# Supplementary material for: Comparison of gene-by-gene and genome-wide short nucleotide sequence-based approaches to define the global population structure of Streptococcus pneumoniae
Source: Microb Genom. 2024 Aug 28;10(8):001278. doi: 10.1099/mgen.0.001278 (PMC11353345; doi:10.1099/mgen.0.001278)
Supplement: Uncited Table S1. [file mgen-10-01278-s002.xls]

## Sheet: Lineage Data
LaneID	public_name	GPSC	In_Silico_St	CC	Aroe	Xpt	Ddl	Gdh	Gki	Recp	Spi	goeBURST	cgMLST	HierCC	LIN_barcode	LIN_Lineage	GPSC__colour	CC__Colour	HC__Colour
28420_2#181	46	81	16698	344	8	702	53	37	4	29	2	25	20391	481	NA	None	#c942b0	#228600	#285e16
28420_3#30	56	981	17041	63	2	21	14	5	769	12	17	1	20569	2	NA	None	NA	#d575ff	#fa77fa
28420_3#156	74	235	16704	16704	8	49	59	5	36	1	17	510	20556	2	NA	None	#de7265	#5bdf5f	#fa77fa
28420_2#204	166	81	344	344	8	12	53	37	9	29	2	25	20407	481	NA	None	#c942b0	#228600	#285e16
28420_2#272	178	81	344	344	8	12	53	37	9	29	2	25	20458	481	NA	None	#c942b0	#228600	#285e16
28420_2#359	277	945	17039	17039	264	19	1094	5	9	27	17	511	20518	2	NA	None	NA	#7927ae	#fa77fa
28420_3#160	281	944	16705	16705	5	142	269	5	4	8	36	512	20557	20970	NA	None	NA	#85db47	#019a11
28420_2#371	310	945	17039	17039	264	19	1094	5	9	27	17	511	20526	2	NA	None	NA	#7927ae	#fa77fa
28420_3#71	332	235	16700	63	8	49	14	5	36	28	17	1	20576	2	NA	None	#de7265	#d575ff	#fa77fa
28420_2#310	333	235	16700	63	8	49	14	5	36	28	17	1	20484	2	NA	None	#de7265	#d575ff	#fa77fa
28420_3#87	336	235	16700	63	8	49	14	5	36	28	17	1	20579	2	NA	None	#de7265	#d575ff	#fa77fa
28420_3#38	361	235	4040	63	2	49	14	5	36	28	17	1	20570	2	NA	None	#de7265	#d575ff	#fa77fa
28420_2#286	367	235	16700	63	8	49	14	5	36	28	17	1	20469	2	NA	None	#de7265	#d575ff	#fa77fa
28420_2#249	400	44	179	177	7	1	14	14	40	12	1	34	20442	259	NA	None	#b33321	#5838bc	#8e1da8
28420_2#168	442	220	10552	10552	1	19	6	12	2	16	10	513	20381	3821	NA	None	#784a8b	#8fd63b	#35d660
28420_3#22	484	81	344	344	8	12	53	37	9	29	2	25	20567	481	NA	None	#c942b0	#228600	#285e16
28420_3#99	490	60	448	448	8	11	71	5	2	27	2	79	20582	995	NA	None	#f93254	#2745c8	#9a25ae
28420_3#200	496	274	8949	8949	177	83	18	134	4	18	9	187	20566	3387	NA	None	#d589be	#aad329	#30cb52
28420_3#14	539	81	16703	344	8	12	53	37	83	29	2	25	20553	481	NA	None	#c942b0	#228600	#285e16
28420_3#123	541	235	4040	63	2	49	14	5	36	28	17	1	20549	2	NA	None	#de7265	#d575ff	#fa77fa
28420_2#367	570	235	4040	63	2	49	14	5	36	28	17	1	20524	2	NA	None	#de7265	#d575ff	#fa77fa
28420_2#264	605	235	4040	63	2	49	14	5	36	28	17	1	20452	2	NA	None	#de7265	#d575ff	#fa77fa
28420_2#140	727	987	17036	17036	7	6	1095	13	8	10	2	514	20361	8	NA	None	NA	#4241c4	#8435bb
28420_2#225	730	60	448	448	8	11	71	5	2	27	2	79	20424	995	NA	None	#f93254	#2745c8	#9a25ae
28420_2#260	731	60	448	448	8	11	71	5	2	27	2	79	20449	995	NA	None	#f93254	#2745c8	#9a25ae
28420_2#228	761	235	4040	63	2	49	14	5	36	28	17	1	20426	2	NA	None	#de7265	#d575ff	#fa77fa
28420_2#269	790	689	17038	11982	564	103	59	505	508	327	491	309	20456	11613	NA	None	#c7a9ed	#a5d632	#78ce39
28420_3#111	795	982	16702	63	8	21	41	5	36	12	17	1	20547	2	NA	None	NA	#d575ff	#fa77fa
28420_2#156	802	81	12201	344	8	702	53	37	9	29	2	25	20372	481	NA	None	#c942b0	#228600	#285e16
28420_3#83	828	235	4040	63	2	49	14	5	36	28	17	1	20578	2	NA	None	#de7265	#d575ff	#fa77fa
28420_2#299	902	81	344	344	8	12	53	37	9	29	2	25	20478	481	NA	None	#c942b0	#228600	#285e16
28420_2#354	920	83	260	260	26	16	19	9	15	14	9	310	20514	563	NA	None	#d975e2	#0046c7	#6039bd
28420_3#192	941	689	11982	11982	8	103	59	505	508	327	491	309	20564	11613	NA	None	#c7a9ed	#a5d632	#78ce39
28420_2#330	981	235	4040	63	2	49	14	5	36	28	17	1	20497	2	NA	None	#de7265	#d575ff	#fa77fa
28420_2#327	1014	117	11756	11756	12	379	9	460	261	5	466	184	20495	3206	NA	None	#b1b26c	#a8ce21	#67d045
28420_3#143	1015	117	11756	11756	12	379	9	460	261	5	466	184	20554	3206	NA	None	#b1b26c	#a8ce21	#67d045
28420_3#67	1020	235	4040	63	2	49	14	5	36	28	17	1	20575	2	NA	None	#de7265	#d575ff	#fa77fa
28420_2#256	1063	81	344	344	8	12	53	37	9	29	2	25	20446	481	NA	None	#c942b0	#228600	#285e16
28420_3#168	1145	81	344	344	8	12	53	37	9	29	2	25	20559	481	NA	None	#c942b0	#228600	#285e16
28420_2#217	1152	235	4040	63	2	49	14	5	36	28	17	1	20418	2	NA	None	#de7265	#d575ff	#fa77fa
28420_2#280	1233	984	16699	16699	12	12	41	5	5	154	17	515	20464	20877	NA	None	NA	#3549cd	#793bc1
28420_2#277	1259	235	10967	63	2	49	14	5	36	1	17	1	20462	2	NA	None	#de7265	#d575ff	#fa77fa
28420_2#201	1294	81	12201	344	8	702	53	37	9	29	2	25	20405	481	NA	None	#c942b0	#228600	#285e16
28420_2#209	1299	689	11982	11982	8	103	59	505	508	327	491	309	20411	11613	NA	None	#c7a9ed	#a5d632	#78ce39
28420_2#236	1316	522	7321	7321	5	1	29	6	1	47	6	516	20432	12	NA	None	#4457ca	#95ce2a	#69df5d
28420_3#151	1330	81	344	344	8	12	53	37	9	29	2	25	20555	481	NA	None	#c942b0	#228600	#285e16
28420_2#233	1332	235	4040	63	2	49	14	5	36	28	17	1	20430	2	NA	None	#de7265	#d575ff	#fa77fa
28420_2#173	1364	235	4040	63	2	49	14	5	36	28	17	1	20385	2	NA	None	#de7265	#d575ff	#fa77fa
28420_2#212	1376	235	10967	63	2	49	14	5	36	1	17	1	20414	2	NA	None	#de7265	#d575ff	#fa77fa
28420_2#143	1391	81	16696	344	8	12	53	37	1	29	2	25	20363	481	NA	None	#c942b0	#228600	#285e16
28420_3#164	1393	81	16696	344	8	12	53	37	1	29	2	25	20558	481	NA	None	#c942b0	#228600	#285e16
28420_3#91	1463	235	4040	63	2	49	14	5	36	28	17	1	20580	2	NA	None	#de7265	#d575ff	#fa77fa
28420_2#351	1535	235	10967	63	2	49	14	5	36	1	17	1	20512	2	NA	None	#de7265	#d575ff	#fa77fa
28420_3#2	1536	235	10967	63	2	49	14	5	36	1	17	1	20565	2	NA	None	#de7265	#d575ff	#fa77fa
28420_3#75	1538	861	15730	15892	1	28	245	596	4	1	2	49	20577	17315	NA	None	#c4008a	#5743c8	#a531b8
28420_2#188	1590	9	4593	63	2	21	14	5	36	12	36	1	20396	2	NA	None	#4c71e1	#d575ff	#fa77fa
28420_2#283	1697	60	448	448	8	11	71	5	2	27	2	79	20467	995	NA	None	#f93254	#2745c8	#9a25ae
28420_2#165	1700	235	4040	63	2	49	14	5	36	28	17	1	20379	2	NA	None	#de7265	#d575ff	#fa77fa
28420_2#184	1708	985	3036	63	2	21	31	5	36	12	17	1	20393	2	NA	None	NA	#d575ff	#fa77fa
28420_3#184	1714	9	8019	63	2	12	14	5	36	12	17	1	20563	2	NA	None	#4c71e1	#d575ff	#fa77fa
28420_3#115	1716	81	344	344	8	12	53	37	9	29	2	25	20548	481	NA	None	#c942b0	#228600	#285e16
28420_3#131	1721	123	447	447	29	22	31	33	19	1	36	168	20550	1216	NA	None	#9f5e21	#92d233	#24b537
28420_2#136	1735	235	17035	63	2	996	14	5	36	1	17	1	20358	2	NA	None	#de7265	#d575ff	#fa77fa
28420_2#151	1758	123	447	447	29	22	31	33	19	1	36	168	20368	1216	NA	None	#9f5e21	#92d233	#24b537
28420_3#42	1762	944	17042	17042	5	1	269	5	770	47	36	517	20571	20970	NA	None	NA	#623dc2	#019a11
28420_2#196	1782	123	17037	447	29	22	31	33	771	1	36	168	20401	1216	NA	None	#9f5e21	#92d233	#24b537
28420_2#220	1783	81	12201	344	8	702	53	37	9	29	2	25	20420	481	NA	None	#c942b0	#228600	#285e16
28420_2#346	1845	983	16701	16701	8	3	9	5	4	5	7	518	20508	3199	NA	None	NA	#88cf33	#ad25ae
28420_2#335	1885	235	4040	63	2	49	14	5	36	28	17	1	20501	2	NA	None	#de7265	#d575ff	#fa77fa
28420_3#139	1949	26	989	989	12	112	14	5	89	8	6	17	20552	15	NA	None	#b4ba5c	#6437bb	#37e276
28420_3#172	1955	26	989	989	12	112	14	5	89	8	6	17	20560	15	NA	None	#b4ba5c	#6437bb	#37e276
28420_2#244	1957	26	989	989	12	112	14	5	89	8	6	17	20438	15	NA	None	#b4ba5c	#6437bb	#37e276
28420_2#176	1968	986	16697	16697	7	122	28	25	382	1	36	519	20387	3427	NA	None	NA	#5cd44f	#b11aa6
28420_3#180	2010	26	989	989	12	112	14	5	89	8	6	17	20562	15	NA	None	#b4ba5c	#6437bb	#37e276
28420_3#135	2011	235	10967	63	2	49	14	5	36	1	17	1	20551	2	NA	None	#de7265	#d575ff	#fa77fa
28420_3#6	2110	5	16706	10899	7	12	59	103	8	6	7	349	20573	8	NA	None	#9c34b3	#861aa5	#8435bb
28420_2#338	2142	235	4040	63	2	49	14	5	36	28	17	1	20503	2	NA	None	#de7265	#d575ff	#fa77fa
28420_2#314	2192	117	11756	11756	12	379	9	460	261	5	466	184	20487	3206	NA	None	#b1b26c	#a8ce21	#67d045
28420_3#176	2200	117	11756	11756	12	379	9	460	261	5	466	184	20561	3206	NA	None	#b1b26c	#a8ce21	#67d045
28420_2#379	2267	235	17040	63	2	49	14	5	772	28	17	1	20530	2	NA	None	#de7265	#d575ff	#fa77fa
28420_3#10	2367	689	11982	11982	8	103	59	505	508	327	491	309	20546	11613	NA	None	#c7a9ed	#a5d632	#78ce39
28420_3#62	2370	522	7321	7321	5	1	29	6	1	47	6	516	20574	12	NA	None	#4457ca	#95ce2a	#69df5d
28420_3#58	2373	235	4040	63	2	49	14	5	36	28	17	1	20572	2	NA	None	#de7265	#d575ff	#fa77fa
28420_3#95	2387	123	447	447	29	22	31	33	19	1	36	168	20581	1216	NA	None	#9f5e21	#92d233	#24b537
28420_3#26	2403	123	447	447	29	22	31	33	19	1	36	168	20568	1216	NA	None	#9f5e21	#92d233	#24b537
12378_2#20	3986	13	2285	2285	7	20	28	9	4	13	15	6	1398	85	0_21_0_26_0_1_0_0_0_0_0	0_21_0	#bc5fd1	#2ce170	#31b12d
12290_2#40	4519	268	705	705	7	20	1	8	4	53	67	387	840	843	0_391_0_0_0_0_0_0_0_0_0	0_391_0	#af3676	#8e1aa6	#9d52da
9789_2#30	1003082	20	802	802	10	38	31	13	53	1	72	38	25236	16	0_197_0_2_0_0_0_0_0_0_0	0_197_0	#81be6d	#42de67	#6bbd23
9789_2#50	1004168	2	217	217	10	19	9	18	4	1	7	11	25253	25	0_0_0_13_0_0_49_0_0_0_0	0_0_0	#8da9ac	#8220a8	#4948cc
9789_2#79	1005015	8	289	289	16	33	33	12	9	1	41	28	25275	1	NA	None	#8ea91e	#51d656	#8ec51d
9789_2#34	1005787	8	289	289	16	33	33	12	9	1	41	28	25239	1	0_145_2_4_7_0_0_0_1_4_0	0_145_2	#8ea91e	#51d656	#8ec51d
9789_2#38	1005792	176	9491	9491	6	79	190	301	54	10	7	236	25243	863	0_121_0_0_0_0_0_0_1_0_0	0_121_0	#e588a8	#7030b5	#2d59df
9789_2#17	1007130	2	9529	217	10	83	9	18	4	1	7	11	25222	25	0_0_0_13_14_0_0_0_0_0_0	0_0_0	#8da9ac	#8220a8	#4948cc
9789_2#2	1007374	8	289	289	16	33	33	12	9	1	41	28	25224	1	0_145_2_4_7_0_0_0_1_7_0	0_145_2	#8ea91e	#51d656	#8ec51d
9950_1#59	2003000312	326	9556	3617	16	14	6	8	46	1	6	311	25542	945	0_328_0_2_2_0_0_0_0_0_0	0_328_0	#59a9dc	#7fcb31	#c3cf1e
9950_1#53	2008008613	27	695	899	16	113	18	13	4	4	6	75	25537	34	NA	None	#b88ae6	#7938be	#4956dc
11657_4#62	2008227074	16	66	66	2	1	1	8	2	4	6	26	256	5	0_15_0_8_114_0_0_0_0_0_0	0_15_0	#3d9945	#5cc73c	#98c61a
13710_2#72	2008237882	27	695	899	16	113	18	13	4	4	6	75	3043	34	0_118_0_0_2_0_15_0_0_0_0	0_118_0	#b88ae6	#7938be	#4956dc
12291_4#64	2009203268	27	899	899	16	10	18	13	4	4	6	75	1161	34	0_118_0_0_9_1_0_0_0_0_0	0_118_0	#b88ae6	#7938be	#4956dc
12299_1#80	2009203274	1	12706	320	15	20	820	5	19	15	6	2	1383	6	0_58_0_12_223_0_0_0_0_0_0	0_58_0	#4867aa	#6f3bc0	#6054db
12299_1#81	2009203511	15	191	191	8	1	17	9	2	1	6	76	1384	101	0_237_0_0_1_12_2_0_0_0_0	0_237_0	#bd2c9b	#a1d738	#7eba0c
12291_4#65	2009203513	1	320	320	4	20	1	16	19	15	6	2	1162	6	0_58_0_12_321_0_0_0_0_0_0	0_58_0	#4867aa	#6f3bc0	#6054db
12291_4#66	2009205599	1	320	320	4	20	1	16	19	15	6	2	1163	6	0_58_0_12_124_1_85_0_0_0_0	0_58_0	#4867aa	#6f3bc0	#6054db
12291_4#67	2009205600	3	100	100	5	39	18	12	29	12	9	129	1164	63	NA	None	#8854d2	#6349cf	#5b6df8
12291_5#54	2009206427	15	191	191	8	1	17	9	2	1	6	76	1212	101	0_237_0_0_10_20_1_0_2_0_0	0_237_0	#bd2c9b	#a1d738	#7eba0c
12291_5#55	2009206428	12	180	180	7	1	22	15	2	10	6	44	1213	117	0_232_1_2_147_0_0_0_0_0_0	0_232_1	#8cc14b	#8ac621	#9bbe00
11511_8#34	2009206439	3	100	100	5	39	18	12	29	12	9	129	116	63	0_75_0_3_65_0_0_0_0_0_0	0_75_0	#8854d2	#6349cf	#5b6df8
12291_5#56	2009206447	59	558	558	18	77	97	12	4	44	14	91	1214	1239	0_99_0_1_111_0_0_0_0_0_0	0_99_0	#008982	#4a56dd	#3e65ed
12291_4#69	2009207277	1	320	320	4	20	1	16	19	15	6	2	1165	6	0_58_0_12_307_0_1_0_0_0_0	0_58_0	#4867aa	#6f3bc0	#6054db
12291_5#48	2009208012	124	1257	235	15	1	31	13	8	18	15	130	1206	1231	0_110_0_1_4_1_0_0_0_0_0	0_110_0	#df8ea5	#aec811	#d3cb18
13414_1#38	2009208021	4	199	199	8	4	14	13	14	4	17	13	2055	73	0_15_4_0_423_0_0_0_0_0_0	0_15_4	#0094df	#2356db	#0170f7
12291_5#51	2009208555	15	191	191	8	1	17	9	2	1	6	76	1209	101	0_237_0_0_10_22_0_0_0_0_0	0_237_0	#bd2c9b	#a1d738	#7eba0c
11658_8#3	2009209140	3	2705	2705	5	39	1	12	29	16	9	520	483	63	0_75_0_3_30_0_4_1_0_0_0	0_75_0	#8854d2	#b7c605	#5b6df8
11657_8#4	2009209148	1	320	320	4	20	1	16	19	15	6	2	308	6	0_58_0_12_124_1_123_0_0_0_0	0_58_0	#4867aa	#6f3bc0	#6054db
12291_5#52	2009209281	36	816	97	5	1	27	40	4	19	10	29	1210	832	0_154_0_5_21_6_0_0_0_0_0	0_154_0	#68c6a5	#305ce3	#dac402
12291_5#53	2009209482	15	191	191	8	1	17	9	2	1	6	76	1211	101	0_237_0_0_10_25_0_0_0_0_0	0_237_0	#bd2c9b	#a1d738	#7eba0c
11658_2#74	2009209868	1	1451	320	10	20	1	16	19	15	6	2	457	6	0_58_0_12_144_1_1_0_0_0_0	0_58_0	#4867aa	#6f3bc0	#6054db
12291_5#70	2009209909	36	12705	97	5	1	27	553	4	19	10	29	1227	832	0_154_0_5_36_0_0_0_0_0_0	0_154_0	#68c6a5	#305ce3	#dac402
12291_5#71	2009209970	19	433	433	1	58	17	1	4	1	18	36	1228	56	0_265_0_0_64_13_0_0_0_0_0	0_265_0	#e52f66	#b3c608	#8364ee
11658_2#96	2009210231	15	191	191	8	1	17	9	2	1	6	76	473	101	0_237_0_0_2_5_0_0_0_0_0	0_237_0	#bd2c9b	#a1d738	#7eba0c
11657_4#27	2009210864	1	320	320	4	20	1	16	19	15	6	2	231	6	0_58_0_12_124_1_93_0_0_0_0	0_58_0	#4867aa	#6f3bc0	#6054db
11657_8#5	2009210875	15	191	191	8	1	17	9	2	1	6	76	315	101	0_237_0_0_10_20_1_0_3_0_0	0_237_0	#bd2c9b	#a1d738	#7eba0c
11511_8#27	2009210878	19	433	433	1	58	17	1	4	1	18	36	111	56	0_265_0_0_64_30_0_0_0_0_0	0_265_0	#e52f66	#b3c608	#8364ee
11657_4#30	2009210885	1	1451	320	10	20	1	16	19	15	6	2	232	6	NA	None	#4867aa	#6f3bc0	#6054db
11658_2#85	2009210907	11	3689	193	8	26	14	10	2	16	1	15	464	49	0_10_0_3_0_1_0_0_0_0_0	0_10_0	#5d4dae	#0067ef	#58b118
11893_8#14	2009210908	97	1339	1339	6	72	14	11	1	67	15	109	719	58	0_22_6_2_1_1_0_0_0_0_0	0_22_6	#3fc6d2	#c9c604	#9a67f2
11511_8#29	2009210924	19	433	433	1	58	17	1	4	1	18	36	112	56	0_265_0_0_35_22_0_0_0_0_0	0_265_0	#e52f66	#b3c608	#8364ee
11511_8#30	2009210929	38	393	393	10	49	6	43	41	18	13	52	113	113	0_195_0_0_1_4_2_0_1_0_0	0_195_0	#2c7040	#0672fb	#3da204
11893_8#15	2009210936	1	320	320	4	20	1	16	19	15	6	2	720	6	0_58_0_12_124_1_48_0_0_0_0	0_58_0	#4867aa	#6f3bc0	#6054db
11657_8#17	2009210937	4	667	199	8	4	14	13	14	4	14	13	288	73	0_15_4_0_365_0_0_0_1_0_0	0_15_4	#0094df	#2356db	#0170f7
12291_5#72	2009211070	15	191	191	8	1	17	9	2	1	6	76	1229	101	0_237_0_0_84_0_0_0_0_0_0	0_237_0	#bd2c9b	#a1d738	#7eba0c
12291_5#73	2009211080	15	191	191	8	1	17	9	2	1	6	76	1230	101	0_237_0_0_14_0_1_1_0_0_0	0_237_0	#bd2c9b	#a1d738	#7eba0c
11657_4#36	2009211089	27	695	899	16	113	18	13	4	4	6	75	233	34	0_118_0_0_2_0_0_2_0_0_0	0_118_0	#b88ae6	#7938be	#4956dc
11658_2#72	2009211095	1	320	320	4	20	1	16	19	15	6	2	456	6	0_58_0_12_124_1_77_0_0_0_0	0_58_0	#4867aa	#6f3bc0	#6054db
12291_5#68	2009211096	49	392	392	7	31	14	5	1	1	6	32	1225	467	0_68_0_4_53_0_0_0_0_0_0	0_68_0	#958031	#d8c80c	#9a5ce5
11511_8#46	2009211109	27	695	899	16	113	18	13	4	4	6	75	125	34	0_118_0_0_2_0_14_0_0_0_0	0_118_0	#b88ae6	#7938be	#4956dc
11511_8#47	2009211113	98	1480	404	7	1	70	9	15	11	93	169	126	126	0_370_0_5_9_0_0_0_0_0_0	0_370_0	#de443f	#3870fa	#49ba32
11658_2#68	2009211142	15	191	191	8	1	17	9	2	1	6	76	453	101	0_237_0_0_10_3_1_0_0_0_0	0_237_0	#bd2c9b	#a1d738	#7eba0c
11657_8#20	2009211232	76	1092	74	2	19	14	13	2	1	6	16	290	290	0_131_0_0_1_1_0_0_0_0_0	0_131_0	#4bc75c	#cccd1a	#ae45cb
11657_4#37	2009211239	9	9939	63	299	21	14	5	36	12	17	1	234	2	0_74_0_16_105_14_1_0_0_0_0	0_74_0	#4c71e1	#d575ff	#fa77fa
11657_4#38	2009211240	89	1292	1292	1	28	20	13	9	12	94	170	235	143	0_196_1_1_27_0_0_0_0_0_0	0_196_1	#e08d31	#515de5	#81dc50
11657_8#21	2009211242	135	995	659	1	58	8	5	4	4	6	171	291	78	0_188_0_1_10_0_0_0_0_0_0	0_188_0	#4ec957	#95bf05	#6236b5
12291_5#79	2009211244	12	180	180	7	1	22	15	2	10	6	44	1232	117	0_232_1_2_103_1_0_0_0_0_0	0_232_1	#8cc14b	#8ac621	#9bbe00
11658_2#67	2009211248	4	199	199	8	4	14	13	14	4	17	13	452	73	0_15_4_0_407_0_0_0_0_0_0	0_15_4	#0094df	#2356db	#0170f7
11679_1#37	2009211258	10	230	230	12	22	14	19	2	17	6	4	508	77	0_15_1_4_7_0_0_0_0_0_0	0_15_1	#dbb532	#523bbb	#a8d539
12291_5#81	2009211267	19	433	433	1	58	17	1	4	1	18	36	1235	56	0_265_0_0_28_0_0_0_0_0_0	0_265_0	#e52f66	#b3c608	#8364ee
11658_2#66	2009211285	1	2514	2514	4	202	1	16	19	67	6	521	451	6	0_58_0_12_140_0_0_0_0_0_0	0_58_0	#4867aa	#89bf11	#6054db
12291_4#61	2009211518	1	320	320	4	20	1	16	19	15	6	2	1159	6	0_58_0_12_124_1_37_2_0_0_0	0_58_0	#4867aa	#6f3bc0	#6054db
11511_8#36	2009211969	12	180	180	7	1	22	15	2	10	6	44	117	117	0_232_1_2_5_167_0_0_0_0_0	0_232_1	#8cc14b	#8ac621	#9bbe00
11679_1#33	2009212155	4	199	199	8	4	14	13	14	4	17	13	506	73	0_15_4_0_228_1_0_0_0_0_0	0_15_4	#0094df	#2356db	#0170f7
12291_5#59	2009212611	16	12703	12703	407	75	1	8	2	384	6	522	1217	5	0_15_0_8_45_0_0_0_0_0_0	0_15_0	#3d9945	#7345cb	#98c61a
12291_5#82	2009212646	15	191	191	8	1	17	9	2	1	6	76	1236	101	0_237_0_0_9_3_1_0_0_0_0	0_237_0	#bd2c9b	#a1d738	#7eba0c
11657_4#2	2009212654	15	191	191	8	1	17	9	2	1	6	76	228	101	0_237_0_0_10_16_2_0_2_0_0	0_237_0	#bd2c9b	#a1d738	#7eba0c
12291_5#83	2009212662	15	191	191	8	1	17	9	2	1	6	76	1237	101	0_237_0_0_10_13_0_0_0_0_0	0_237_0	#bd2c9b	#a1d738	#7eba0c
12291_5#84	2009212704	4	199	199	8	4	14	13	14	4	17	13	1238	73	0_15_4_0_419_0_0_0_0_0_0	0_15_4	#0094df	#2356db	#0170f7
11679_1#39	2009212708	12	180	180	7	1	22	15	2	10	6	44	510	117	0_232_1_2_5_15_54_0_0_0_0	0_232_1	#8cc14b	#8ac621	#9bbe00
12291_5#85	2009212726	15	191	191	8	1	17	9	2	1	6	76	1239	101	0_237_0_0_14_1_0_0_0_0_0	0_237_0	#bd2c9b	#a1d738	#7eba0c
12291_5#86	2009212730	15	191	191	8	1	17	9	2	1	6	76	1240	101	0_237_0_0_86_0_0_0_0_0_0	0_237_0	#bd2c9b	#a1d738	#7eba0c
12291_5#87	2009212732	19	433	433	1	58	17	1	4	1	18	36	1241	56	0_265_0_0_64_14_0_0_0_0_0	0_265_0	#e52f66	#b3c608	#8364ee
11679_1#40	2009212769	15	191	191	8	1	17	9	2	1	6	76	511	101	0_237_0_0_1_0_0_9_0_0_0	0_237_0	#bd2c9b	#a1d738	#7eba0c
12291_5#88	2009212786	12	180	180	7	1	22	15	2	10	6	44	1242	117	0_232_1_2_5_145_0_0_0_0_0	0_232_1	#8cc14b	#8ac621	#9bbe00
12838_1#73	2009212799	1	7915	320	4	480	1	16	19	15	6	2	1837	6	0_58_0_12_124_1_112_0_0_0_0	0_58_0	#4867aa	#6f3bc0	#6054db
11657_8#25	2009212800	1	320	320	4	20	1	16	19	15	6	2	293	6	0_58_0_12_124_4_4_0_0_0_0	0_58_0	#4867aa	#6f3bc0	#6054db
12299_1#1	2009212801	75	452	452	7	48	14	9	19	1	14	438	1336	676	0_270_0_0_5_1_0_0_0_0_0	0_270_0	#994e60	#72c732	#9e71fd
11658_2#62	2009212842	19	433	433	1	58	17	1	4	1	18	36	449	56	0_265_0_0_64_27_0_0_0_0_0	0_265_0	#e52f66	#b3c608	#8364ee
12299_1#2	2009212847	12	180	180	7	1	22	15	2	10	6	44	1344	117	0_232_1_2_5_133_0_0_0_0_0	0_232_1	#8cc14b	#8ac621	#9bbe00
12299_1#3	2009212848	19	433	433	1	58	17	1	4	1	18	36	1348	56	0_265_0_0_35_16_1_0_0_0_0	0_265_0	#e52f66	#b3c608	#8364ee
11658_8#4	2009212862	3	60	60	2	3	1	5	23	18	10	523	484	63	0_75_0_7_1_0_0_0_0_0_0	0_75_0	#8854d2	#843ac0	#5b6df8
12299_1#4	2009212866	7	438	439	1	4	6	5	9	9	6	12	1353	92	0_57_0_34_79_10_0_0_0_0_0	0_57_0	#db75f1	#63c83b	#61ab00
11679_1#43	2009213981	16	66	66	2	1	1	8	2	4	6	26	512	5	0_15_0_8_90_0_2_0_0_0_0	0_15_0	#3d9945	#5cc73c	#98c61a
12299_1#6	2009213998	1	320	320	4	20	1	16	19	15	6	2	1368	6	0_58_0_12_315_0_0_0_0_0_0	0_58_0	#4867aa	#6f3bc0	#6054db
11657_4#42	2009214002	19	433	433	1	58	17	1	4	1	18	36	239	56	0_265_0_0_35_17_0_0_0_0_0	0_265_0	#e52f66	#b3c608	#8364ee
11679_1#45	2009214014	6	162	156	7	8	14	11	10	1	6	0	513	35	0_169_0_1_153_0_0_0_0_0_0	0_169_0	#57a627	#9030b7	#b05fe8
12299_1#8	2009214030	1	320	320	4	20	1	16	19	15	6	2	1382	6	0_58_0_12_124_1_42_0_0_0_0	0_58_0	#4867aa	#6f3bc0	#6054db
11658_2#60	2009214041	1	1451	320	10	20	1	16	19	15	6	2	448	6	0_58_0_12_144_1_0_0_0_0_0	0_58_0	#4867aa	#6f3bc0	#6054db
13710_1#49	2009214044	9	63	63	2	21	14	5	36	12	17	1	2947	2	0_74_0_16_4_0_0_0_0_0_0	0_74_0	#4c71e1	#d575ff	#fa77fa
11657_8#27	2009214056	4	199	199	8	4	14	13	14	4	17	13	295	73	0_15_4_0_421_0_0_0_0_0_0	0_15_4	#0094df	#2356db	#0170f7
11658_2#56	2009214077	19	433	433	1	58	17	1	4	1	18	36	444	56	0_265_0_0_64_18_0_0_0_0_0	0_265_0	#e52f66	#b3c608	#8364ee
11511_8#40	2009214084	1	320	320	4	20	1	16	19	15	6	2	122	6	0_58_0_12_327_0_0_0_0_0_0	0_58_0	#4867aa	#6f3bc0	#6054db
12291_5#74	2009214102	49	392	392	7	31	14	5	1	1	6	32	1231	467	0_68_0_4_43_0_0_0_0_0_0	0_68_0	#958031	#d8c80c	#9a5ce5
12291_5#64	2009214150	98	1268	404	7	137	70	9	15	11	93	169	1222	126	0_370_0_5_6_0_0_0_0_0_0	0_370_0	#de443f	#3870fa	#49ba32
12291_5#65	2009214158	6	12704	12704	7	738	1	31	10	18	6	524	1223	35	0_169_0_10_7_0_0_0_0_0_0	0_169_0	#57a627	#00df73	#b05fe8
13710_1#55	2009214178	50	3060	113	7	4	21	46	1	1	10	24	2954	39	0_83_0_20_4_0_0_0_0_0_0	0_83_0	#c4a1e1	#a5069e	#249400
11658_2#76	2009214180	15	191	191	8	1	17	9	2	1	6	76	459	101	0_237_0_0_10_20_1_1_0_0_0	0_237_0	#bd2c9b	#a1d738	#7eba0c
11658_2#75	2009214185	1	271	320	4	20	26	16	19	15	6	2	458	6	0_58_0_12_84_2_0_0_0_0_0	0_58_0	#4867aa	#6f3bc0	#6054db
11511_8#39	2009214547	15	191	191	8	1	17	9	2	1	6	76	120	101	0_237_0_0_85_0_0_0_0_0_0	0_237_0	#bd2c9b	#a1d738	#7eba0c
9950_1#35	2009214597	16	72	66	2	4	1	13	2	4	9	26	25522	5	0_15_0_3_23_0_0_0_0_0_0	0_15_0	#3d9945	#5cc73c	#98c61a
12299_1#10	2009215603	27	695	899	16	113	18	13	4	4	6	75	1337	34	0_118_0_0_6_0_0_0_0_0_0	0_118_0	#b88ae6	#7938be	#4956dc
13154_4#40	2009215605	4	199	199	8	4	14	13	14	4	17	13	1975	73	0_15_4_0_196_5_0_0_0_0_0	0_15_4	#0094df	#2356db	#0170f7
12838_1#83	2009215608	7	42	439	1	4	6	8	9	9	6	12	1844	92	0_57_0_34_41_0_0_0_0_0_0	0_57_0	#db75f1	#63c83b	#61ab00
11657_4#50	2009215639	15	191	191	8	1	17	9	2	1	6	76	246	101	0_237_0_0_3_0_0_1_0_0_0	0_237_0	#bd2c9b	#a1d738	#7eba0c
12299_1#13	2009215656	15	191	191	8	1	17	9	2	1	6	76	1338	101	0_237_0_0_62_1_0_0_0_0_0	0_237_0	#bd2c9b	#a1d738	#7eba0c
12299_1#14	2009215658	18	3162	5468	1	48	8	5	4	18	9	291	1339	33	0_23_2_19_1_0_0_0_0_0_0	0_23_2	#4cc48c	#2ed763	#c26ef8
11511_8#53	2009215659	4	199	199	8	4	14	13	14	4	17	13	131	73	0_15_4_0_411_0_0_0_0_0_0	0_15_4	#0094df	#2356db	#0170f7
11679_1#51	2009215660	32	218	218	10	1	29	20	14	1	6	37	517	96	0_93_0_2_2_0_0_0_1_0_0	0_93_0	#8490db	#a01ca8	#00c659
11657_4#51	2009215663	98	1480	404	7	1	70	9	15	11	93	169	247	126	0_370_0_5_3_0_0_1_0_0_0	0_370_0	#de443f	#3870fa	#49ba32
12299_1#15	2009215670	3	100	100	5	39	18	12	29	12	9	129	1340	63	0_75_0_3_20_2_0_0_0_0_0	0_75_0	#8854d2	#6349cf	#5b6df8
12299_1#16	2009215685	12	180	180	7	1	22	15	2	10	6	44	1341	117	0_232_1_2_5_175_0_0_0_0_0	0_232_1	#8cc14b	#8ac621	#9bbe00
11657_8#29	2009215690	3	100	100	5	39	18	12	29	12	9	129	297	63	0_75_0_3_16_3_0_0_0_0_0	0_75_0	#8854d2	#6349cf	#5b6df8
11511_8#54	2009215693	1	320	320	4	20	1	16	19	15	6	2	132	6	0_58_0_12_124_1_66_0_0_0_0	0_58_0	#4867aa	#6f3bc0	#6054db
11679_1#7	2009215714	15	191	191	8	1	17	9	2	1	6	76	532	101	0_237_0_0_2_8_0_0_0_0_0	0_237_0	#bd2c9b	#a1d738	#7eba0c
11658_2#54	2009215718	19	7314	433	1	20	17	1	4	1	18	36	443	56	0_265_0_0_30_0_2_0_0_0_0	0_265_0	#e52f66	#b3c608	#8364ee
12299_1#18	2009215728	15	191	191	8	1	17	9	2	1	6	76	1342	101	0_237_0_0_85_0_1_0_0_0_0	0_237_0	#bd2c9b	#a1d738	#7eba0c
11657_8#30	2009215743	3	2705	2705	5	39	1	12	29	16	9	520	299	63	0_75_0_3_30_0_4_0_0_0_0	0_75_0	#8854d2	#b7c605	#5b6df8
11679_1#53	2009215771	1	320	320	4	20	1	16	19	15	6	2	519	6	0_58_0_12_124_1_13_5_0_0_0	0_58_0	#4867aa	#6f3bc0	#6054db
11822_8#79	2009215804	132	3280	156	7	6	14	13	23	6	25	0	663	8	0_11_2_0_0_4_0_0_0_0_0	0_11_2	#cf3f29	#9030b7	#8435bb
12299_1#25	2009215816	15	191	191	8	1	17	9	2	1	6	76	1346	101	0_237_0_0_12_2_0_0_0_0_0	0_237_0	#bd2c9b	#a1d738	#7eba0c
11657_4#52	2009215833	16	2346	81	4	1	1	4	2	5	4	27	248	5	0_15_0_21_67_0_6_0_0_0_0	0_15_0	#3d9945	#37d25a	#98c61a
12291_5#60	2009215846	49	392	392	7	31	14	5	1	1	6	32	1219	467	0_68_0_4_91_0_0_0_0_0_0	0_68_0	#958031	#d8c80c	#9a5ce5
11658_2#95	2009215863	55	3776	3776	8	1	6	9	53	10	10	525	472	472	0_10_4_0_0_0_0_0_0_0_0	0_10_4	#985f2b	#9c2ab2	#c733b7
11679_1#54	2009215888	16	66	66	2	1	1	8	2	4	6	26	520	5	0_15_0_8_90_0_1_0_0_0_0	0_15_0	#3d9945	#5cc73c	#98c61a
11893_8#12	2009215889	32	4666	218	10	1	29	5	2	1	6	37	717	96	0_93_0_0_37_0_0_0_0_0_0	0_93_0	#8490db	#a01ca8	#00c659
11657_4#4	2009215893	15	191	191	8	1	17	9	2	1	6	76	236	101	0_237_0_0_1_0_86_1_0_0_0	0_237_0	#bd2c9b	#a1d738	#7eba0c
11657_4#53	2009215894	1	320	320	4	20	1	16	19	15	6	2	249	6	0_58_0_12_124_1_81_0_0_0_0	0_58_0	#4867aa	#6f3bc0	#6054db
11657_4#55	2009215906	1	1451	320	10	20	1	16	19	15	6	2	250	6	0_58_0_12_310_0_0_0_0_0_0	0_58_0	#4867aa	#6f3bc0	#6054db
11658_2#82	2009216160	15	191	191	8	1	17	9	2	1	6	76	462	101	0_237_0_0_62_2_0_0_0_0_0	0_237_0	#bd2c9b	#a1d738	#7eba0c
11657_8#32	2009216680	12	180	180	7	1	22	15	2	10	6	44	300	117	0_232_1_2_136_0_0_0_0_0_0	0_232_1	#8cc14b	#8ac621	#9bbe00
11511_8#55	2009216681	15	191	191	8	1	17	9	2	1	6	76	133	101	0_237_0_0_10_3_1_1_0_0_0	0_237_0	#bd2c9b	#a1d738	#7eba0c
11511_8#56	2009216712	4	2273	2273	80	4	181	13	14	4	17	526	134	73	0_15_4_0_214_0_0_0_0_0_0	0_15_4	#0094df	#00cd5c	#0170f7
11658_2#51	2009216718	31	227	227	12	4	20	5	13	5	17	527	442	69	0_346_0_0_4_0_0_0_2_0_0	0_346_0	#e18e31	#ac039d	#78dd5b
11657_4#56	2009216744	15	191	191	8	1	17	9	2	1	6	76	251	101	0_237_0_0_10_22_0_1_0_0_0	0_237_0	#bd2c9b	#a1d738	#7eba0c
11657_4#57	2009216752	19	433	433	1	58	17	1	4	1	18	36	252	56	0_265_0_0_64_20_1_0_0_0_0	0_265_0	#e52f66	#b3c608	#8364ee
12299_1#30	2009216755	31	227	227	12	4	20	5	13	5	17	527	1349	69	0_346_0_0_4_0_0_0_1_0_0	0_346_0	#e18e31	#ac039d	#78dd5b
11511_8#58	2009216784	4	199	199	8	4	14	13	14	4	17	13	136	73	0_15_4_0_406_0_0_0_0_0_0	0_15_4	#0094df	#2356db	#0170f7
11657_8#33	2009216788	4	199	199	8	4	14	13	14	4	17	13	301	73	0_15_4_0_211_3_1_0_0_0_0	0_15_4	#0094df	#2356db	#0170f7
11511_8#9	2009216796	1	320	320	4	20	1	16	19	15	6	2	157	6	0_58_0_12_147_0_0_7_0_0_0	0_58_0	#4867aa	#6f3bc0	#6054db
11658_2#50	2009216816	4	199	199	8	4	14	13	14	4	17	13	441	73	0_15_4_0_279_1_0_0_0_0_0	0_15_4	#0094df	#2356db	#0170f7
13154_3#7	2009216881	36	816	97	5	1	27	40	4	19	10	29	1955	832	0_154_0_5_21_0_0_0_0_0_0	0_154_0	#68c6a5	#305ce3	#dac402
13670_3#25	2009216915	8	289	289	16	33	33	12	9	1	41	28	2900	1	0_145_2_4_1_0_1_0_0_1_0	0_145_2	#8ea91e	#51d656	#8ec51d
13414_1#5	2009216934	6	156	156	7	8	1	11	10	1	6	0	2062	35	0_169_0_1_205_0_0_0_0_0_0	0_169_0	#57a627	#9030b7	#b05fe8
13670_3#26	2009216952	1	1451	320	10	20	1	16	19	15	6	2	2901	6	0_58_0_12_309_0_0_0_0_0_0	0_58_0	#4867aa	#6f3bc0	#6054db
13154_3#14	2009216956	1	320	320	4	20	1	16	19	15	6	2	1932	6	0_58_0_12_124_1_98_0_0_0_0	0_58_0	#4867aa	#6f3bc0	#6054db
11679_1#36	2009216993	89	9455	1292	1	28	20	13	9	8	94	170	507	143	0_196_1_1_30_0_0_0_0_0_0	0_196_1	#e08d31	#515de5	#81dc50
11511_8#62	2009217627	15	191	191	8	1	17	9	2	1	6	76	139	101	0_237_0_0_10_20_1_3_0_0_0	0_237_0	#bd2c9b	#a1d738	#7eba0c
11657_4#59	2009217629	15	191	191	8	1	17	9	2	1	6	76	253	101	0_237_0_0_10_20_1_0_1_0_0	0_237_0	#bd2c9b	#a1d738	#7eba0c
11511_8#10	2009217657	15	191	191	8	1	17	9	2	1	6	76	101	101	0_237_0_0_10_20_1_2_0_0_0	0_237_0	#bd2c9b	#a1d738	#7eba0c
11679_1#10	2009217662	4	199	199	8	4	14	13	14	4	17	13	491	73	0_15_4_0_445_0_1_0_0_0_0	0_15_4	#0094df	#2356db	#0170f7
11658_2#49	2009217663	4	199	199	8	4	14	13	14	4	17	13	439	73	0_15_4_0_416_0_0_0_0_0_0	0_15_4	#0094df	#2356db	#0170f7
13414_1#1	2009217700	59	558	558	18	77	97	12	4	44	14	91	2031	1239	0_99_0_1_12_4_1_0_0_0_0	0_99_0	#008982	#4a56dd	#3e65ed
13414_1#31	2009217734	4	199	199	8	4	14	13	14	4	17	13	2051	73	0_15_4_0_308_0_0_0_0_0_0	0_15_4	#0094df	#2356db	#0170f7
13414_1#3	2009217738	4	8290	199	8	4	27	13	14	4	17	13	2049	73	0_15_4_0_446_0_0_0_0_0_0	0_15_4	#0094df	#2356db	#0170f7
13414_1#4	2009217743	98	1268	404	7	137	70	9	15	11	93	169	2056	126	0_370_0_5_6_0_0_1_0_0_0	0_370_0	#de443f	#3870fa	#49ba32
13414_1#6	2009218203	16	66	66	2	1	1	8	2	4	6	26	2066	5	0_15_0_8_95_0_0_0_0_0_0	0_15_0	#3d9945	#5cc73c	#98c61a
13154_3#16	2009218212	38	393	393	10	49	6	43	41	18	13	52	1933	113	NA	None	#2c7040	#0672fb	#3da204
13414_1#7	2009218225	15	191	191	8	1	17	9	2	1	6	76	2074	101	0_237_0_0_6_1_4_2_0_0_0	0_237_0	#bd2c9b	#a1d738	#7eba0c
13154_3#18	2009218231	19	433	433	1	58	17	1	4	1	18	36	1934	56	0_265_0_0_35_10_1_0_0_0_0	0_265_0	#e52f66	#b3c608	#8364ee
13414_1#8	2009218242	3	53	53	2	3	14	5	1	11	16	63	2083	63	0_75_0_0_113_1_0_0_0_0_0	0_75_0	#8854d2	#02d96d	#5b6df8
13414_1#9	2009218244	5	1373	156	7	6	8	43	8	6	25	0	2094	8	0_11_3_5_0_0_5_0_0_0_0	0_11_3	#9c34b3	#9030b7	#8435bb
13414_1#10	2009218258	83	1220	260	26	16	19	1	15	14	9	310	2032	563	0_400_0_4_21_0_0_0_0_0_0	0_400_0	#d975e2	#0046c7	#6039bd
13414_1#11	2009218262	3	62	62	2	3	14	5	29	12	16	46	2033	63	0_75_0_32_137_0_0_0_0_0_0	0_75_0	#8854d2	#b61fa9	#5b6df8
13414_1#12	2009218280	15	191	191	8	1	17	9	2	1	6	76	2034	101	0_237_0_0_10_16_2_0_0_0_0	0_237_0	#bd2c9b	#a1d738	#7eba0c
13154_3#20	2009218297	59	558	558	18	77	97	12	4	44	14	91	1935	1239	0_99_0_1_80_0_0_0_0_0_0	0_99_0	#008982	#4a56dd	#3e65ed
13414_1#13	2009218299	15	191	191	8	1	17	9	2	1	6	76	2035	101	0_237_0_0_14_0_10_0_0_0_0	0_237_0	#bd2c9b	#a1d738	#7eba0c
13414_1#14	2009218318	12	180	180	7	1	22	15	2	10	6	44	2036	117	0_232_1_2_5_164_0_0_0_0_0	0_232_1	#8cc14b	#8ac621	#9bbe00
11893_8#13	2009218325	4	667	199	8	4	14	13	14	4	14	13	718	73	0_15_4_0_365_1_0_0_0_0_0	0_15_4	#0094df	#2356db	#0170f7
13414_1#15	2009218327	9	63	63	2	21	14	5	36	12	17	1	2037	2	0_74_0_16_101_1_0_0_0_2_0	0_74_0	#4c71e1	#d575ff	#fa77fa
13154_3#22	2009218333	27	695	899	16	113	18	13	4	4	6	75	1936	34	0_118_0_0_2_0_0_0_0_0_0	0_118_0	#b88ae6	#7938be	#4956dc
13710_1#48	2009218336	19	433	433	1	58	17	1	4	1	18	36	2946	56	0_265_0_0_35_9_0_0_0_0_0	0_265_0	#e52f66	#b3c608	#8364ee
12290_2#7	2009218358	140	817	353	1	15	6	5	12	5	6	54	857	860	0_90_0_0_6_0_0_0_0_0_0	0_90_0	#525dcc	#08c956	#8420a1
13670_3#30	2009218366	119	654	654	18	23	14	2	22	16	9	222	2902	212	0_26_0_4_7_1_0_0_0_0_0	0_26_0	#8d4a78	#9d32b9	#5edf6c
13414_1#19	2009218367	12	180	180	7	1	22	15	2	10	6	44	2038	117	0_232_1_6_17_0_0_0_0_0_0	0_232_1	#8cc14b	#8ac621	#9bbe00
13414_1#20	2009218370	5	1373	156	7	6	8	43	8	6	25	0	2040	8	0_11_3_5_0_0_9_0_0_0_0	0_11_3	#9c34b3	#9030b7	#8435bb
11657_4#9	2009218376	6	156	156	7	8	1	11	10	1	6	0	277	35	0_169_0_1_211_3_0_0_0_0_0	0_169_0	#57a627	#9030b7	#b05fe8
13414_1#21	2009218379	12	180	180	7	1	22	15	2	10	6	44	2041	117	0_232_1_2_5_143_0_0_0_0_0	0_232_1	#8cc14b	#8ac621	#9bbe00
13414_1#22	2009218382	27	205	205	10	10	18	5	4	5	13	212	2042	34	0_118_0_7_54_0_0_0_0_0_0	0_118_0	#b88ae6	#52c036	#4956dc
11679_1#12	2009218384	6	156	156	7	8	1	11	10	1	6	0	492	35	0_169_0_1_211_3_0_0_1_0_0	0_169_0	#57a627	#9030b7	#b05fe8
12299_1#74	2009218394	135	659	659	1	58	19	5	4	4	6	171	1379	78	0_188_0_1_2_0_0_0_0_0_0	0_188_0	#4ec957	#95bf05	#6236b5
13154_3#27	2009218403	1	320	320	4	20	1	16	19	15	6	2	1938	6	0_58_0_12_124_57_0_0_0_0_0	0_58_0	#4867aa	#6f3bc0	#6054db
11511_8#61	2009219216	6	4026	156	7	8	316	11	10	1	6	0	138	35	0_169_0_6_2_2_1_0_0_1_0	0_169_0	#57a627	#9030b7	#b05fe8
11657_4#5	2009219217	19	433	433	1	58	17	1	4	1	18	36	245	56	0_265_0_0_64_15_1_0_0_0_0	0_265_0	#e52f66	#b3c608	#8364ee
9950_2#11	2009219481	5	338	156	7	6	8	13	8	6	1	0	25574	8	NA	None	#9c34b3	#9030b7	#8435bb
9950_2#15	2009219568	32	218	218	10	1	29	20	14	1	6	37	25576	96	NA	None	#8490db	#a01ca8	#00c659
12291_5#25	2009219599	39	124	124	7	11	14	5	1	8	14	78	1189	42	0_61_1_1_75_0_1_0_0_0_0	0_61_1	#af3a82	#8a33b9	#920a95
13414_1#23	2009219894	15	191	191	8	1	17	9	2	1	6	76	2043	101	0_237_0_0_14_0_3_2_0_0_0	0_237_0	#bd2c9b	#a1d738	#7eba0c
13154_3#29	2009219987	6	10174	156	7	8	97	11	10	1	6	0	1939	35	0_169_0_8_0_0_0_0_0_0_0	0_169_0	#57a627	#9030b7	#b05fe8
11658_8#2	2009219991	15	191	191	8	1	17	9	2	1	6	76	481	101	0_237_0_0_62_1_1_0_0_0_0	0_237_0	#bd2c9b	#a1d738	#7eba0c
13414_1#30	2009220011	12	180	180	7	1	22	15	2	10	6	44	2050	117	0_232_1_7_0_1_1_0_0_0_0	0_232_1	#8cc14b	#8ac621	#9bbe00
13154_3#43	2010200029	1	320	320	4	20	1	16	19	15	6	2	1944	6	0_58_0_12_124_70_0_0_0_0_0	0_58_0	#4867aa	#6f3bc0	#6054db
13154_3#44	2010200031	1	320	320	4	20	1	16	19	15	6	2	1945	6	0_58_0_12_124_1_46_0_0_0_0	0_58_0	#4867aa	#6f3bc0	#6054db
13414_1#27	2010200297	124	1257	235	15	1	31	13	8	18	15	130	2046	1231	0_110_0_1_4_0_0_0_0_0_0	0_110_0	#df8ea5	#aec811	#d3cb18
11658_2#94	2010200609	27	2365	899	16	197	14	13	4	5	6	75	471	34	0_118_0_0_23_0_0_0_0_0_0	0_118_0	#b88ae6	#7938be	#4956dc
13414_1#28	2010200611	15	191	191	8	1	17	9	2	1	6	76	2047	101	0_237_0_0_14_0_5_0_0_0_0	0_237_0	#bd2c9b	#a1d738	#7eba0c
13710_1#51	2010200662	57	1111	444	1	14	18	5	94	1	46	35	2950	1391	0_76_0_10_5_0_0_0_0_0_0	0_76_0	#ab5445	#59bc2c	#02d170
13154_3#31	2010200663	19	10165	433	1	58	17	43	4	1	18	36	1940	56	0_265_0_0_112_0_0_0_0_0_0	0_265_0	#e52f66	#b3c608	#8364ee
13414_1#25	2010200676	15	191	191	8	1	17	9	2	1	6	76	2044	101	0_237_0_0_10_6_1_0_0_0_0	0_237_0	#bd2c9b	#a1d738	#7eba0c
13414_1#26	2010200679	3	100	100	5	39	18	12	29	12	9	129	2045	63	0_75_0_3_16_2_0_0_0_0_0	0_75_0	#8854d2	#6349cf	#5b6df8
13670_3#32	2010200681	38	393	393	10	49	6	43	41	18	13	52	2904	113	NA	None	#2c7040	#0672fb	#3da204
13154_3#35	2010200683	15	191	191	8	1	17	9	2	1	6	76	1941	101	0_237_0_0_10_15_0_0_0_0_0	0_237_0	#bd2c9b	#a1d738	#7eba0c
13154_2#17	2010200695	1	320	320	4	20	1	16	19	15	6	2	1894	6	0_58_0_12_124_1_43_2_0_0_0	0_58_0	#4867aa	#6f3bc0	#6054db
13154_3#40	2010200703	19	10163	433	238	20	17	1	4	1	18	36	1942	56	0_265_0_0_32_0_0_0_0_0_0	0_265_0	#e52f66	#b3c608	#8364ee
13154_2#18	2010200704	1	320	320	4	20	1	16	19	15	6	2	1895	6	0_58_0_12_124_1_43_1_0_0_0	0_58_0	#4867aa	#6f3bc0	#6054db
13710_1#52	2010200721	111	1390	1390	10	1	20	13	1	43	98	528	2951	140	0_196_3_0_7_0_0_0_0_0_0	0_196_3	#226a4d	#7c4cd3	#cc29ad
13154_3#52	2010200750	6	156	156	7	8	1	11	10	1	6	0	1950	35	0_169_0_6_2_1_0_1_0_0_0	0_169_0	#57a627	#9030b7	#b05fe8
13154_3#54	2010200772	4	199	199	8	4	14	13	14	4	17	13	1951	73	0_15_4_0_438_0_0_0_0_0_0	0_15_4	#0094df	#2356db	#0170f7
13710_1#53	2010200776	13	473	473	7	20	28	25	4	4	15	14	2952	85	0_21_4_3_7_0_0_0_0_0_0	0_21_4	#bc5fd1	#73c024	#31b12d
13710_1#54	2010200780	15	10765	191	8	1	17	9	430	1	6	76	2953	101	0_237_0_0_10_14_0_0_0_0_0	0_237_0	#bd2c9b	#a1d738	#7eba0c
13414_1#35	2010200787	57	568	568	1	4	18	2	29	18	6	312	2052	1391	0_76_0_17_9_0_0_0_0_0_0	0_76_0	#ab5445	#7352d9	#02d170
13414_1#36	2010200792	1	320	320	4	20	1	16	19	15	6	2	2053	6	0_58_0_12_124_1_92_0_0_0_0	0_58_0	#4867aa	#6f3bc0	#6054db
13414_1#37	2010200794	5	338	156	7	6	8	13	8	6	1	0	2054	8	0_11_3_0_66_0_0_0_0_0_0	0_11_3	#9c34b3	#9030b7	#8435bb
12291_5#69	2010200803	27	695	899	16	113	18	13	4	4	6	75	1226	34	0_118_0_0_2_0_11_1_0_0_0	0_118_0	#b88ae6	#7938be	#4956dc
13154_3#55	2010200804	326	3617	3617	16	14	6	8	4	1	6	311	1952	945	0_328_0_2_0_0_0_0_0_0_0	0_328_0	#59a9dc	#7fcb31	#c3cf1e
13414_1#40	2010200823	19	433	433	1	58	17	1	4	1	18	36	2057	56	0_265_0_0_29_1_0_0_0_0_0	0_265_0	#e52f66	#b3c608	#8364ee
12291_5#50	2010200832	4	199	199	8	4	14	13	14	4	17	13	1208	73	0_15_4_0_230_7_0_0_0_0_0	0_15_4	#0094df	#2356db	#0170f7
13154_3#46	2010201630	97	10159	1339	6	72	14	11	1	276	5	109	1946	58	0_22_6_2_6_0_1_0_0_0_0	0_22_6	#3fc6d2	#c9c604	#9a67f2
13414_1#29	2010201908	323	574	574	2	31	14	1	1	1	6	381	2048	467	0_68_0_14_8_0_0_0_0_0_0	0_68_0	#dd512b	#71b916	#9a5ce5
13154_3#49	2010201916	1	12709	320	4	20	1	16	19	379	6	2	1947	6	0_58_0_12_317_0_0_0_0_0_0	0_58_0	#4867aa	#6f3bc0	#6054db
13154_3#70	2010203149	97	2270	1339	6	72	14	11	1	67	5	109	1956	58	0_22_6_2_6_0_0_0_0_0_0	0_22_6	#3fc6d2	#c9c604	#9a67f2
13154_3#74	2010203160	1	1451	320	10	20	1	16	19	15	6	2	1959	6	0_58_0_12_144_1_2_0_0_0_0	0_58_0	#4867aa	#6f3bc0	#6054db
12290_2#16	2010203350	15	191	191	8	1	17	9	2	1	6	76	830	101	0_237_0_0_1_0_15_2_0_0_0	0_237_0	#bd2c9b	#a1d738	#7eba0c
12291_5#41	2010203401	15	191	191	8	1	17	9	2	1	6	76	1200	101	NA	None	#bd2c9b	#a1d738	#7eba0c
13154_3#90	2010203406	15	191	191	8	1	17	9	2	1	6	76	1969	101	0_237_0_0_10_16_1_0_0_0_0	0_237_0	#bd2c9b	#a1d738	#7eba0c
13154_3#75	2010203475	1	320	320	4	20	1	16	19	15	6	2	1960	6	0_58_0_12_124_1_13_3_0_0_0	0_58_0	#4867aa	#6f3bc0	#6054db
13154_3#77	2010203932	97	1339	1339	6	72	14	11	1	67	15	109	1961	58	0_22_6_2_4_0_0_0_0_0_0	0_22_6	#3fc6d2	#c9c604	#9a67f2
12299_1#41	2010203946	1	320	320	4	20	1	16	19	15	6	2	1355	6	0_58_0_12_124_58_0_0_0_0_0	0_58_0	#4867aa	#6f3bc0	#6054db
11679_1#14	2010204328	4	199	199	8	4	14	13	14	4	17	13	494	73	0_15_4_0_441_0_0_0_0_0_0	0_15_4	#0094df	#2356db	#0170f7
13154_3#78	2010204335	1	320	320	4	20	1	16	19	15	6	2	1962	6	0_58_0_12_124_1_127_0_0_0_0	0_58_0	#4867aa	#6f3bc0	#6054db
13414_1#42	2010205244	5	10724	10724	7	6	8	13	4	10	3	529	2058	8	0_11_3_42_0_0_0_0_1_0_0	0_11_3	#9c34b3	#5958df	#8435bb
13710_1#56	2010205265	4	199	199	8	4	14	13	14	4	17	13	2955	73	0_15_4_0_425_0_0_0_0_0_0	0_15_4	#0094df	#2356db	#0170f7
12299_1#42	2010205280	4	199	199	8	4	14	13	14	4	17	13	1356	73	0_15_4_0_431_0_0_0_0_0_0	0_15_4	#0094df	#2356db	#0170f7
12299_1#43	2010205285	1	320	320	4	20	1	16	19	15	6	2	1357	6	0_58_0_12_147_0_0_5_0_0_0	0_58_0	#4867aa	#6f3bc0	#6054db
12299_1#44	2010205286	19	433	433	1	58	17	1	4	1	18	36	1358	56	0_265_0_0_1_0_0_0_0_0_0	0_265_0	#e52f66	#b3c608	#8364ee
12291_4#18	2010205298	9	63	63	2	21	14	5	36	12	17	1	1122	2	0_74_0_16_155_1_0_0_0_0_0	0_74_0	#4c71e1	#d575ff	#fa77fa
12299_1#45	2010205303	15	191	191	8	1	17	9	2	1	6	76	1359	101	0_237_0_0_9_4_0_0_0_0_0	0_237_0	#bd2c9b	#a1d738	#7eba0c
12299_1#46	2010205309	124	1257	235	15	1	31	13	8	18	15	130	1360	1231	0_110_0_1_2_0_0_0_0_0_0	0_110_0	#df8ea5	#aec811	#d3cb18
11511_8#16	2010205337	7	439	439	1	4	6	8	9	2	6	12	104	92	0_57_0_10_3_0_1_0_0_0_0	0_57_0	#db75f1	#63c83b	#61ab00
12291_4#19	2010205338	29	395	327	1	1	14	5	7	12	17	77	1123	37	0_70_0_1_96_0_0_0_0_0_0	0_70_0	#c39c37	#75b504	#01ba56
12299_1#48	2010205384	1	320	320	4	20	1	16	19	15	6	2	1361	6	0_58_0_12_124_1_55_0_0_0_0	0_58_0	#4867aa	#6f3bc0	#6054db
12291_4#23	2010205398	15	191	191	8	1	17	9	2	1	6	76	1126	101	0_237_0_0_9_2_0_1_0_0_0	0_237_0	#bd2c9b	#a1d738	#7eba0c
12291_4#24	2010205404	132	3280	156	7	6	14	13	23	6	25	0	1127	8	0_11_2_0_0_6_1_0_0_0_0	0_11_2	#cf3f29	#9030b7	#8435bb
12838_1#88	2010205406	13	10717	5470	10	20	28	5	4	43	15	133	1846	85	0_21_0_43_0_0_0_0_0_0_0	0_21_0	#bc5fd1	#6b63ed	#31b12d
12291_4#38	2010205418	1	320	320	4	20	1	16	19	15	6	2	1139	6	0_58_0_12_124_1_82_0_0_0_0	0_58_0	#4867aa	#6f3bc0	#6054db
11657_8#9	2010205421	4	199	199	8	4	14	13	14	4	17	13	341	73	0_15_4_0_211_3_2_0_0_0_0	0_15_4	#0094df	#2356db	#0170f7
12291_4#30	2010205423	15	191	191	8	1	17	9	2	1	6	76	1133	101	0_237_0_0_14_0_8_0_0_0_0	0_237_0	#bd2c9b	#a1d738	#7eba0c
12291_4#31	2010206270	27	695	899	16	113	18	13	4	4	6	75	1134	34	0_118_0_0_2_6_1_0_0_0_0	0_118_0	#b88ae6	#7938be	#4956dc
12838_1#69	2010206274	35	97	97	5	1	27	7	4	2	10	29	1834	217	0_154_2_0_14_0_0_1_0_0_0	0_154_2	#e64f49	#305ce3	#c44acf
12291_4#33	2010206275	1	320	320	4	20	1	16	19	15	6	2	1135	6	0_58_0_12_124_1_56_0_0_0_0	0_58_0	#4867aa	#6f3bc0	#6054db
12291_4#34	2010206276	135	10224	659	1	607	8	5	4	4	6	171	1136	78	0_188_0_1_12_0_0_0_0_0_0	0_188_0	#4ec957	#95bf05	#6236b5
11511_8#14	2010206278	6	4026	156	7	8	316	11	10	1	6	0	102	35	0_169_0_6_2_2_1_0_0_0_0	0_169_0	#57a627	#9030b7	#b05fe8
12299_1#37	2010206279	15	191	191	8	1	17	9	2	1	6	76	1350	101	0_237_0_0_47_1_0_0_0_0_0	0_237_0	#bd2c9b	#a1d738	#7eba0c
11657_4#14	2010206305	31	227	227	12	4	20	5	13	5	17	527	227	69	0_346_0_0_0_6_0_1_0_0_0	0_346_0	#e18e31	#ac039d	#78dd5b
13154_3#86	2010206338	4	199	199	8	4	14	13	14	4	17	13	1966	73	0_15_4_0_440_0_0_0_0_0_0	0_15_4	#0094df	#2356db	#0170f7
13154_3#87	2010206353	24	639	156	7	6	14	5	8	6	6	0	1967	62	0_11_8_12_5_0_0_0_0_0_0	0_11_8	#7e9637	#9030b7	#50a100
12291_4#35	2010206713	27	695	899	16	113	18	13	4	4	6	75	1137	34	0_118_0_0_2_4_4_0_0_0_0	0_118_0	#b88ae6	#7938be	#4956dc
12291_4#36	2010206716	7	1847	439	78	4	6	8	9	2	6	12	1138	92	0_57_0_10_46_0_0_0_0_0_0	0_57_0	#db75f1	#63c83b	#61ab00
13154_3#91	2010206717	97	10178	1339	6	72	642	11	1	67	15	109	1970	58	0_22_6_2_1_2_0_0_0_0_0	0_22_6	#3fc6d2	#c9c604	#9a67f2
12291_4#13	2010206720	1	320	320	4	20	1	16	19	15	6	2	1118	6	0_58_0_12_331_0_0_0_0_0_0	0_58_0	#4867aa	#6f3bc0	#6054db
12291_4#14	2010206726	135	3157	3157	1	26	6	5	4	4	6	530	1119	78	0_188_0_0_5_0_0_0_0_0_0	0_188_0	#4ec957	#5eac00	#6236b5
12299_1#38	2010206730	1	320	320	4	20	1	16	19	15	6	2	1351	6	0_58_0_12_124_1_46_1_0_0_0	0_58_0	#4867aa	#6f3bc0	#6054db
12291_4#16	2010207743	1	320	320	4	20	1	16	19	15	6	2	1121	6	0_58_0_12_163_0_1_0_0_0_0	0_58_0	#4867aa	#6f3bc0	#6054db
11511_8#15	2010207747	15	191	191	8	1	17	9	2	1	6	76	103	101	0_237_0_0_9_3_0_0_0_0_0	0_237_0	#bd2c9b	#a1d738	#7eba0c
12299_1#40	2010207959	3	62	62	2	3	14	5	29	12	16	46	1354	63	0_75_0_32_138_0_0_0_0_0_0	0_75_0	#8854d2	#b61fa9	#5b6df8
12291_4#25	2010208283	6	156	156	7	8	1	11	10	1	6	0	1128	35	0_169_0_6_2_1_0_0_0_0_0	0_169_0	#57a627	#9030b7	#b05fe8
12291_4#26	2010208292	15	191	191	8	1	17	9	2	1	6	76	1129	101	NA	None	#bd2c9b	#a1d738	#7eba0c
12299_1#51	2010208298	31	227	227	12	4	20	5	13	5	17	527	1362	69	0_346_0_0_4_0_0_0_0_0_0	0_346_0	#e18e31	#ac039d	#78dd5b
11658_2#93	2010208312	5	1373	156	7	6	8	43	8	6	25	0	470	8	0_11_3_5_13_0_0_0_0_0_0	0_11_3	#9c34b3	#9030b7	#8435bb
12299_1#52	2010208317	31	304	5784	13	4	8	8	13	5	17	192	1363	69	0_346_0_4_14_0_0_0_0_0_0	0_346_0	#e18e31	#7c56de	#78dd5b
12291_4#29	2010208327	4	199	199	8	4	14	13	14	4	17	13	1131	73	0_15_4_0_230_1_0_0_1_0_0	0_15_4	#0094df	#2356db	#0170f7
12291_4#39	2010208330	3	2705	2705	5	39	1	12	29	16	9	520	1140	63	NA	None	#8854d2	#b7c605	#5b6df8
13154_4#41	2010208337	111	1390	1390	10	1	20	13	1	43	98	528	1976	140	0_196_3_0_25_0_0_0_0_0_0	0_196_3	#226a4d	#7c4cd3	#cc29ad
12291_4#81	2010208343	4	199	199	8	4	14	13	14	4	17	13	1173	73	0_15_4_0_449_0_0_0_0_0_0	0_15_4	#0094df	#2356db	#0170f7
12291_4#82	2010208351	1	320	320	4	20	1	16	19	15	6	2	1174	6	0_58_0_12_124_1_104_0_0_0_0	0_58_0	#4867aa	#6f3bc0	#6054db
12291_4#83	2010208354	38	393	393	10	49	6	43	41	18	13	52	1175	113	0_195_0_0_16_5_0_0_0_0_0	0_195_0	#2c7040	#0672fb	#3da204
12291_4#84	2010208358	15	191	191	8	1	17	9	2	1	6	76	1176	101	0_237_0_0_68_0_0_0_0_0_0	0_237_0	#bd2c9b	#a1d738	#7eba0c
12291_4#85	2010208374	7	439	439	1	4	6	8	9	2	6	12	1177	92	0_57_0_10_56_0_0_0_0_0_0	0_57_0	#db75f1	#63c83b	#61ab00
11658_2#88	2010208390	15	191	191	8	1	17	9	2	1	6	76	466	101	0_237_0_0_10_17_0_0_0_0_0	0_237_0	#bd2c9b	#a1d738	#7eba0c
12290_2#6	2010208407	31	306	306	12	4	20	8	13	5	16	174	849	69	0_346_0_1_0_0_0_25_0_0_0	0_346_0	#e18e31	#5ab013	#78dd5b
12291_4#87	2010208412	15	191	191	8	1	17	9	2	1	6	76	1178	101	0_237_0_0_78_0_0_0_0_0_0	0_237_0	#bd2c9b	#a1d738	#7eba0c
12291_4#88	2010208429	1	320	320	4	20	1	16	19	15	6	2	1179	6	0_58_0_12_124_1_81_1_0_0_0	0_58_0	#4867aa	#6f3bc0	#6054db
12290_2#8	2010208436	36	498	498	2	40	27	7	4	16	10	531	861	832	0_154_0_4_7_3_0_0_0_0_0	0_154_0	#68c6a5	#9650d8	#dac402
12291_4#89	2010208437	1	320	320	4	20	1	16	19	15	6	2	1180	6	0_58_0_12_124_1_78_0_0_0_0	0_58_0	#4867aa	#6f3bc0	#6054db
12290_2#9	2010208441	6	2733	156	100	76	14	11	10	1	6	0	862	35	0_169_0_1_180_0_0_0_0_0_0	0_169_0	#57a627	#9030b7	#b05fe8
11511_8#21	2010208449	19	433	433	1	58	17	1	4	1	18	36	105	56	0_265_0_0_35_7_1_0_0_0_0	0_265_0	#e52f66	#b3c608	#8364ee
11511_8#22	2010208464	27	695	899	16	113	18	13	4	4	6	75	106	34	0_118_0_0_2_4_3_0_0_0_0	0_118_0	#b88ae6	#7938be	#4956dc
13414_1#2	2010209939	4	199	199	8	4	14	13	14	4	17	13	2039	73	0_15_4_0_404_0_0_0_0_0_0	0_15_4	#0094df	#2356db	#0170f7
12299_1#84	2010209941	15	191	191	8	1	17	9	2	1	6	76	1385	101	0_237_0_0_10_20_1_0_0_0_0	0_237_0	#bd2c9b	#a1d738	#7eba0c
11679_1#27	2010209958	1	1451	320	10	20	1	16	19	15	6	2	502	6	0_58_0_12_144_1_4_0_0_0_0	0_58_0	#4867aa	#6f3bc0	#6054db
12299_1#86	2010209965	89	1379	1292	1	28	20	5	9	12	94	170	1387	143	0_196_1_1_19_0_0_0_0_0_0	0_196_1	#e08d31	#515de5	#81dc50
12291_4#74	2010209966	1	320	320	4	20	1	16	19	15	6	2	1167	6	0_58_0_12_124_11_5_0_0_0_0	0_58_0	#4867aa	#6f3bc0	#6054db
12299_1#87	2010209976	38	393	393	10	49	6	43	41	18	13	52	1388	113	0_195_0_0_1_20_2_0_0_0_0	0_195_0	#2c7040	#0672fb	#3da204
12299_1#88	2010209982	15	191	191	8	1	17	9	2	1	6	76	1389	101	0_237_0_0_75_0_0_0_0_0_0	0_237_0	#bd2c9b	#a1d738	#7eba0c
12291_4#77	2010209984	4	1756	199	8	4	14	20	14	4	17	13	1169	73	0_15_4_0_221_0_1_0_0_0_0	0_15_4	#0094df	#2356db	#0170f7
12291_4#78	2010209989	27	695	899	16	113	18	13	4	4	6	75	1170	34	0_118_0_0_2_4_8_0_0_0_0	0_118_0	#b88ae6	#7938be	#4956dc
12299_1#89	2010209992	98	1268	404	7	137	70	9	15	11	93	169	1390	126	0_370_0_5_6_1_0_0_0_0_0	0_370_0	#de443f	#3870fa	#49ba32
12291_4#79	2010209998	1	9356	320	4	20	1	16	19	250	6	2	1171	6	0_58_0_12_124_1_80_0_0_0_0	0_58_0	#4867aa	#6f3bc0	#6054db
12299_1#90	2010210015	15	191	191	8	1	17	9	2	1	6	76	1391	101	0_237_0_0_64_0_0_0_0_0_0	0_237_0	#bd2c9b	#a1d738	#7eba0c
12290_2#1	2010210016	16	66	66	2	1	1	8	2	4	6	26	828	5	0_15_0_8_119_0_0_0_0_0_0	0_15_0	#3d9945	#5cc73c	#98c61a
12291_4#80	2010210051	12	10179	180	7	1	641	15	2	10	6	44	1172	117	0_232_1_2_98_2_0_0_0_0_0	0_232_1	#8cc14b	#8ac621	#9bbe00
12291_5#1	2010216075	1	10143	320	4	20	1	16	19	277	6	2	1182	6	0_58_0_12_124_61_0_0_0_0_0	0_58_0	#4867aa	#6f3bc0	#6054db
12291_5#2	2010216081	3	62	62	2	3	14	5	29	12	16	46	1187	63	0_75_0_32_174_0_0_0_0_0_0	0_75_0	#8854d2	#b61fa9	#5b6df8
12299_1#7	2010216124	1	320	320	4	20	1	16	19	15	6	2	1375	6	0_58_0_12_315_0_0_0_0_0_0	0_58_0	#4867aa	#6f3bc0	#6054db
12291_5#6	2010216137	3	2705	2705	5	39	1	12	29	16	9	520	1218	63	0_75_0_3_30_0_16_0_0_0_0	0_75_0	#8854d2	#b7c605	#5b6df8
11679_1#20	2010216155	49	392	392	7	31	14	5	1	1	6	32	498	467	0_68_0_4_48_0_0_0_0_0_0	0_68_0	#958031	#d8c80c	#9a5ce5
12838_1#71	2010216163	132	3280	156	7	6	14	13	23	6	25	0	1836	8	0_11_2_0_0_4_3_0_0_0_0	0_11_2	#cf3f29	#9030b7	#8435bb
12291_4#50	2010216166	15	191	191	8	1	17	9	2	1	6	76	1148	101	0_237_0_0_10_7_0_0_0_0_0	0_237_0	#bd2c9b	#a1d738	#7eba0c
12291_4#52	2010216188	15	191	191	8	1	17	9	2	1	6	76	1149	101	0_237_0_0_12_1_0_0_0_0_0	0_237_0	#bd2c9b	#a1d738	#7eba0c
11657_8#12	2010216214	4	199	199	8	4	14	13	14	4	17	13	284	73	0_15_4_0_196_3_1_0_0_0_0	0_15_4	#0094df	#2356db	#0170f7
12291_4#53	2010216219	1	320	320	4	20	1	16	19	15	6	2	1150	6	0_58_0_12_124_1_40_0_0_0_0	0_58_0	#4867aa	#6f3bc0	#6054db
12291_4#54	2010216221	3	100	100	5	39	18	12	29	12	9	129	1151	63	0_75_0_3_65_1_0_0_0_0_0	0_75_0	#8854d2	#6349cf	#5b6df8
12291_4#55	2010216229	4	199	199	8	4	14	13	14	4	17	13	1152	73	0_15_4_0_211_1_1_0_0_0_0	0_15_4	#0094df	#2356db	#0170f7
12291_4#56	2010216231	36	816	97	5	1	27	40	4	19	10	29	1153	832	0_154_0_5_2_0_0_0_0_0_0	0_154_0	#68c6a5	#305ce3	#dac402
12299_1#68	2010216235	15	191	191	8	1	17	9	2	1	6	76	1373	101	0_237_0_0_1_0_86_0_0_0_0	0_237_0	#bd2c9b	#a1d738	#7eba0c
12299_1#69	2010216243	19	433	433	1	58	17	1	4	1	18	36	1374	56	0_265_0_0_76_0_1_0_0_0_0	0_265_0	#e52f66	#b3c608	#8364ee
12291_4#57	2010216248	27	695	899	16	113	18	13	4	4	6	75	1154	34	0_118_0_0_2_0_0_0_1_0_0	0_118_0	#b88ae6	#7938be	#4956dc
12291_4#58	2010216251	1	320	320	4	20	1	16	19	15	6	2	1155	6	0_58_0_12_130_0_0_1_0_0_0	0_58_0	#4867aa	#6f3bc0	#6054db
12299_1#70	2010216266	1	320	320	4	20	1	16	19	15	6	2	1376	6	0_58_0_12_124_1_38_0_0_0_0	0_58_0	#4867aa	#6f3bc0	#6054db
12299_1#71	2010216281	15	191	191	8	1	17	9	2	1	6	76	1377	101	0_237_0_0_77_0_0_0_0_0_0	0_237_0	#bd2c9b	#a1d738	#7eba0c
11679_1#23	2010216283	11	1262	1262	7	26	1	41	2	6	10	172	501	49	0_10_1_0_0_12_0_0_0_0_0	0_10_1	#5d4dae	#4fb729	#58b118
12838_1#90	2010216293	89	1292	1292	1	28	20	13	9	12	94	170	1847	143	0_196_1_1_26_0_0_0_0_0_0	0_196_1	#e08d31	#515de5	#81dc50
12291_5#62	2010216299	135	3157	3157	1	26	6	5	4	4	6	530	1221	78	0_188_0_0_1_1_0_0_0_0_0	0_188_0	#4ec957	#5eac00	#6236b5
12299_1#75	2010216317	19	433	433	1	58	17	1	4	1	18	36	1380	56	0_265_0_0_76_1_0_0_0_0_0	0_265_0	#e52f66	#b3c608	#8364ee
11657_8#13	2010216340	1	1451	320	10	20	1	16	19	15	6	2	285	6	0_58_0_12_144_5_0_0_0_0_0	0_58_0	#4867aa	#6f3bc0	#6054db
12291_4#63	2010220051	11	10227	193	8	606	1	10	2	16	1	15	1160	49	0_10_0_46_0_0_0_0_0_0_0	0_10_0	#5d4dae	#0067ef	#58b118
11511_8#23	2010220066	32	220	218	10	1	29	20	14	1	9	37	107	96	0_93_0_1_7_0_5_0_0_0_0	0_93_0	#8490db	#a01ca8	#00c659
11657_8#3	2010220088	15	191	191	8	1	17	9	2	1	6	76	298	101	0_237_0_0_63_0_0_0_0_0_0	0_237_0	#bd2c9b	#a1d738	#7eba0c
11511_8#25	2010220093	15	191	191	8	1	17	9	2	1	6	76	109	101	0_237_0_0_12_2_0_0_1_0_0	0_237_0	#bd2c9b	#a1d738	#7eba0c
11657_8#14	2010220100	1	320	320	4	20	1	16	19	15	6	2	286	6	0_58_0_12_124_1_13_7_0_0_0	0_58_0	#4867aa	#6f3bc0	#6054db
11657_8#15	2010220104	3	100	100	5	39	18	12	29	12	9	129	287	63	0_75_0_3_16_5_0_0_0_0_0	0_75_0	#8854d2	#6349cf	#5b6df8
12291_5#44	2010220110	3	10145	10145	5	39	1	12	440	12	9	532	1202	63	0_75_0_3_20_0_0_0_0_0_0	0_75_0	#8854d2	#a631b8	#5b6df8
12291_5#45	2010220116	1	320	320	4	20	1	16	19	15	6	2	1203	6	0_58_0_12_124_1_61_0_0_0_0	0_58_0	#4867aa	#6f3bc0	#6054db
13710_1#50	2010220239	9	63	63	2	21	14	5	36	12	17	1	2949	2	0_74_0_16_23_0_0_0_1_0_0	0_74_0	#4c71e1	#d575ff	#fa77fa
12299_1#56	2010220243	57	1994	444	1	14	18	2	29	1	111	35	1365	1391	0_76_0_18_2_0_0_0_0_0_0	0_76_0	#ab5445	#59bc2c	#02d170
12299_1#57	2010220245	1	320	320	4	20	1	16	19	15	6	2	1366	6	0_58_0_12_124_1_68_0_0_0_0	0_58_0	#4867aa	#6f3bc0	#6054db
12291_4#40	2010220270	4	199	199	8	4	14	13	14	4	17	13	1142	73	0_15_4_0_78_1_0_0_0_0_0	0_15_4	#0094df	#2356db	#0170f7
12291_4#41	2010220276	27	695	899	16	113	18	13	4	4	6	75	1143	34	0_118_0_0_2_3_0_0_0_0_0	0_118_0	#b88ae6	#7938be	#4956dc
12299_1#58	2010220284	19	433	433	1	58	17	1	4	1	18	36	1367	56	0_265_0_0_70_0_0_0_0_0_0	0_265_0	#e52f66	#b3c608	#8364ee
12299_1#60	2010220292	5	338	156	7	6	8	13	8	6	1	0	1369	8	0_11_3_3_15_0_0_0_0_0_0	0_11_3	#9c34b3	#9030b7	#8435bb
12838_1#70	2010220298	35	585	97	10	1	27	7	4	2	10	29	1835	217	0_154_2_0_48_0_0_0_0_0_0	0_154_2	#e64f49	#305ce3	#c44acf
12299_1#61	2010220299	1	320	320	4	20	1	16	19	15	6	2	1370	6	0_58_0_12_124_69_0_0_0_0_0	0_58_0	#4867aa	#6f3bc0	#6054db
12291_4#44	2010220340	158	2966	6149	5	103	245	8	8	66	9	210	1144	310	0_16_10_4_0_0_0_0_0_0_0	0_16_10	#7c9032	#29c54d	#e066eb
12291_4#46	2010223233	36	816	97	5	1	27	40	4	19	10	29	1145	832	0_154_0_5_21_5_0_0_0_0_0	0_154_0	#68c6a5	#305ce3	#dac402
12291_4#47	2010223244	135	659	659	1	58	19	5	4	4	6	171	1146	78	0_188_0_1_5_0_0_0_0_0_0	0_188_0	#4ec957	#95bf05	#6236b5
12291_4#48	2010223245	5	8197	156	7	6	8	13	8	10	25	0	1147	8	0_11_3_97_0_0_1_0_0_0_0	0_11_3	#9c34b3	#9030b7	#8435bb
12299_1#65	2010223249	19	433	433	1	58	17	1	4	1	18	36	1372	56	0_265_0_0_64_45_0_0_0_0_0	0_265_0	#e52f66	#b3c608	#8364ee
11679_1#19	2010223357	38	393	393	10	49	6	43	41	18	13	52	497	113	0_195_0_0_1_4_0_0_0_0_0	0_195_0	#2c7040	#0672fb	#3da204
12299_1#78	2010225288	5	338	156	7	6	8	13	8	6	1	0	1381	8	0_11_3_0_45_1_0_0_0_0_0	0_11_3	#9c34b3	#9030b7	#8435bb
13414_3#45	2012209214	19	433	433	1	58	17	1	4	1	18	36	2206	56	0_265_0_0_64_15_0_0_0_0_0	0_265_0	#e52f66	#b3c608	#8364ee
13710_2#1	2012210256	9	63	63	2	21	14	5	36	12	17	1	2975	2	0_74_0_16_113_0_0_0_0_0_0	0_74_0	#4c71e1	#d575ff	#fa77fa
13710_2#28	2012210259	12	180	180	7	1	22	15	2	10	6	44	2994	117	0_232_1_2_132_0_0_0_0_0_0	0_232_1	#8cc14b	#8ac621	#9bbe00
13710_2#29	2012210263	32	220	218	10	1	29	20	14	1	9	37	2995	96	0_93_0_1_7_0_4_2_0_0_0	0_93_0	#8490db	#a01ca8	#00c659
13414_3#48	2012211509	19	433	433	1	58	17	1	4	1	18	36	2207	56	0_265_0_0_64_15_0_0_0_0_0	0_265_0	#e52f66	#b3c608	#8364ee
13710_2#2	2012211516	4	199	199	8	4	14	13	14	4	17	13	2986	73	0_15_4_0_305_0_0_0_0_0_0	0_15_4	#0094df	#2356db	#0170f7
13414_2#81	2012211517	19	433	433	1	58	17	1	4	1	18	36	2163	56	0_265_0_0_35_7_3_0_0_0_0	0_265_0	#e52f66	#b3c608	#8364ee
13710_2#33	2012211643	1	1451	320	10	20	1	16	19	15	6	2	3000	6	0_58_0_12_144_6_0_0_0_0_0	0_58_0	#4867aa	#6f3bc0	#6054db
13414_3#55	2012211697	3	2705	2705	5	39	1	12	29	16	9	520	2211	63	0_75_0_3_30_0_7_0_0_0_0	0_75_0	#8854d2	#b7c605	#5b6df8
13710_2#34	2012211745	1	320	320	4	20	1	16	19	15	6	2	3001	6	0_58_0_12_124_1_13_8_0_0_0	0_58_0	#4867aa	#6f3bc0	#6054db
13710_2#35	2012211927	57	8289	568	1	4	18	2	27	18	6	312	3002	1391	0_76_0_17_7_0_2_0_0_0_0	0_76_0	#ab5445	#7352d9	#02d170
13414_2#1	2012211937	19	433	433	1	58	17	1	4	1	18	36	2098	56	0_265_0_0_64_43_0_0_0_0_0	0_265_0	#e52f66	#b3c608	#8364ee
13414_2#83	2012211938	1	1451	320	10	20	1	16	19	15	6	2	2164	6	0_58_0_12_144_4_0_0_0_0_0	0_58_0	#4867aa	#6f3bc0	#6054db
13710_2#55	2012212039	57	568	568	1	4	18	2	29	18	6	312	3024	1391	0_76_0_17_10_0_0_0_0_0_0	0_76_0	#ab5445	#7352d9	#02d170
13414_2#75	2012212051	30	10177	10177	10	88	309	8	62	16	6	533	2157	830	0_254_0_6_0_0_0_0_0_0_0	0_254_0	#996aba	#b32cb3	#009d2d
13414_3#94	2012212058	98	1480	404	7	1	70	9	15	11	93	169	2229	126	0_370_0_5_0_0_0_0_0_0_0	0_370_0	#de443f	#3870fa	#49ba32
13414_3#49	2012212202	15	191	191	8	1	17	9	2	1	6	76	2208	101	0_237_0_0_14_0_3_1_0_0_0	0_237_0	#bd2c9b	#a1d738	#7eba0c
13414_3#50	2012212203	3	62	62	2	3	14	5	29	12	16	46	2210	63	NA	None	#8854d2	#b61fa9	#5b6df8
13710_2#30	2012212204	7	42	439	1	4	6	8	9	9	6	12	2997	92	0_57_0_34_61_0_0_0_0_0_0	0_57_0	#db75f1	#63c83b	#61ab00
13710_2#15	2012212205	4	2154	199	8	4	14	13	4	4	17	13	2981	73	0_15_4_7_0_0_0_0_0_0_0	0_15_4	#0094df	#2356db	#0170f7
13710_2#31	2012212206	32	220	218	10	1	29	20	14	1	9	37	2998	96	0_93_0_1_7_0_4_2_1_0_0	0_93_0	#8490db	#a01ca8	#00c659
13710_2#32	2012212207	32	220	218	10	1	29	20	14	1	9	37	2999	96	0_93_0_1_7_0_4_2_3_0_0	0_93_0	#8490db	#a01ca8	#00c659
13414_3#59	2012212521	89	1379	1292	1	28	20	5	9	12	94	170	2212	143	0_196_1_1_22_0_0_0_0_0_0	0_196_1	#e08d31	#515de5	#81dc50
13414_2#85	2012212529	15	191	191	8	1	17	9	2	1	6	76	2166	101	0_237_0_0_2_13_0_0_0_0_0	0_237_0	#bd2c9b	#a1d738	#7eba0c
13414_2#84	2012212660	15	191	191	8	1	17	9	2	1	6	76	2165	101	0_237_0_0_10_19_0_0_0_0_0	0_237_0	#bd2c9b	#a1d738	#7eba0c
13414_2#2	2012212663	3	100	100	5	39	18	12	29	12	9	129	2105	63	0_75_0_3_63_0_0_0_0_0_0	0_75_0	#8854d2	#6349cf	#5b6df8
13710_2#36	2012212666	64	460	97	5	1	27	7	4	10	10	29	3003	254	0_154_1_1_2_26_0_0_0_0_0	0_154_1	#2b6bf4	#305ce3	#e259db
13710_2#37	2012213280	32	220	218	10	1	29	20	14	1	9	37	3004	96	0_93_0_1_7_0_7_0_0_0_0	0_93_0	#8490db	#a01ca8	#00c659
13414_2#3	2012213285	19	433	433	1	58	17	1	4	1	18	36	2113	56	0_265_0_0_64_9_0_0_0_0_0	0_265_0	#e52f66	#b3c608	#8364ee
13710_2#38	2012213944	27	12714	899	16	197	14	565	4	5	6	75	3005	34	0_118_0_0_23_1_0_0_0_0_0	0_118_0	#b88ae6	#7938be	#4956dc
13414_2#4	2012213946	3	100	100	5	39	18	12	29	12	9	129	2122	63	0_75_0_3_65_2_0_0_0_0_0	0_75_0	#8854d2	#6349cf	#5b6df8
13710_2#39	2012213962	431	10769	10769	1	3	18	2	40	1	14	534	3006	3045	0_395_0_0_0_0_0_0_0_0_0	0_395_0	#8851a2	#0ebb43	#00a237
13710_2#3	2012213977	5	338	156	7	6	8	13	8	6	1	0	2996	8	0_11_3_0_73_0_1_0_0_0_0	0_11_3	#9c34b3	#9030b7	#8435bb
13414_3#64	2012213979	5	1373	156	7	6	8	43	8	6	25	0	2215	8	0_11_3_5_0_2_1_0_0_1_0	0_11_3	#9c34b3	#9030b7	#8435bb
13414_2#6	2012213994	7	439	439	1	4	6	8	9	2	6	12	2140	92	0_57_0_10_6_2_0_0_0_0_0	0_57_0	#db75f1	#63c83b	#61ab00
13710_2#40	2012213996	4	199	199	8	4	14	13	14	4	17	13	3008	73	0_15_4_0_405_0_0_0_0_0_0	0_15_4	#0094df	#2356db	#0170f7
13414_3#66	2012214024	4	199	199	8	4	14	13	14	4	17	13	2216	73	0_15_4_0_445_1_0_0_0_0_0	0_15_4	#0094df	#2356db	#0170f7
13414_2#7	2012214035	4	2344	199	8	4	1	13	14	4	17	13	2151	73	0_15_4_0_242_4_0_0_0_0_0	0_15_4	#0094df	#2356db	#0170f7
13414_3#61	2012214276	19	433	433	1	58	17	1	4	1	18	36	2214	56	0_265_0_0_66_0_0_0_0_0_0	0_265_0	#e52f66	#b3c608	#8364ee
13710_2#4	2012214376	57	568	568	1	4	18	2	29	18	6	312	3007	1391	0_76_0_17_1_0_0_0_0_0_0	0_76_0	#ab5445	#7352d9	#02d170
13414_3#68	2012214377	31	306	306	12	4	20	8	13	5	16	174	2217	69	0_346_0_1_0_0_35_1_0_0_0	0_346_0	#e18e31	#5ab013	#78dd5b
13710_2#41	2012214401	19	7314	433	1	20	17	1	4	1	18	36	3009	56	0_265_0_0_30_0_5_0_0_0_0	0_265_0	#e52f66	#b3c608	#8364ee
13414_2#9	2012214417	5	338	156	7	6	8	13	8	6	1	0	2170	8	0_11_3_0_14_7_0_1_0_0_0	0_11_3	#9c34b3	#9030b7	#8435bb
13710_2#42	2012214420	49	392	392	7	31	14	5	1	1	6	32	3010	467	0_68_0_4_55_0_0_0_0_0_0	0_68_0	#958031	#d8c80c	#9a5ce5
13710_2#7	2012214433	3	62	62	2	3	14	5	29	12	16	46	3040	63	0_75_0_32_170_0_0_0_0_0_0	0_75_0	#8854d2	#b61fa9	#5b6df8
13710_2#5	2012214434	4	199	199	8	4	14	13	14	4	17	13	3018	73	0_15_4_0_393_0_0_0_0_0_0	0_15_4	#0094df	#2356db	#0170f7
13414_2#11	2012214435	38	393	393	10	49	6	43	41	18	13	52	2099	113	0_195_0_0_1_52_0_0_0_0_0	0_195_0	#2c7040	#0672fb	#3da204
13414_2#18	2012214442	32	220	218	10	1	29	20	14	1	9	37	2104	96	0_93_0_1_9_0_0_0_0_0_0	0_93_0	#8490db	#a01ca8	#00c659
13414_3#73	2012214443	6	1269	156	7	76	14	11	10	1	6	0	2220	35	0_169_0_1_102_1_0_0_0_0_0	0_169_0	#57a627	#9030b7	#b05fe8
13710_2#8	2012214448	59	10493	558	8	77	97	12	4	44	14	91	3044	1239	0_99_0_1_139_0_0_0_0_0_0	0_99_0	#008982	#4a56dd	#3e65ed
13414_2#86	2012214450	4	199	199	8	4	14	13	14	4	17	13	2167	73	0_15_4_0_401_0_0_0_0_0_0	0_15_4	#0094df	#2356db	#0170f7
13710_2#44	2012214461	15	191	191	8	1	17	9	2	1	6	76	3012	101	0_237_0_0_10_16_4_0_0_0_0	0_237_0	#bd2c9b	#a1d738	#7eba0c
13414_2#20	2012214475	1	320	320	4	20	1	16	19	15	6	2	2106	6	0_58_0_12_124_1_128_0_0_0_0	0_58_0	#4867aa	#6f3bc0	#6054db
13710_2#45	2012214479	59	558	558	18	77	97	12	4	44	14	91	3013	1239	0_99_0_1_146_0_5_0_0_0_0	0_99_0	#008982	#4a56dd	#3e65ed
13414_2#87	2012214484	4	12711	199	8	4	14	555	14	4	17	13	2168	73	0_15_4_0_281_0_0_0_0_0_0	0_15_4	#0094df	#2356db	#0170f7
13414_2#90	2012214490	15	191	191	8	1	17	9	2	1	6	76	2171	101	0_237_0_0_10_17_1_1_0_0_0	0_237_0	#bd2c9b	#a1d738	#7eba0c
13414_2#88	2012214497	132	3280	156	7	6	14	13	23	6	25	0	2169	8	0_11_2_0_0_6_0_0_0_0_0	0_11_2	#cf3f29	#9030b7	#8435bb
13414_3#76	2012214499	19	433	433	1	58	17	1	4	1	18	36	2221	56	0_265_0_0_69_1_0_0_0_0_0	0_265_0	#e52f66	#b3c608	#8364ee
13710_2#16	2012214505	9	63	63	2	21	14	5	36	12	17	1	2982	2	0_74_0_16_13_0_4_0_0_0_0	0_74_0	#4c71e1	#d575ff	#fa77fa
13414_3#77	2012214908	99	1848	1848	10	1	9	8	30	35	6	535	2222	2101	0_117_0_6_0_0_0_0_0_0_0	0_117_0	#4aa5d4	#b43cc2	#ca43c6
13414_2#21	2012214919	3	717	717	5	39	18	35	29	1	45	536	2107	63	0_75_0_3_40_0_0_0_0_0_0	0_75_0	#8854d2	#20b73b	#5b6df8
13414_2#92	2012214921	5	338	156	7	6	8	13	8	6	1	0	2173	8	0_11_3_1_0_0_0_0_0_1_0	0_11_3	#9c34b3	#9030b7	#8435bb
13414_2#22	2012214924	1	271	320	4	20	26	16	19	15	6	2	2108	6	0_58_0_12_257_0_0_0_0_0_0	0_58_0	#4867aa	#6f3bc0	#6054db
13414_2#91	2012214930	1	10223	320	10	20	1	16	19	15	429	2	2172	6	0_58_0_12_340_0_0_0_0_0_0	0_58_0	#4867aa	#6f3bc0	#6054db
13710_2#46	2012214931	217	5258	10969	2	1	18	5	4	10	13	67	3014	912	0_63_0_0_0_0_0_0_0_0_0	0_63_0	#3d7f43	#9e3fc5	#4be07f
13414_2#23	2012214932	6	162	156	7	8	14	11	10	1	6	0	2109	35	0_169_0_1_71_3_1_0_0_0_0	0_169_0	#57a627	#9030b7	#b05fe8
13710_2#17	2012214951	38	393	393	10	49	6	43	41	18	13	52	2983	113	0_195_0_0_1_19_0_0_0_0_0	0_195_0	#2c7040	#0672fb	#3da204
13414_3#79	2012214952	15	191	191	8	1	17	9	2	1	6	76	2223	101	0_237_0_0_10_22_1_0_0_0_0	0_237_0	#bd2c9b	#a1d738	#7eba0c
13414_2#94	2012215019	27	695	899	16	113	18	13	4	4	6	75	2174	34	0_118_0_0_2_0_0_1_0_0_0	0_118_0	#b88ae6	#7938be	#4956dc
13710_2#48	2012215020	36	816	97	5	1	27	40	4	19	10	29	3016	832	0_154_0_5_21_7_0_0_0_0_0	0_154_0	#68c6a5	#305ce3	#dac402
13414_3#70	2012215453	12	180	180	7	1	22	15	2	10	6	44	2218	117	0_232_1_2_5_170_0_0_0_0_0	0_232_1	#8cc14b	#8ac621	#9bbe00
13710_2#47	2012215474	156	1840	1840	1	17	6	10	1	10	15	314	3015	2028	0_189_1_2_7_0_0_0_0_0_0	0_189_1	#9cbc63	#44c647	#d934b3
13710_1#59	2012215593	59	558	558	18	77	97	12	4	44	14	91	2958	1239	0_99_0_1_12_0_0_1_0_0_0	0_99_0	#008982	#4a56dd	#3e65ed
13353_7#63	2012215605	59	558	558	18	77	97	12	4	44	14	91	2013	1239	0_99_0_1_98_0_0_0_0_0_0	0_99_0	#008982	#4a56dd	#3e65ed
13710_1#60	2012215608	59	10766	558	18	77	97	12	4	6	14	91	2960	1239	0_99_0_1_136_0_0_0_0_0_0	0_99_0	#008982	#4a56dd	#3e65ed
13353_7#64	2012215622	3	2705	2705	5	39	1	12	29	16	9	520	2014	63	0_75_0_3_30_0_15_0_0_0_0	0_75_0	#8854d2	#b7c605	#5b6df8
13710_1#61	2012215624	12	180	180	7	1	22	15	2	10	6	44	2961	117	0_232_1_2_5_135_0_0_0_0_0	0_232_1	#8cc14b	#8ac621	#9bbe00
13353_7#65	2012215639	3	62	62	2	3	14	5	29	12	16	46	2015	63	0_75_0_32_190_0_0_0_0_0_0	0_75_0	#8854d2	#b61fa9	#5b6df8
13710_1#62	2012215640	59	12713	12713	18	737	813	12	4	44	14	537	2962	1239	0_99_0_1_21_0_0_0_0_0_0	0_99_0	#008982	#ae40c6	#3e65ed
13710_1#30	2012215656	57	568	568	1	4	18	2	29	18	6	312	2928	1391	0_76_0_17_3_0_0_0_0_0_0	0_76_0	#ab5445	#7352d9	#02d170
13710_2#49	2012215769	15	11728	191	8	1	673	9	2	1	6	76	3017	101	0_237_0_0_1_0_86_1_2_0_0	0_237_0	#bd2c9b	#a1d738	#7eba0c
13414_3#83	2012215786	111	1390	1390	10	1	20	13	1	43	98	528	2225	140	0_196_3_0_22_0_1_0_0_0_0	0_196_3	#226a4d	#7c4cd3	#cc29ad
13414_2#95	2012215791	19	7314	433	1	20	17	1	4	1	18	36	2175	56	0_265_0_0_30_1_0_0_0_0_0	0_265_0	#e52f66	#b3c608	#8364ee
13414_2#24	2012215792	4	2269	199	8	4	14	13	14	4	4	13	2110	73	0_15_4_0_453_0_0_0_0_0_0	0_15_4	#0094df	#2356db	#0170f7
13414_3#84	2012215804	5	1373	156	7	6	8	43	8	6	25	0	2226	8	0_11_3_5_0_22_0_0_0_0_0	0_11_3	#9c34b3	#9030b7	#8435bb
13414_3#85	2012215821	12	180	180	7	1	22	15	2	10	6	44	2227	117	0_232_1_6_22_0_0_0_0_0_0	0_232_1	#8cc14b	#8ac621	#9bbe00
13414_2#25	2012215830	36	1635	97	10	40	27	7	4	19	10	29	2111	832	0_154_0_1_50_0_0_0_0_0_0	0_154_0	#68c6a5	#305ce3	#dac402
13414_3#71	2012215847	135	3157	3157	1	26	6	5	4	4	6	530	2219	78	0_188_0_0_4_0_0_0_0_0_0	0_188_0	#4ec957	#5eac00	#6236b5
13414_2#12	2012215849	3	2705	2705	5	39	1	12	29	16	9	520	2100	63	0_75_0_3_30_0_8_1_0_0_0	0_75_0	#8854d2	#b7c605	#5b6df8
13414_3#1	2012216037	19	433	433	1	58	17	1	4	1	18	36	2176	56	0_265_0_0_35_7_0_0_0_0_0	0_265_0	#e52f66	#b3c608	#8364ee
13710_2#50	2012216057	12	180	180	7	1	22	15	2	10	6	44	3019	117	0_232_1_2_160_0_0_0_0_0_0	0_232_1	#8cc14b	#8ac621	#9bbe00
13710_2#6	2012217273	32	220	218	10	1	29	20	14	1	9	37	3029	96	0_93_0_1_7_0_4_0_1_0_0	0_93_0	#8490db	#a01ca8	#00c659
13414_2#14	2012217274	3	2705	2705	5	39	1	12	29	16	9	520	2101	63	0_75_0_3_30_0_0_0_0_0_0	0_75_0	#8854d2	#b7c605	#5b6df8
13414_2#15	2012217544	1	320	320	4	20	1	16	19	15	6	2	2102	6	0_58_0_12_124_1_37_1_1_0_0	0_58_0	#4867aa	#6f3bc0	#6054db
13414_2#16	2012217851	4	199	199	8	4	14	13	14	4	17	13	2103	73	0_15_4_0_392_0_0_0_0_0_0	0_15_4	#0094df	#2356db	#0170f7
13414_1#64	2012217854	12	180	180	7	1	22	15	2	10	6	44	2070	117	0_232_1_2_152_0_0_0_0_0_0	0_232_1	#8cc14b	#8ac621	#9bbe00
13414_2#28	2012217982	32	218	218	10	1	29	20	14	1	6	37	2112	96	0_93_0_0_28_0_0_0_0_0_0	0_93_0	#8490db	#a01ca8	#00c659
13710_2#18	2012217987	12	180	180	7	1	22	15	2	10	6	44	2984	117	0_232_1_2_5_128_0_0_0_0_0	0_232_1	#8cc14b	#8ac621	#9bbe00
13710_2#51	2012217990	98	1480	404	7	1	70	9	15	11	93	169	3020	126	0_370_0_4_3_0_0_0_0_0_0	0_370_0	#de443f	#3870fa	#49ba32
13710_2#10	2012218005	57	568	568	1	4	18	2	29	18	6	312	2976	1391	0_76_0_17_2_0_0_0_0_0_0	0_76_0	#ab5445	#7352d9	#02d170
13414_3#3	2012218011	19	433	433	1	58	17	1	4	1	18	36	2194	56	0_265_0_0_35_18_0_0_0_0_0	0_265_0	#e52f66	#b3c608	#8364ee
13710_2#52	2012218014	135	659	659	1	58	19	5	4	4	6	171	3021	78	0_188_0_1_7_0_0_0_0_0_0	0_188_0	#4ec957	#95bf05	#6236b5
13414_3#95	2012218031	1	320	320	4	20	1	16	19	15	6	2	2230	6	0_58_0_12_124_1_126_0_0_0_0	0_58_0	#4867aa	#6f3bc0	#6054db
13414_2#74	2012218036	3	7507	100	5	39	18	347	29	12	9	129	2156	63	0_75_0_3_63_3_0_0_0_0_0	0_75_0	#8854d2	#6349cf	#5b6df8
13414_2#73	2012218039	16	632	66	2	75	1	8	2	4	6	26	2155	5	0_15_0_8_101_0_0_0_0_0_0	0_15_0	#3d9945	#5cc73c	#98c61a
13710_1#1	2012218049	15	191	191	8	1	17	9	2	1	6	76	2905	101	0_237_0_0_81_0_1_0_0_0_0	0_237_0	#bd2c9b	#a1d738	#7eba0c
13414_3#6	2012218050	15	191	191	8	1	17	9	2	1	6	76	2213	101	0_237_0_0_21_0_1_0_0_0_0	0_237_0	#bd2c9b	#a1d738	#7eba0c
13710_1#2	2012218067	15	191	191	8	1	17	9	2	1	6	76	2916	101	0_237_0_0_10_3_4_0_0_0_0	0_237_0	#bd2c9b	#a1d738	#7eba0c
13414_2#72	2012218130	19	433	433	1	58	17	1	4	1	18	36	2154	56	0_265_0_0_35_21_0_0_0_0_0	0_265_0	#e52f66	#b3c608	#8364ee
13353_7#3	2012218141	5	338	156	7	6	8	13	8	6	1	0	1992	8	0_11_3_0_55_7_0_0_0_0_0	0_11_3	#9c34b3	#9030b7	#8435bb
13710_2#19	2012218149	132	7479	156	7	6	14	13	4	6	25	0	2985	8	0_11_2_0_9_0_2_0_0_1_0	0_11_2	#cf3f29	#9030b7	#8435bb
13353_7#4	2012218158	132	10161	156	7	128	14	13	23	6	25	0	1999	8	0_11_2_0_0_17_0_0_0_0_0	0_11_2	#cf3f29	#9030b7	#8435bb
13353_7#8	2012218174	124	1257	235	15	1	31	13	8	18	15	130	2023	1231	0_110_0_1_4_2_0_0_0_0_0	0_110_0	#df8ea5	#aec811	#d3cb18
13353_7#6	2012218190	19	433	433	1	58	17	1	4	1	18	36	2010	56	0_265_0_0_74_0_0_0_0_0_0	0_265_0	#e52f66	#b3c608	#8364ee
13710_1#3	2012218206	59	558	558	18	77	97	12	4	44	14	91	2927	1239	0_99_0_1_0_31_0_0_0_0_0	0_99_0	#008982	#4a56dd	#3e65ed
13353_7#7	2012218222	19	433	433	1	58	17	1	4	1	18	36	2018	56	0_265_0_0_8_0_0_0_0_0_0	0_265_0	#e52f66	#b3c608	#8364ee
13414_3#8	2012218235	19	433	433	1	58	17	1	4	1	18	36	2224	56	0_265_0_0_72_0_0_0_0_0_0	0_265_0	#e52f66	#b3c608	#8364ee
13710_2#43	2012218239	111	1390	1390	10	1	20	13	1	43	98	528	3011	140	0_196_3_0_22_1_0_0_0_0_0	0_196_3	#226a4d	#7c4cd3	#cc29ad
13353_7#9	2012218655	115	135	1348	7	20	46	5	4	12	6	83	2028	145	0_21_15_5_7_0_0_0_0_0_0	0_21_15	#8b7926	#26ae2c	#01d37c
13414_2#71	2012218663	98	1480	404	7	1	70	9	15	11	93	169	2153	126	0_370_0_5_4_0_0_0_0_0_0	0_370_0	#de443f	#3870fa	#49ba32
13353_7#10	2012219006	89	1379	1292	1	28	20	5	9	12	94	170	1983	143	NA	None	#e08d31	#515de5	#81dc50
13414_2#70	2012219021	427	10173	10173	1	58	70	434	9	15	6	538	2152	2187	0_179_0_0_0_0_0_0_0_0_0	0_179_0	#e54181	#a452da	#de1799
13710_2#20	2012219022	35	97	97	5	1	27	7	4	2	10	29	2987	217	0_154_2_0_51_0_0_0_0_0_0	0_154_2	#e64f49	#305ce3	#c44acf
13414_3#90	2012219136	5	1373	156	7	6	8	43	8	6	25	0	2228	8	0_11_3_5_0_4_0_0_0_0_0	0_11_3	#9c34b3	#9030b7	#8435bb
13414_2#79	2012219138	32	220	218	10	1	29	20	14	1	9	37	2161	96	0_93_0_1_7_0_3_0_0_0_0	0_93_0	#8490db	#a01ca8	#00c659
13414_2#78	2012219141	59	558	558	18	77	97	12	4	44	14	91	2160	1239	0_99_0_1_122_9_0_0_0_0_0	0_99_0	#008982	#4a56dd	#3e65ed
13353_7#67	2012219771	16	66	66	2	1	1	8	2	4	6	26	2016	5	0_15_0_8_90_0_0_0_0_0_0	0_15_0	#3d9945	#5cc73c	#98c61a
13710_1#31	2012219787	32	405	218	10	1	29	20	2	1	6	37	2929	96	0_93_0_0_0_8_0_0_0_0_0	0_93_0	#8490db	#a01ca8	#00c659
13710_1#63	2012219788	5	10767	156	7	6	8	13	8	6	98	0	2963	8	0_11_3_3_24_0_0_0_0_0_0	0_11_3	#9c34b3	#9030b7	#8435bb
13710_1#64	2012219790	132	3280	156	7	6	14	13	23	6	25	0	2964	8	0_11_2_0_0_11_0_0_0_0_0	0_11_2	#cf3f29	#9030b7	#8435bb
13353_7#69	2012219806	4	199	199	8	4	14	13	14	4	17	13	2017	73	0_15_4_0_439_0_0_0_0_0_0	0_15_4	#0094df	#2356db	#0170f7
13353_7#70	2012219822	124	235	235	15	1	31	8	8	18	15	130	2019	1231	0_110_0_0_14_0_0_0_0_0_0	0_110_0	#df8ea5	#aec811	#d3cb18
13710_1#66	2012219825	36	816	97	5	1	27	40	4	19	10	29	2965	832	0_154_0_5_25_0_0_0_0_0_0	0_154_0	#68c6a5	#305ce3	#dac402
13710_2#25	2012219828	4	199	199	8	4	14	13	14	4	17	13	2991	73	0_15_4_0_211_4_0_0_0_0_0	0_15_4	#0094df	#2356db	#0170f7
13710_1#32	2012219840	32	218	218	10	1	29	20	14	1	6	37	2930	96	0_93_0_0_15_3_0_0_1_0_0	0_93_0	#8490db	#a01ca8	#00c659
13353_7#72	2012219856	3	62	62	2	3	14	5	29	12	16	46	2020	63	0_75_0_32_142_0_0_0_0_0_0	0_75_0	#8854d2	#b61fa9	#5b6df8
13414_2#69	2012219972	3	2705	2705	5	39	1	12	29	16	9	520	2150	63	0_75_0_3_30_0_4_2_0_0_0	0_75_0	#8854d2	#b7c605	#5b6df8
13414_3#10	2012219977	5	10149	156	313	6	8	13	8	6	3	0	2177	8	0_11_3_43_1_0_0_0_0_0_0	0_11_3	#9c34b3	#9030b7	#8435bb
13414_2#68	2012219980	3	100	100	5	39	18	12	29	12	9	129	2149	63	0_75_0_3_16_0_4_0_0_0_0	0_75_0	#8854d2	#6349cf	#5b6df8
13710_2#53	2012220096	15	191	191	8	1	17	9	2	1	6	76	3022	101	0_237_0_0_14_0_2_1_0_0_0	0_237_0	#bd2c9b	#a1d738	#7eba0c
13414_2#77	2012220097	32	220	218	10	1	29	20	14	1	9	37	2159	96	0_93_0_1_7_0_4_2_2_0_0	0_93_0	#8490db	#a01ca8	#00c659
13414_2#76	2012220098	32	220	218	10	1	29	20	14	1	9	37	2158	96	0_93_0_1_7_0_4_2_2_0_0	0_93_0	#8490db	#a01ca8	#00c659
13353_7#12	2012220326	124	1257	235	15	1	31	13	8	18	15	130	1984	1231	0_110_0_1_3_0_0_0_0_0_0	0_110_0	#df8ea5	#aec811	#d3cb18
13710_1#5	2012220343	132	7479	156	7	6	14	13	4	6	25	0	2948	8	0_11_2_0_9_1_1_0_0_0_0	0_11_2	#cf3f29	#9030b7	#8435bb
13414_3#11	2012220352	3	2705	2705	5	39	1	12	29	16	9	520	2178	63	0_75_0_3_30_6_0_0_0_0_0	0_75_0	#8854d2	#b7c605	#5b6df8
13414_2#67	2012220353	1	320	320	4	20	1	16	19	15	6	2	2148	6	0_58_0_12_124_1_70_0_0_0_0	0_58_0	#4867aa	#6f3bc0	#6054db
13414_2#66	2012220354	36	816	97	5	1	27	40	4	19	10	29	2147	832	0_154_0_5_21_7_1_0_0_0_0	0_154_0	#68c6a5	#305ce3	#dac402
13414_2#65	2012220414	19	4334	433	1	58	17	1	4	1	6	36	2146	56	0_265_0_0_82_0_0_0_0_0_0	0_265_0	#e52f66	#b3c608	#8364ee
13414_3#12	2012220428	6	3811	156	7	8	315	11	10	1	6	0	2179	35	0_169_0_1_315_0_0_0_0_0_0	0_169_0	#57a627	#9030b7	#b05fe8
13414_2#63	2012220439	1	320	320	4	20	1	16	19	15	6	2	2144	6	0_58_0_12_124_1_94_0_0_0_0	0_58_0	#4867aa	#6f3bc0	#6054db
13414_2#64	2012220440	1	1451	320	10	20	1	16	19	15	6	2	2145	6	0_58_0_12_311_0_0_0_0_0_0	0_58_0	#4867aa	#6f3bc0	#6054db
13710_2#54	2012220500	3	62	62	2	3	14	5	29	12	16	46	3023	63	0_75_0_32_181_0_0_0_0_0_0	0_75_0	#8854d2	#b61fa9	#5b6df8
13414_2#62	2012220570	19	433	433	1	58	17	1	4	1	18	36	2143	56	0_265_0_0_64_50_0_0_0_0_0	0_265_0	#e52f66	#b3c608	#8364ee
13414_2#61	2012220587	45	10157	1439	89	10	14	5	6	1	9	57	2142	305	0_16_1_4_5_0_0_0_0_0_0	0_16_1	#52a2d8	#37ac22	#00cb7e
13353_7#14	2012220590	18	7485	1797	12	452	8	12	8	1	9	313	1985	33	0_23_8_0_5_0_0_0_0_0_0	0_23_8	#4cc48c	#a84ed5	#c26ef8
13353_7#15	2012220607	1	320	320	4	20	1	16	19	15	6	2	1986	6	0_58_0_12_124_1_40_1_0_0_0	0_58_0	#4867aa	#6f3bc0	#6054db
13414_2#60	2012220613	59	10175	558	18	77	205	12	4	44	14	91	2141	1239	0_99_0_1_134_0_0_0_0_0_0	0_99_0	#008982	#4a56dd	#3e65ed
13353_7#16	2012220624	19	433	433	1	58	17	1	4	1	18	36	1987	56	0_265_0_0_64_2_2_0_1_0_0	0_265_0	#e52f66	#b3c608	#8364ee
13710_1#6	2012220641	9	63	63	2	21	14	5	36	12	17	1	2959	2	0_74_0_16_96_0_2_1_0_0_0	0_74_0	#4c71e1	#d575ff	#fa77fa
13414_2#57	2012220659	3	100	100	5	39	18	12	29	12	9	129	2137	63	0_75_0_3_61_0_0_0_0_0_0	0_75_0	#8854d2	#6349cf	#5b6df8
13710_1#8	2012220662	12	10768	180	7	1	22	15	352	10	6	44	2973	117	0_232_1_2_5_156_0_0_0_0_0	0_232_1	#8cc14b	#8ac621	#9bbe00
13414_3#4	2012221164	7	439	439	1	4	6	8	9	2	6	12	2201	92	0_57_0_10_65_0_0_0_0_0_0	0_57_0	#db75f1	#63c83b	#61ab00
13414_3#5	2012221165	6	156	156	7	8	1	11	10	1	6	0	2209	35	0_169_0_4_0_0_0_0_0_0_0	0_169_0	#57a627	#9030b7	#b05fe8
13710_1#7	2012221291	11	9692	9692	8	12	1	13	2	16	94	539	2969	49	0_10_0_29_0_0_0_0_0_0_0	0_10_0	#5d4dae	#29ab26	#58b118
13414_2#56	2012221315	59	558	558	18	77	97	12	4	44	14	91	2136	1239	0_99_0_1_97_0_0_0_0_0_0	0_99_0	#008982	#4a56dd	#3e65ed
13710_2#21	2012221320	38	393	393	10	49	6	43	41	18	13	52	2988	113	0_195_0_0_1_16_0_0_0_0_0	0_195_0	#2c7040	#0672fb	#3da204
13414_2#55	2012221324	18	1797	1797	12	14	8	12	8	1	9	313	2135	33	0_23_8_0_0_0_0_0_0_0_0	0_23_8	#4cc48c	#a84ed5	#c26ef8
13414_3#16	2012221326	1	320	320	4	20	1	16	19	15	6	2	2182	6	0_58_0_12_124_1_72_0_0_0_0	0_58_0	#4867aa	#6f3bc0	#6054db
13710_1#9	2012221327	59	558	558	18	77	97	12	4	44	14	91	2974	1239	0_99_0_1_0_25_1_0_0_1_0	0_99_0	#008982	#4a56dd	#3e65ed
13353_7#21	2012221403	76	1092	74	2	19	14	13	2	1	6	16	1988	290	0_131_0_0_4_1_0_0_0_0_0	0_131_0	#4bc75c	#cccd1a	#ae45cb
13414_2#54	2012221404	24	138	156	7	6	14	5	8	5	10	0	2134	62	0_11_8_7_81_0_0_0_0_0_0	0_11_8	#7e9637	#9030b7	#50a100
13414_2#52	2012221540	27	695	899	16	113	18	13	4	4	6	75	2133	34	0_118_0_0_2_0_2_0_0_0_0	0_118_0	#b88ae6	#7938be	#4956dc
13710_1#10	2012221544	7	439	439	1	4	6	8	9	2	6	12	2906	92	0_57_0_10_14_0_0_0_0_0_0	0_57_0	#db75f1	#63c83b	#61ab00
13414_2#53	2012221546	32	220	218	10	1	29	20	14	1	9	37	2127	96	0_93_0_1_7_0_6_0_0_0_0	0_93_0	#8490db	#a01ca8	#00c659
13353_7#23	2012221561	19	7314	433	1	20	17	1	4	1	18	36	1989	56	0_265_0_0_30_0_1_0_0_0_0	0_265_0	#e52f66	#b3c608	#8364ee
13710_1#11	2012221577	12	180	180	7	1	22	15	2	10	6	44	2907	117	0_232_1_6_3_1_1_0_0_0_0	0_232_1	#8cc14b	#8ac621	#9bbe00
13414_3#17	2012221583	27	695	899	16	113	18	13	4	4	6	75	2183	34	0_118_0_0_2_0_0_1_0_1_0	0_118_0	#b88ae6	#7938be	#4956dc
13710_1#12	2012221960	59	558	558	18	77	97	12	4	44	14	91	2908	1239	0_99_0_1_145_0_0_0_0_0_0	0_99_0	#008982	#4a56dd	#3e65ed
13414_3#13	2012222280	1	12712	320	4	20	26	16	554	15	6	2	2180	6	0_58_0_12_266_0_0_0_0_0_0	0_58_0	#4867aa	#6f3bc0	#6054db
13710_1#13	2012222439	15	191	191	8	1	17	9	2	1	6	76	2909	101	0_237_0_0_47_2_0_0_0_0_0	0_237_0	#bd2c9b	#a1d738	#7eba0c
13353_7#27	2012222455	19	433	433	1	58	17	1	4	1	18	36	1990	56	0_265_0_0_77_0_0_0_0_0_0	0_265_0	#e52f66	#b3c608	#8364ee
13414_2#51	2012222457	19	10226	433	1	20	17	439	4	1	18	36	2132	56	0_265_0_0_31_0_0_0_0_0_0	0_265_0	#e52f66	#b3c608	#8364ee
13414_2#50	2012222470	19	433	433	1	58	17	1	4	1	18	36	2131	56	0_265_0_0_64_2_2_0_0_0_0	0_265_0	#e52f66	#b3c608	#8364ee
13353_7#28	2012222473	11	10721	1262	2	26	1	41	2	6	10	172	1991	49	0_10_1_0_30_0_0_0_0_0_0	0_10_1	#5d4dae	#4fb729	#58b118
13710_2#14	2012222475	3	62	62	2	3	14	5	29	12	16	46	2980	63	0_75_0_32_210_0_0_0_0_0_0	0_75_0	#8854d2	#b61fa9	#5b6df8
13710_1#14	2012222486	12	180	180	7	1	22	15	2	10	6	44	2910	117	0_232_1_6_1_0_10_0_0_0_0	0_232_1	#8cc14b	#8ac621	#9bbe00
13414_3#18	2012222487	76	490	74	2	19	14	13	9	1	6	16	2184	290	0_131_0_5_0_0_0_0_0_0_0	0_131_0	#4bc75c	#cccd1a	#ae45cb
13710_1#15	2012222537	140	10764	353	1	3	6	5	12	5	6	54	2911	860	0_90_0_1_0_0_0_0_0_0_0	0_90_0	#525dcc	#08c956	#8420a1
13414_2#59	2012222918	10	230	230	12	22	14	19	2	17	6	4	2139	77	0_15_1_4_4_0_0_0_0_0_0	0_15_1	#dbb532	#523bbb	#a8d539
13414_2#40	2012223303	12	180	180	7	1	22	15	2	10	6	44	2123	117	0_232_1_6_3_7_0_0_0_0_0	0_232_1	#8cc14b	#8ac621	#9bbe00
13710_1#16	2012223309	132	10161	156	7	128	14	13	23	6	25	0	2912	8	0_11_2_0_0_0_0_0_1_0_0	0_11_2	#cf3f29	#9030b7	#8435bb
13710_1#17	2012224310	15	191	191	8	1	17	9	2	1	6	76	2913	101	0_237_0_0_10_16_2_0_3_0_0	0_237_0	#bd2c9b	#a1d738	#7eba0c
13414_3#19	2012224315	98	1268	404	7	137	70	9	15	11	93	169	2185	126	0_370_0_5_5_0_0_0_0_0_0	0_370_0	#de443f	#3870fa	#49ba32
13414_3#14	2012224338	11	1262	1262	7	26	1	41	2	6	10	172	2181	49	0_10_1_0_0_29_0_0_0_0_0	0_10_1	#5d4dae	#4fb729	#58b118
13414_1#57	2012224830	11	193	193	8	26	1	10	2	16	1	15	2063	49	0_10_0_0_37_0_0_0_0_0_0	0_10_0	#5d4dae	#0067ef	#58b118
13414_1#58	2012224843	19	433	433	1	58	17	1	4	1	18	36	2064	56	0_265_0_0_64_49_0_0_0_0_0	0_265_0	#e52f66	#b3c608	#8364ee
13414_1#59	2012224849	59	558	558	18	77	97	12	4	44	14	91	2065	1239	0_99_0_1_12_0_6_1_0_0_0	0_99_0	#008982	#4a56dd	#3e65ed
13414_1#60	2012224855	99	432	432	10	1	14	8	4	35	6	540	2067	2101	0_117_0_0_11_0_0_0_0_0_0	0_117_0	#4aa5d4	#b131b7	#ca43c6
13710_1#67	2012224859	3	3276	62	2	3	14	5	29	12	171	46	2966	63	0_75_0_32_189_0_0_0_0_0_0	0_75_0	#8854d2	#b61fa9	#5b6df8
13353_7#73	2012224861	59	558	558	18	77	97	12	4	44	14	91	2021	1239	0_99_0_1_12_14_0_0_0_0_0	0_99_0	#008982	#4a56dd	#3e65ed
13414_1#62	2012224867	19	12710	433	1	58	814	1	4	1	18	36	2068	56	0_265_0_0_64_31_0_0_0_0_0	0_265_0	#e52f66	#b3c608	#8364ee
13710_1#33	2012224878	1	320	320	4	20	1	16	19	15	6	2	2931	6	0_58_0_12_124_11_3_0_0_0_0	0_58_0	#4867aa	#6f3bc0	#6054db
13414_1#63	2012224883	83	1220	260	26	16	19	1	15	14	9	310	2069	563	0_400_0_4_19_0_0_0_0_0_0	0_400_0	#d975e2	#0046c7	#6039bd
13414_3#34	2012224889	3	9029	100	5	39	18	12	4	12	9	129	2196	63	0_75_0_3_62_0_0_0_0_0_0	0_75_0	#8854d2	#6349cf	#5b6df8
13414_1#65	2012224895	38	393	393	10	49	6	43	41	18	13	52	2071	113	0_195_0_0_1_4_2_1_0_0_0	0_195_0	#2c7040	#0672fb	#3da204
13414_2#58	2012224918	76	1092	74	2	19	14	13	2	1	6	16	2138	290	0_131_0_0_1_0_1_0_0_0_0	0_131_0	#4bc75c	#cccd1a	#ae45cb
13353_7#36	2012225296	12	180	180	7	1	22	15	2	10	6	44	1996	117	0_232_1_2_26_13_0_0_0_0_0	0_232_1	#8cc14b	#8ac621	#9bbe00
13710_2#12	2012225302	4	199	199	8	4	14	13	14	4	17	13	2978	73	0_15_4_0_413_0_0_0_0_0_0	0_15_4	#0094df	#2356db	#0170f7
13414_3#20	2012225591	15	191	191	8	1	17	9	2	1	6	76	2186	101	0_237_0_0_10_11_0_0_0_0_0	0_237_0	#bd2c9b	#a1d738	#7eba0c
13414_2#38	2012225592	3	2705	2705	5	39	1	12	29	16	9	520	2121	63	0_75_0_3_30_0_8_0_0_0_0	0_75_0	#8854d2	#b7c605	#5b6df8
13710_1#18	2012225593	7	439	439	1	4	6	8	9	2	6	12	2914	92	0_57_0_10_6_3_1_0_0_0_0	0_57_0	#db75f1	#63c83b	#61ab00
13353_7#39	2012225708	19	7314	433	1	20	17	1	4	1	18	36	1998	56	0_265_0_0_30_0_1_0_1_0_0	0_265_0	#e52f66	#b3c608	#8364ee
13710_1#19	2012225724	3	62	62	2	3	14	5	29	12	16	46	2915	63	0_75_0_32_75_0_2_0_0_0_0	0_75_0	#8854d2	#b61fa9	#5b6df8
13414_2#48	2012225750	4	199	199	8	4	14	13	14	4	17	13	2130	73	0_15_4_0_271_4_0_0_0_0_0	0_15_4	#0094df	#2356db	#0170f7
13353_7#31	2013200976	19	7314	433	1	20	17	1	4	1	18	36	1993	56	0_265_0_0_30_0_4_0_0_0_0	0_265_0	#e52f66	#b3c608	#8364ee
13414_1#81	2013201122	3	496	496	42	39	18	35	29	36	9	541	2085	63	0_75_0_3_53_0_0_0_0_0_0	0_75_0	#8854d2	#46e172	#5b6df8
13353_7#92	2013201129	59	558	558	18	77	97	12	4	44	14	91	2030	1239	0_99_0_1_69_0_0_0_0_0_0	0_99_0	#008982	#4a56dd	#3e65ed
13414_2#47	2013201223	4	199	199	8	4	14	13	14	4	17	13	2129	73	0_15_4_0_461_0_0_0_0_0_0	0_15_4	#0094df	#2356db	#0170f7
13414_2#46	2013201224	9	63	63	2	21	14	5	36	12	17	1	2128	2	0_74_0_16_167_0_0_0_0_0_0	0_74_0	#4c71e1	#d575ff	#fa77fa
13414_2#30	2013201331	6	608	156	7	4	1	11	10	1	6	0	2114	35	0_169_0_1_271_0_0_0_0_0_0	0_169_0	#57a627	#9030b7	#b05fe8
13710_1#27	2013201333	132	7479	156	7	6	14	13	4	6	25	0	2924	8	0_11_2_0_9_0_1_0_0_0_0	0_11_2	#cf3f29	#9030b7	#8435bb
13353_7#32	2013201623	156	1840	1840	1	17	6	10	1	10	15	314	1994	2028	0_189_1_2_11_0_0_0_0_0_0	0_189_1	#9cbc63	#44c647	#d934b3
13414_2#45	2013201625	32	220	218	10	1	29	20	14	1	9	37	2127	96	0_93_0_1_7_0_6_0_0_0_0	0_93_0	#8490db	#a01ca8	#00c659
13414_2#44	2013201628	132	3280	156	7	6	14	13	23	6	25	0	2126	8	0_11_2_0_0_15_0_0_0_0_0	0_11_2	#cf3f29	#9030b7	#8435bb
13710_1#57	2013201709	32	1176	218	10	1	29	20	8	10	6	37	2956	96	0_93_0_4_1_4_1_0_0_0_0	0_93_0	#8490db	#a01ca8	#00c659
13710_1#28	2013201713	19	433	433	1	58	17	1	4	1	18	36	2925	56	0_265_0_0_64_19_0_0_0_0_0	0_265_0	#e52f66	#b3c608	#8364ee
13414_2#43	2013202258	35	97	97	5	1	27	7	4	2	10	29	2125	217	0_154_2_0_54_0_0_0_0_0_0	0_154_2	#e64f49	#305ce3	#c44acf
13414_2#42	2013202261	3	100	100	5	39	18	12	29	12	9	129	2124	63	0_75_0_3_63_1_0_0_0_0_0	0_75_0	#8854d2	#6349cf	#5b6df8
13710_2#13	2013202263	59	558	558	18	77	97	12	4	44	14	91	2979	1239	0_99_0_1_44_0_0_0_0_0_0	0_99_0	#008982	#4a56dd	#3e65ed
13414_3#25	2013202265	7	1847	439	78	4	6	8	9	2	6	12	2191	92	0_57_0_10_42_0_0_0_0_0_0	0_57_0	#db75f1	#63c83b	#61ab00
13353_7#33	2013202396	12	180	180	7	1	22	15	2	10	6	44	1995	117	0_232_1_2_166_0_0_0_0_0_0	0_232_1	#8cc14b	#8ac621	#9bbe00
13414_1#45	2013202610	19	433	433	1	58	17	1	4	1	18	36	2059	56	0_265_0_0_80_0_0_0_0_0_0	0_265_0	#e52f66	#b3c608	#8364ee
13710_2#22	2013202621	4	199	199	8	4	14	13	14	4	17	13	2989	73	0_15_4_0_309_0_0_0_0_0_0	0_15_4	#0094df	#2356db	#0170f7
13353_7#58	2013202624	3	2705	2705	5	39	1	12	29	16	9	520	2008	63	0_75_0_3_30_4_0_0_0_0_0	0_75_0	#8854d2	#b7c605	#5b6df8
13414_1#46	2013202641	19	433	433	1	58	17	1	4	1	18	36	2060	56	0_265_0_0_64_7_0_0_0_0_0	0_265_0	#e52f66	#b3c608	#8364ee
13353_7#59	2013202648	5	338	156	7	6	8	13	8	6	1	0	2009	8	0_11_3_0_74_0_0_0_0_0_0	0_11_3	#9c34b3	#9030b7	#8435bb
13353_7#60	2013205707	19	7314	433	1	20	17	1	4	1	18	36	2011	56	0_265_0_0_30_0_0_0_0_0_0	0_265_0	#e52f66	#b3c608	#8364ee
13710_1#58	2013205714	132	3280	156	7	6	14	13	23	6	25	0	2957	8	0_11_2_0_8_0_0_0_0_0_0	0_11_2	#cf3f29	#9030b7	#8435bb
13353_7#41	2013205724	29	1692	327	1	158	14	5	7	12	17	77	2000	37	0_70_0_1_18_3_0_0_0_0_0	0_70_0	#c39c37	#75b504	#01ba56
13710_1#29	2013205799	12	180	180	7	1	22	15	2	10	6	44	2926	117	0_232_1_2_5_178_0_0_0_0_0	0_232_1	#8cc14b	#8ac621	#9bbe00
13414_3#29	2013205805	3	62	62	2	3	14	5	29	12	16	46	2193	63	0_75_0_32_173_0_0_0_0_0_0	0_75_0	#8854d2	#b61fa9	#5b6df8
13414_1#48	2013205806	6	162	156	7	8	14	11	10	1	6	0	2061	35	0_169_0_1_312_0_0_0_0_0_0	0_169_0	#57a627	#9030b7	#b05fe8
13414_3#28	2013205808	135	10170	659	1	10	19	5	4	4	6	171	2192	78	0_188_0_1_14_0_0_0_0_0_0	0_188_0	#4ec957	#95bf05	#6236b5
13710_1#20	2013206197	19	433	433	1	58	17	1	4	1	18	36	2917	56	0_265_0_0_80_0_1_0_0_0_0	0_265_0	#e52f66	#b3c608	#8364ee
13414_2#37	2013206201	9	63	63	2	21	14	5	36	12	17	1	2120	2	0_74_0_16_105_11_0_0_0_0_0	0_74_0	#4c71e1	#d575ff	#fa77fa
13414_2#36	2013206212	4	1673	199	8	4	14	13	64	4	17	13	2119	73	0_15_4_0_409_0_0_0_0_0_0	0_15_4	#0094df	#2356db	#0170f7
13710_1#21	2013206215	12	180	180	7	1	22	15	2	10	6	44	2918	117	0_232_1_2_5_15_83_0_0_0_0	0_232_1	#8cc14b	#8ac621	#9bbe00
13414_3#30	2013206289	7	1847	439	78	4	6	8	9	2	6	12	2191	92	0_57_0_10_42_0_0_0_0_0_0	0_57_0	#db75f1	#63c83b	#61ab00
13414_3#31	2013206298	7	439	439	1	4	6	8	9	2	6	12	2195	92	0_57_0_10_6_1_0_0_0_0_0	0_57_0	#db75f1	#63c83b	#61ab00
13710_2#11	2013206354	59	558	558	18	77	97	12	4	44	14	91	2977	1239	0_99_0_1_122_6_0_0_0_0_0	0_99_0	#008982	#4a56dd	#3e65ed
13414_3#21	2013206355	38	393	393	10	49	6	43	41	18	13	52	2187	113	0_195_0_0_1_15_0_0_0_0_0	0_195_0	#2c7040	#0672fb	#3da204
13710_1#22	2013206358	35	97	97	5	1	27	7	4	2	10	29	2919	217	0_154_2_0_53_0_0_0_0_0_0	0_154_2	#e64f49	#305ce3	#c44acf
13414_2#34	2013206373	132	10161	156	7	128	14	13	23	6	25	0	2118	8	0_11_2_0_0_2_0_0_0_0_0	0_11_2	#cf3f29	#9030b7	#8435bb
13414_2#33	2013206378	6	3811	156	7	8	315	11	10	1	6	0	2117	35	0_169_0_1_315_0_1_0_0_0_0	0_169_0	#57a627	#9030b7	#b05fe8
13353_7#45	2013207630	124	1257	235	15	1	31	13	8	18	15	130	2001	1231	0_110_0_1_4_4_0_0_0_0_0	0_110_0	#df8ea5	#aec811	#d3cb18
13353_7#46	2013207647	12	180	180	7	1	22	15	2	10	6	44	2002	117	0_232_1_6_3_0_2_0_0_0_0	0_232_1	#8cc14b	#8ac621	#9bbe00
13710_2#24	2013207668	36	816	97	5	1	27	40	4	19	10	29	2990	832	0_154_0_6_0_0_0_0_0_0_0	0_154_0	#68c6a5	#305ce3	#dac402
13353_7#62	2013207681	146	10722	994	278	11	14	5	62	5	6	370	2012	2046	0_41_0_0_0_5_0_0_0_0_0	0_41_0	#dd71d6	#940296	#e22eaa
13710_1#45	2013208464	1	320	320	4	20	1	16	19	15	6	2	2943	6	0_58_0_12_124_1_43_0_0_0_0	0_58_0	#4867aa	#6f3bc0	#6054db
13414_1#82	2013208476	7	1839	439	1	48	6	8	9	2	6	12	2086	92	0_57_0_4_3_0_0_0_0_0_0	0_57_0	#db75f1	#63c83b	#61ab00
13414_1#83	2013208478	32	218	218	10	1	29	20	14	1	6	37	2087	96	0_93_0_0_15_2_0_0_0_0_0	0_93_0	#8490db	#a01ca8	#00c659
13710_1#46	2013208482	156	10148	1840	1	17	6	10	4	10	15	314	2944	2028	0_189_1_2_14_0_0_0_0_0_0	0_189_1	#9cbc63	#44c647	#d934b3
13414_1#84	2013208489	4	200	199	8	4	14	13	14	4	1	13	2088	73	0_15_4_0_358_0_0_0_0_0_0	0_15_4	#0094df	#2356db	#0170f7
13414_1#85	2013208490	4	199	199	8	4	14	13	14	4	17	13	2089	73	0_15_4_0_31_15_0_0_0_0_0	0_15_4	#0094df	#2356db	#0170f7
13710_1#47	2013208500	1	1451	320	10	20	1	16	19	15	6	2	2945	6	0_58_0_12_314_0_0_0_0_0_0	0_58_0	#4867aa	#6f3bc0	#6054db
13414_1#86	2013208509	38	393	393	10	49	6	43	41	18	13	52	2090	113	0_195_0_0_1_6_0_0_0_0_0	0_195_0	#2c7040	#0672fb	#3da204
13710_2#56	2013208517	36	498	498	2	40	27	7	4	16	10	531	3025	832	0_154_0_4_12_0_0_0_0_0_0	0_154_0	#68c6a5	#9650d8	#dac402
13710_2#27	2013208522	15	191	191	8	1	17	9	2	1	6	76	2993	101	0_237_0_0_1_0_87_0_0_0_0	0_237_0	#bd2c9b	#a1d738	#7eba0c
13414_1#87	2013208527	3	2705	2705	5	39	1	12	29	16	9	520	2091	63	0_75_0_3_30_2_0_0_0_0_0	0_75_0	#8854d2	#b7c605	#5b6df8
13414_1#88	2013208535	11	1262	1262	7	26	1	41	2	6	10	172	2092	49	0_10_1_0_0_27_0_0_0_0_0	0_10_1	#5d4dae	#4fb729	#58b118
13710_2#57	2013208536	19	433	433	1	58	17	1	4	1	18	36	3026	56	0_265_0_0_64_6_0_0_0_0_0	0_265_0	#e52f66	#b3c608	#8364ee
13414_1#89	2013208537	38	393	393	10	49	6	43	41	18	13	52	2093	113	0_195_0_0_4_0_0_0_0_0_0	0_195_0	#2c7040	#0672fb	#3da204
13414_1#90	2013208538	38	393	393	10	49	6	43	41	18	13	52	2095	113	0_195_0_0_1_4_3_0_1_0_0	0_195_0	#2c7040	#0672fb	#3da204
13710_2#58	2013208554	1	320	320	4	20	1	16	19	15	6	2	3027	6	0_58_0_12_124_11_4_0_0_0_0	0_58_0	#4867aa	#6f3bc0	#6054db
13414_3#22	2013208587	48	346	3557	10	14	2	41	47	16	6	47	2188	440	0_13_0_5_1_0_0_1_0_0_0	0_13_0	#d483c9	#61df66	#01a140
13353_7#47	2013208592	5	338	156	7	6	8	13	8	6	1	0	2003	8	0_11_3_1_3_0_0_0_0_0_0	0_11_3	#9c34b3	#9030b7	#8435bb
13414_3#35	2013208721	7	33	439	1	4	6	8	1	2	6	12	2197	92	0_57_0_4_8_0_0_0_0_0_0	0_57_0	#db75f1	#63c83b	#61ab00
13710_1#68	2013208723	59	558	558	18	77	97	12	4	44	14	91	2967	1239	0_99_0_1_146_2_0_0_0_0_0	0_99_0	#008982	#4a56dd	#3e65ed
13710_1#34	2013208734	36	816	97	5	1	27	40	4	19	10	29	2932	832	0_154_0_5_24_0_0_0_0_0_0	0_154_0	#68c6a5	#305ce3	#dac402
13710_1#69	2013208749	4	199	199	8	4	14	13	14	4	17	13	2968	73	0_15_4_0_402_0_0_0_0_0_0	0_15_4	#0094df	#2356db	#0170f7
13710_1#35	2013208751	4	199	199	8	4	14	13	14	4	17	13	2933	73	0_15_4_0_286_3_0_0_0_0_0	0_15_4	#0094df	#2356db	#0170f7
13414_1#69	2013209049	19	433	433	1	58	17	1	4	1	18	36	2073	56	0_265_0_0_69_0_0_0_0_0_0	0_265_0	#e52f66	#b3c608	#8364ee
13710_1#36	2013209060	49	392	392	7	31	14	5	1	1	6	32	2934	467	0_68_0_4_55_0_1_0_0_0_0	0_68_0	#958031	#d8c80c	#9a5ce5
13414_1#68	2013209063	19	433	433	1	58	17	1	4	1	18	36	2072	56	0_265_0_0_64_2_5_0_0_0_0	0_265_0	#e52f66	#b3c608	#8364ee
13353_7#78	2013209079	1	1451	320	10	20	1	16	19	15	6	2	2022	6	0_58_0_12_313_0_0_0_0_0_0	0_58_0	#4867aa	#6f3bc0	#6054db
13414_3#23	2013209090	12	180	180	7	1	22	15	2	10	6	44	2189	117	0_232_1_2_95_1_0_0_0_0_0	0_232_1	#8cc14b	#8ac621	#9bbe00
13353_7#48	2013209097	59	558	558	18	77	97	12	4	44	14	91	2004	1239	0_99_0_1_131_0_0_0_0_0_0	0_99_0	#008982	#4a56dd	#3e65ed
13353_7#49	2013209113	7	439	439	1	4	6	8	9	2	6	12	2005	92	0_57_0_10_6_4_0_0_0_0_0	0_57_0	#db75f1	#63c83b	#61ab00
13710_1#23	2013209129	19	433	433	1	58	17	1	4	1	18	36	2920	56	0_265_0_0_35_16_0_0_0_0_0	0_265_0	#e52f66	#b3c608	#8364ee
13414_2#32	2013209135	3	62	62	2	3	14	5	29	12	16	46	2116	63	0_75_0_32_179_0_0_0_0_0_0	0_75_0	#8854d2	#b61fa9	#5b6df8
13710_1#24	2013209148	32	220	218	10	1	29	20	14	1	9	37	2921	96	0_93_0_1_7_0_4_1_0_0_0	0_93_0	#8490db	#a01ca8	#00c659
13710_1#70	2013210857	32	220	218	10	1	29	20	14	1	9	37	2970	96	0_93_0_1_5_0_0_0_1_0_0	0_93_0	#8490db	#a01ca8	#00c659
13414_1#72	2013210858	19	433	433	1	58	17	1	4	1	18	36	2076	56	0_265_0_0_64_20_2_0_0_0_0	0_265_0	#e52f66	#b3c608	#8364ee
13414_3#24	2013210876	19	433	433	1	58	17	1	4	1	18	36	2190	56	0_265_0_0_64_17_0_0_0_0_0	0_265_0	#e52f66	#b3c608	#8364ee
13414_2#31	2013210881	4	199	199	8	4	14	13	14	4	17	13	2115	73	0_15_4_0_442_0_0_0_0_0_0	0_15_4	#0094df	#2356db	#0170f7
13353_7#52	2013210885	15	191	191	8	1	17	9	2	1	6	76	2006	101	0_237_0_0_12_1_1_0_0_0_0	0_237_0	#bd2c9b	#a1d738	#7eba0c
13710_1#25	2013210908	32	220	218	10	1	29	20	14	1	9	37	2922	96	0_93_0_1_7_0_4_0_0_0_0	0_93_0	#8490db	#a01ca8	#00c659
13710_1#26	2013211290	3	62	62	2	3	14	5	29	12	16	46	2923	63	0_75_0_32_13_0_1_0_0_0_0	0_75_0	#8854d2	#b61fa9	#5b6df8
13353_7#55	2013211307	9	63	63	2	21	14	5	36	12	17	1	2007	2	0_74_0_16_108_0_0_0_0_0_0	0_74_0	#4c71e1	#d575ff	#fa77fa
13353_7#85	2013211396	4	199	199	8	4	14	13	14	4	17	13	2025	73	0_15_4_0_224_1_0_0_0_0_0	0_15_4	#0094df	#2356db	#0170f7
13414_3#38	2013211404	27	695	899	16	113	18	13	4	4	6	75	2199	34	0_118_0_0_2_4_5_0_0_0_0	0_118_0	#b88ae6	#7938be	#4956dc
13414_3#40	2013211429	119	654	654	18	23	14	2	22	16	9	222	2202	212	0_26_0_4_7_2_0_0_0_0_0	0_26_0	#8d4a78	#9d32b9	#5edf6c
13710_1#71	2013211431	3	62	62	2	3	14	5	29	12	16	46	2971	63	0_75_0_32_180_0_0_0_0_0_0	0_75_0	#8854d2	#b61fa9	#5b6df8
13710_1#43	2013211433	19	433	433	1	58	17	1	4	1	18	36	2941	56	0_265_0_0_35_5_0_0_0_0_0	0_265_0	#e52f66	#b3c608	#8364ee
13414_1#74	2013211438	19	7314	433	1	20	17	1	4	1	18	36	2077	56	0_265_0_0_30_0_1_1_0_0_0	0_265_0	#e52f66	#b3c608	#8364ee
13414_3#39	2013211441	16	632	66	2	75	1	8	2	4	6	26	2200	5	0_15_0_8_100_0_0_0_0_0_0	0_15_0	#3d9945	#5cc73c	#98c61a
13414_1#75	2013211698	35	97	97	5	1	27	7	4	2	10	29	2078	217	0_154_2_7_0_0_21_0_0_0_0	0_154_2	#e64f49	#305ce3	#c44acf
13414_1#76	2013211701	98	1480	404	7	1	70	9	15	11	93	169	2079	126	0_370_0_5_8_0_0_0_0_0_0	0_370_0	#de443f	#3870fa	#49ba32
13353_7#88	2013211710	24	10723	7430	7	6	301	13	12	5	10	315	2026	62	0_11_8_11_1_0_0_0_0_0_0	0_11_8	#7e9637	#900d99	#50a100
13414_1#78	2013211724	19	433	433	1	58	17	1	4	1	18	36	2081	56	0_265_0_0_69_1_1_0_0_0_0	0_265_0	#e52f66	#b3c608	#8364ee
13353_7#89	2013211739	27	695	899	16	113	18	13	4	4	6	75	2027	34	0_118_0_0_4_0_0_0_0_0_0	0_118_0	#b88ae6	#7938be	#4956dc
13414_3#41	2013211743	27	695	899	16	113	18	13	4	4	6	75	2203	34	0_118_0_0_2_0_10_0_0_0_0	0_118_0	#b88ae6	#7938be	#4956dc
13414_1#77	2013211747	24	639	156	7	6	14	5	8	6	6	0	2080	62	0_11_8_12_7_0_0_0_0_0_0	0_11_8	#7e9637	#9030b7	#50a100
13414_1#79	2013212244	16	66	66	2	1	1	8	2	4	6	26	2082	5	0_15_0_8_13_0_2_0_0_0_0	0_15_0	#3d9945	#5cc73c	#98c61a
13710_1#37	2013212277	32	220	218	10	1	29	20	14	1	9	37	2935	96	NA	None	#8490db	#a01ca8	#00c659
13353_7#80	2013212293	13	473	473	7	20	28	25	4	4	15	14	2024	85	0_21_4_3_4_1_0_0_0_0_0	0_21_4	#bc5fd1	#73c024	#31b12d
13710_1#38	2013212309	19	433	433	1	58	17	1	4	1	18	36	2936	56	0_265_0_0_64_5_0_0_0_0_0	0_265_0	#e52f66	#b3c608	#8364ee
13414_3#42	2013212446	59	558	558	18	77	97	12	4	44	14	91	2204	1239	0_99_0_1_14_0_0_0_0_0_0	0_99_0	#008982	#4a56dd	#3e65ed
13353_7#90	2013212454	3	62	62	2	3	14	5	29	12	16	46	2029	63	0_75_0_32_212_0_0_0_0_0_0	0_75_0	#8854d2	#b61fa9	#5b6df8
13414_1#80	2013212457	4	667	199	8	4	14	13	14	4	14	13	2084	73	0_15_4_0_147_2_0_0_0_0_0	0_15_4	#0094df	#2356db	#0170f7
13414_1#92	2013212823	38	393	393	10	49	6	43	41	18	13	52	2096	113	0_195_0_0_1_4_3_0_0_0_0	0_195_0	#2c7040	#0672fb	#3da204
13414_4#8	2013212825	59	558	558	18	77	97	12	4	44	14	91	2255	1239	0_99_0_1_12_0_4_0_0_0_0	0_99_0	#008982	#4a56dd	#3e65ed
13414_1#93	2013212827	19	10164	433	1	58	17	25	4	1	18	36	2097	56	0_265_0_0_78_0_0_0_0_0_0	0_265_0	#e52f66	#b3c608	#8364ee
13414_3#44	2013212860	5	338	156	7	6	8	13	8	6	1	0	2205	8	0_11_3_0_55_8_2_0_0_0_0	0_11_3	#9c34b3	#9030b7	#8435bb
13710_2#64	2013212863	57	1111	444	1	14	18	5	94	1	46	35	3034	1391	0_76_0_10_1_1_0_0_0_0_0	0_76_0	#ab5445	#59bc2c	#02d170
13710_2#63	2013212880	7	1847	439	78	4	6	8	9	2	6	12	3033	92	0_57_0_10_44_0_0_0_0_0_0	0_57_0	#db75f1	#63c83b	#61ab00
13710_2#62	2013212897	4	199	199	8	4	14	13	14	4	17	13	3032	73	0_15_4_0_450_0_0_0_0_0_0	0_15_4	#0094df	#2356db	#0170f7
13710_1#44	2013213388	1	236	320	15	20	26	16	19	15	6	2	2942	6	0_58_0_12_240_0_0_0_0_0_0	0_58_0	#4867aa	#6f3bc0	#6054db
13710_2#59	2013213407	12	180	180	7	1	22	15	2	10	6	44	3028	117	0_232_1_6_3_6_0_0_0_0_0	0_232_1	#8cc14b	#8ac621	#9bbe00
13710_1#39	2013213738	15	191	191	8	1	17	9	2	1	6	76	2937	101	0_237_0_0_10_16_5_0_0_0_0	0_237_0	#bd2c9b	#a1d738	#7eba0c
13710_2#60	2013213945	135	995	659	1	58	8	5	4	4	6	171	3030	78	0_188_0_1_10_1_0_0_0_0_0	0_188_0	#4ec957	#95bf05	#6236b5
13710_2#61	2013215464	18	1797	1797	12	14	8	12	8	1	9	313	3031	33	0_23_8_0_3_0_0_0_0_0_0	0_23_8	#4cc48c	#a84ed5	#c26ef8
13710_1#40	2013215771	46	570	570	1	1	76	5	27	5	1	429	2938	170	0_187_0_7_3_0_0_0_0_0_0	0_187_0	#cb455e	#5ce06c	#ea51cf
13710_2#26	2013215776	4	199	199	8	4	14	13	14	4	17	13	2992	73	0_15_4_0_252_4_0_0_0_0_0	0_15_4	#0094df	#2356db	#0170f7
13414_1#70	2013215778	38	393	393	10	49	6	43	41	18	13	52	2075	113	0_195_0_0_1_48_2_0_0_0_0	0_195_0	#2c7040	#0672fb	#3da204
13414_3#37	2013215781	4	199	199	8	4	14	13	14	4	17	13	2198	73	0_15_4_0_400_0_0_0_0_0_0	0_15_4	#0094df	#2356db	#0170f7
13710_1#41	2013215796	19	433	433	1	58	17	1	4	1	18	36	2939	56	0_265_0_0_35_8_0_0_0_0_0	0_265_0	#e52f66	#b3c608	#8364ee
13710_1#72	2013218465	132	3280	156	7	6	14	13	23	6	25	0	2972	8	0_11_2_0_0_16_0_0_0_0_0	0_11_2	#cf3f29	#9030b7	#8435bb
11511_7#13	0036_00	1	651	320	15	20	26	5	19	15	6	2	36	6	0_58_0_12_220_0_0_0_0_0_0	0_58_0	#4867aa	#6f3bc0	#6054db
11657_2#27	0043_99	7	37	439	1	4	6	8	6	2	6	12	196	92	0_57_0_7_19_0_0_0_0_0_0	0_57_0	#db75f1	#63c83b	#61ab00
11657_2#28	0068_99	98	1480	404	7	1	70	9	15	11	93	169	197	126	0_370_0_5_1_0_0_0_0_0_0	0_370_0	#de443f	#3870fa	#49ba32
11826_1#30	0074_99	50	113	113	7	1	21	2	1	1	10	24	678	39	0_83_0_1_11_0_0_0_0_0_0	0_83_0	#c4a1e1	#a5069e	#249400
9950_2#65	0103_99	27	244	244	16	10	18	2	4	1	6	542	25615	34	0_118_0_1_4_0_0_0_0_0_0	0_118_0	#b88ae6	#8a199e	#4956dc
11658_1#15	0104_99	9	782	63	2	21	5	5	36	12	17	1	346	2	0_74_0_1_171_0_0_0_0_0_0	0_74_0	#4c71e1	#d575ff	#fa77fa
9950_2#73	0117_99	4	199	199	8	4	14	13	14	4	17	13	25624	73	0_15_4_8_0_0_0_0_0_0_0	0_15_4	#0094df	#2356db	#0170f7
12291_5#16	0131_99	7	33	439	1	4	6	8	1	2	6	12	1184	92	0_57_0_17_1_0_0_0_0_0_0	0_57_0	#db75f1	#63c83b	#61ab00
11657_2#52	0133_99	50	9513	113	7	1	21	2	1	16	6	24	208	39	0_83_0_1_16_0_0_0_0_0_0	0_83_0	#c4a1e1	#a5069e	#249400
9950_2#81	0205_99	50	113	113	7	1	21	2	1	1	10	24	25633	39	NA	None	#c4a1e1	#a5069e	#249400
11893_8#4	0223_99	39	124	124	7	11	14	5	1	8	14	78	727	42	0_61_1_1_71_0_0_0_0_0_0	0_61_1	#af3a82	#8a33b9	#920a95
11657_2#29	0283_99	27	695	899	16	113	18	13	4	4	6	75	198	34	0_118_0_0_1_2_0_0_0_0_0	0_118_0	#b88ae6	#7938be	#4956dc
11657_8#65	0328_99	23	9922	1536	7	1	624	6	1	17	6	444	330	12	0_130_1_22_2_0_0_0_0_0_0	0_130_1	#df7ddc	#21a41d	#69df5d
11657_1#84	0351_00	8	289	289	16	33	33	12	9	1	41	28	176	1	0_145_2_4_21_1_1_0_0_0_0	0_145_2	#8ea91e	#51d656	#8ec51d
11822_1#69	0392_00	50	9565	9565	33	1	21	2	1	5	10	543	643	39	0_83_0_5_2_0_0_0_0_0_0	0_83_0	#c4a1e1	#e06ef5	#249400
11822_1#70	0431_00	175	425	425	1	1	8	5	1	5	1	465	644	590	0_23_14_0_9_0_0_0_0_0_0	0_23_14	#407e47	#03990d	#7eb000
11658_1#13	0444_99	14	242	242	15	1	14	29	4	21	30	10	345	151	0_173_0_0_33_0_0_0_0_0_0	0_173_0	#3cca7c	#cf6ef7	#7578ff
9950_2#26	0446_99	6	643	156	7	76	98	11	10	1	6	0	25586	35	NA	None	#57a627	#9030b7	#b05fe8
11893_8#9	0452_99	23	384	384	7	1	67	6	9	2	6	131	729	12	0_130_1_33_1_0_0_0_0_0_0	0_130_1	#df7ddc	#1f9d0e	#69df5d
11822_1#24	0474_00	18	13	15	1	27	8	5	4	5	5	9	603	33	0_23_2_5_2_0_0_0_0_0_0	0_23_2	#4cc48c	#b265ef	#c26ef8
11822_1#25	0487_00	3	496	496	42	39	18	35	29	36	9	541	604	63	0_75_0_3_46_2_0_0_0_0_0	0_75_0	#8854d2	#46e172	#5b6df8
11822_1#83	0518_99	18	13	15	1	27	8	5	4	5	5	9	653	33	0_23_2_5_2_4_0_0_0_0_0	0_23_2	#4cc48c	#b265ef	#c26ef8
9950_2#88	0545_99	24	138	156	7	6	14	5	8	5	10	0	25638	62	0_11_8_7_68_1_0_0_0_0_0	0_11_8	#7e9637	#9030b7	#50a100
11826_1#37	0581_99	50	113	113	7	1	21	2	1	1	10	24	680	39	0_83_0_6_0_0_1_0_0_0_0	0_83_0	#c4a1e1	#a5069e	#249400
11826_1#38	0584_99	19	433	433	1	58	17	1	4	1	18	36	681	56	0_265_0_0_24_0_0_0_0_0_0	0_265_0	#e52f66	#b3c608	#8364ee
11826_1#39	0602_99	3	62	62	2	3	14	5	29	12	16	46	682	63	0_75_0_32_160_0_0_0_0_0_0	0_75_0	#8854d2	#b61fa9	#5b6df8
9950_2#35	0606_99	39	124	124	7	11	14	5	1	8	14	78	25595	42	NA	None	#af3a82	#8a33b9	#920a95
11658_1#16	0635_99	27	899	899	16	10	18	13	4	4	6	75	347	34	0_118_0_0_7_0_0_0_0_0_0	0_118_0	#b88ae6	#7938be	#4956dc
11657_1#85	0648_00	27	695	899	16	113	18	13	4	4	6	75	177	34	0_118_0_0_1_0_0_1_0_0_0	0_118_0	#b88ae6	#7938be	#4956dc
11511_7#28	0672_00	11	3065	193	8	96	1	10	2	16	1	15	49	49	0_10_0_4_6_0_0_0_0_0_0	0_10_0	#5d4dae	#0067ef	#58b118
11657_1#86	0702_00	23	384	384	7	1	67	6	9	2	6	131	178	12	0_130_1_33_4_0_0_0_0_0_0	0_130_1	#df7ddc	#1f9d0e	#69df5d
11511_7#59	0711_00	4	199	199	8	4	14	13	14	4	17	13	73	73	0_15_4_0_348_0_0_0_0_0_0	0_15_4	#0094df	#2356db	#0170f7
9950_2#42	0718_99	16	72	66	2	4	1	13	2	4	9	26	25597	5	NA	None	#3d9945	#5cc73c	#98c61a
9950_2#50	0728_99	4	199	199	8	4	14	13	14	4	17	13	25603	73	0_15_4_0_226_0_2_0_0_0_0	0_15_4	#0094df	#2356db	#0170f7
9950_2#66	0761_99	6	162	156	7	8	14	11	10	1	6	0	25616	35	NA	None	#57a627	#9030b7	#b05fe8
9950_2#74	0762_99	6	156	156	7	8	1	11	10	1	6	0	25625	35	NA	None	#57a627	#9030b7	#b05fe8
11657_8#67	0803_99	76	9467	74	2	19	14	13	2	4	6	16	331	290	0_131_0_21_0_0_0_0_0_0_0	0_131_0	#4bc75c	#cccd1a	#ae45cb
11511_7#15	0811_00	18	16	15	1	27	8	5	4	12	5	9	38	33	0_23_2_5_0_6_0_0_0_0_0	0_23_2	#4cc48c	#b265ef	#c26ef8
11826_1#78	0814_00	27	9557	9557	16	1	14	12	4	5	6	316	710	34	0_118_0_10_0_0_0_0_0_0_0	0_118_0	#b88ae6	#299b00	#4956dc
11826_1#42	0840_99	6	162	156	7	8	14	11	10	1	6	0	685	35	0_169_0_1_129_1_0_0_0_0_0	0_169_0	#57a627	#9030b7	#b05fe8
12291_5#38	0853_99	2	303	217	10	19	9	5	4	1	7	11	1197	25	0_0_0_14_6_0_0_0_0_0_0	0_0_0	#8da9ac	#8220a8	#4948cc
9950_2#12	0867_99	7	439	439	1	4	6	8	9	2	6	12	25575	92	0_57_0_0_0_0_0_0_0_0_0	0_57_0	#db75f1	#63c83b	#61ab00
11893_8#5	0869_99	7	439	439	1	4	6	8	9	2	6	12	728	92	0_57_0_0_0_0_0_0_0_0_0	0_57_0	#db75f1	#63c83b	#61ab00
11826_1#44	0880_99	6	162	156	7	8	14	11	10	1	6	0	686	35	0_169_0_1_129_1_0_0_0_1_0	0_169_0	#57a627	#9030b7	#b05fe8
11826_1#46	0892_99	6	1269	156	7	76	14	11	10	1	6	0	687	35	0_169_0_1_171_1_0_0_0_0_0	0_169_0	#57a627	#9030b7	#b05fe8
11822_1#51	0939_00	18	13	15	1	27	8	5	4	5	5	9	625	33	0_23_2_5_0_0_5_9_1_0_0	0_23_2	#4cc48c	#b265ef	#c26ef8
11822_1#52	0940_00	39	124	124	7	11	14	5	1	8	14	78	626	42	0_61_1_1_5_3_0_0_0_0_0	0_61_1	#af3a82	#8a33b9	#920a95
11822_1#53	0942_00	18	13	15	1	27	8	5	4	5	5	9	627	33	0_23_2_5_0_0_5_9_0_0_0	0_23_2	#4cc48c	#b265ef	#c26ef8
11657_1#90	0959_00	7	37	439	1	4	6	8	6	2	6	12	180	92	0_57_0_7_0_0_0_0_0_0_0	0_57_0	#db75f1	#63c83b	#61ab00
11657_2#10	0969_00	27	695	899	16	113	18	13	4	4	6	75	183	34	0_118_0_0_1_0_2_0_0_0_0	0_118_0	#b88ae6	#7938be	#4956dc
11511_7#40	0970_00	6	156	156	7	8	1	11	10	1	6	0	57	35	0_169_0_1_12_4_1_0_0_0_0	0_169_0	#57a627	#9030b7	#b05fe8
11657_2#80	0977_99	18	13	15	1	27	8	5	4	5	5	9	220	33	0_23_2_5_0_0_5_5_1_0_0	0_23_2	#4cc48c	#b265ef	#c26ef8
11657_1#89	0986_00	95	241	241	25	28	44	31	4	16	32	116	179	179	0_106_0_0_20_0_0_0_0_0_0	0_106_0	#58c8a9	#c66ff9	#c1c200
11826_1#34	0995_99	39	124	124	7	11	14	5	1	8	14	78	679	42	NA	None	#af3a82	#8a33b9	#920a95
11657_4#44	1000_99	135	659	659	1	58	19	5	4	4	6	171	240	78	0_188_0_1_19_0_0_0_0_0_0	0_188_0	#4ec957	#95bf05	#6236b5
11657_2#4	1008_00	32	220	218	10	1	29	20	14	1	9	37	201	96	0_93_0_1_7_0_2_0_0_0_0	0_93_0	#8490db	#a01ca8	#00c659
11826_1#48	1013_99	16	81	81	4	1	1	4	2	4	4	27	688	5	0_15_0_21_77_10_0_0_0_0_0	0_15_0	#3d9945	#37d25a	#98c61a
11826_1#49	1014_99	31	227	227	12	4	20	5	13	5	17	527	689	69	0_346_0_0_2_0_0_0_0_0_0	0_346_0	#e18e31	#ac039d	#78dd5b
11511_7#34	1018_00	18	13	15	1	27	8	5	4	5	5	9	53	33	0_23_2_5_0_0_5_2_0_0_0	0_23_2	#4cc48c	#b265ef	#c26ef8
9950_2#16	1049_99	16	632	66	2	75	1	8	2	4	6	26	25577	5	NA	None	#3d9945	#5cc73c	#98c61a
11679_1#46	1049_99	16	632	66	2	75	1	8	2	4	6	26	514	5	0_15_0_8_92_0_0_0_0_0_0	0_15_0	#3d9945	#5cc73c	#98c61a
11511_7#38	1050_00	19	433	433	1	58	17	1	4	1	18	36	56	56	0_265_0_0_12_1_0_0_0_0_0	0_265_0	#e52f66	#b3c608	#8364ee
11511_7#9	1051_98	31	227	227	12	4	20	5	13	5	17	527	100	69	0_346_0_0_0_3_0_0_0_0_0	0_346_0	#e18e31	#ac039d	#78dd5b
11822_8#81	1057_99	119	1340	392	18	4	8	5	4	1	6	32	665	212	NA	None	#8d4a78	#d8c80c	#5edf6c
11657_2#56	1058_00	50	1073	1073	7	124	21	2	1	5	10	544	211	39	0_83_0_4_2_0_0_0_0_0_0	0_83_0	#c4a1e1	#43a70f	#249400
11657_2#9	1068_00	97	1339	1339	6	72	14	11	1	67	15	109	225	58	0_22_6_2_0_1_0_0_0_0_0	0_22_6	#3fc6d2	#c9c604	#9a67f2
9950_2#68	1081_00	18	622	15	1	78	8	5	4	5	5	9	25618	33	0_23_2_5_4_0_0_0_0_0_0	0_23_2	#4cc48c	#b265ef	#c26ef8
11826_1#19	1085_00	39	124	124	7	11	14	5	1	8	14	78	672	42	0_61_1_1_77_0_1_0_0_0_0	0_61_1	#af3a82	#8a33b9	#920a95
11822_1#63	1088_00	18	13	15	1	27	8	5	4	5	5	9	637	33	0_23_2_5_0_0_5_5_0_0_0	0_23_2	#4cc48c	#b265ef	#c26ef8
11511_7#87	1116_99	6	162	156	7	8	14	11	10	1	6	0	99	35	0_169_0_1_142_0_0_0_0_0_0	0_169_0	#57a627	#9030b7	#b05fe8
11657_2#86	1131_00	29	9453	327	1	1	14	7	106	12	10	77	223	37	0_70_0_0_17_0_0_0_0_0_0	0_70_0	#c39c37	#75b504	#01ba56
11826_1#1	1193_99	64	460	97	5	1	27	7	4	10	10	29	666	254	0_154_1_1_48_0_0_0_0_0_0	0_154_1	#2b6bf4	#305ce3	#e259db
9950_2#89	1194_99	6	162	156	7	8	14	11	10	1	6	0	25639	35	NA	None	#57a627	#9030b7	#b05fe8
11822_1#57	1196_99	18	13	15	1	27	8	5	4	5	5	9	631	33	0_23_2_5_0_0_5_11_0_0_0	0_23_2	#4cc48c	#b265ef	#c26ef8
25580_7#54	1215_S44	178	16629	16629	1	26	17	10	9	43	14	545	19472	1286	NA	None	#914567	#8c4ed5	#407aff
11657_2#12	1234_99	39	124	124	7	11	14	5	1	8	14	78	184	42	0_61_1_1_84_0_0_0_0_0_0	0_61_1	#af3a82	#8a33b9	#920a95
11511_7#82	1237_99	32	220	218	10	1	29	20	14	1	9	37	96	96	0_93_0_1_7_0_0_2_0_0_0	0_93_0	#8490db	#a01ca8	#00c659
11511_7#83	1239_99	39	124	124	7	11	14	5	1	8	14	78	97	42	0_61_1_1_100_0_0_0_0_0_0	0_61_1	#af3a82	#8a33b9	#920a95
9950_2#76	1246_00	50	7505	113	7	1	21	2	9	1	10	24	25627	39	0_83_0_22_0_0_0_0_0_0_0	0_83_0	#c4a1e1	#a5069e	#249400
11657_1#70	1265_00	6	156	156	7	8	1	11	10	1	6	0	163	35	0_169_0_1_181_0_0_0_0_0_0	0_169_0	#57a627	#9030b7	#b05fe8
11893_8#1	1288_98	18	12699	15	1	27	8	567	4	5	5	9	714	33	0_23_2_5_0_0_11_0_0_0_0	0_23_2	#4cc48c	#b265ef	#c26ef8
9950_2#80	1290_99	7	37	439	1	4	6	8	6	2	6	12	25632	92	NA	None	#db75f1	#63c83b	#61ab00
11791_1#7	1318_00	6	156	156	7	8	1	11	10	1	6	0	592	35	0_169_0_1_12_4_0_0_0_0_0	0_169_0	#57a627	#9030b7	#b05fe8
11511_7#85	1327_99	27	695	899	16	113	18	13	4	4	6	75	98	34	0_118_0_0_1_1_0_0_0_0_0	0_118_0	#b88ae6	#7938be	#4956dc
9950_2#84	1343_00	18	12851	15	1	744	8	5	4	5	5	9	25635	33	0_23_2_29_4_0_0_0_0_0_0	0_23_2	#4cc48c	#b265ef	#c26ef8
9950_2#9	1347_00	18	9	15	1	1	8	5	4	5	5	9	25640	33	NA	None	#4cc48c	#b265ef	#c26ef8
11657_8#69	1368_00	18	13	15	1	27	8	5	4	5	5	9	333	33	0_23_2_5_2_5_0_0_0_0_0	0_23_2	#4cc48c	#b265ef	#c26ef8
9950_2#17	1373_00	39	124	124	7	11	14	5	1	8	14	78	25578	42	NA	None	#af3a82	#8a33b9	#920a95
11511_8#51	1373_00	39	124	124	7	11	14	5	1	8	14	78	129	42	0_61_1_1_5_1_0_0_0_0_0	0_61_1	#af3a82	#8a33b9	#920a95
9950_2#22	1396_00	31	227	227	12	4	20	5	13	5	17	527	25583	69	NA	None	#e18e31	#ac039d	#78dd5b
11658_2#58	1396_00	31	227	227	12	4	20	5	13	5	17	527	446	69	0_346_0_0_2_0_1_0_0_0_0	0_346_0	#e18e31	#ac039d	#78dd5b
9950_2#30	1422_00	23	90	185	5	3	4	6	1	2	6	3	25591	12	NA	None	#df7ddc	#41a100	#69df5d
9950_2#31	1460_00	27	695	899	16	113	18	13	4	4	6	75	25592	34	0_118_0_0_1_0_10_0_0_0_0	0_118_0	#b88ae6	#7938be	#4956dc
12291_5#35	1461_00	12	180	180	7	1	22	15	2	10	6	44	1196	117	0_232_1_2_5_15_48_2_0_0_0	0_232_1	#8cc14b	#8ac621	#9bbe00
11826_1#23	1464_00	75	452	452	7	48	14	9	19	1	14	438	674	676	0_270_0_0_22_0_0_0_0_0_0	0_270_0	#994e60	#72c732	#9e71fd
25580_7#55	1475_S35	160	9813	9813	13	1	31	13	41	5	13	546	19473	767	NA	None	#676d1a	#8b5be4	#e5c104
9950_2#39	1475_00	119	1340	392	18	4	8	5	4	1	6	32	25596	212	NA	None	#8d4a78	#d8c80c	#5edf6c
11822_1#28	1506_98	39	9917	124	7	11	14	5	1	268	14	78	607	42	0_61_1_1_30_18_0_0_0_0_0	0_61_1	#af3a82	#8a33b9	#920a95
11826_1#24	1533_00	32	220	218	10	1	29	20	14	1	9	37	675	96	0_93_0_1_2_1_0_0_0_0_0	0_93_0	#8490db	#a01ca8	#00c659
11657_8#76	1534_99	39	124	124	7	11	14	5	1	8	14	78	340	42	NA	None	#af3a82	#8a33b9	#920a95
9950_2#46	1538_00	48	1203	3557	10	14	2	41	47	63	6	47	25600	440	NA	None	#d483c9	#61df66	#01a140
9950_2#54	1554_00	18	13	15	1	27	8	5	4	5	5	9	25606	33	NA	None	#4cc48c	#b265ef	#c26ef8
9950_2#62	1555_00	97	376	376	6	72	77	11	1	1	15	547	25613	58	NA	None	#3fc6d2	#97bb00	#9a67f2
9950_2#70	1556_00	18	13	15	1	27	8	5	4	5	5	9	25621	33	0_23_2_5_0_0_8_0_0_0_0	0_23_2	#4cc48c	#b265ef	#c26ef8
9950_3#69	1558_99	6	156	156	7	8	1	11	10	1	6	0	25691	35	NA	None	#57a627	#9030b7	#b05fe8
9950_3#77	1560_99	16	67	66	2	1	1	8	7	4	6	26	25699	5	0_15_0_11_2_0_0_0_0_0_0	0_15_0	#3d9945	#5cc73c	#98c61a
9950_2#78	1565_00	89	1379	1292	1	28	20	5	9	12	94	170	25629	143	0_196_1_5_0_0_0_0_0_0_0	0_196_1	#e08d31	#515de5	#81dc50
11822_1#2	1568_99	12	180	180	7	1	22	15	2	10	6	44	600	117	0_232_1_2_169_0_0_0_0_0_0	0_232_1	#8cc14b	#8ac621	#9bbe00
11822_1#87	1582_99	4	645	199	7	4	14	13	14	4	17	13	656	73	0_15_4_0_459_0_0_0_0_0_0	0_15_4	#0094df	#2356db	#0170f7
11511_7#80	1585_99	8	289	289	16	33	33	12	9	1	41	28	94	1	0_145_2_4_21_1_0_1_0_0_0	0_145_2	#8ea91e	#51d656	#8ec51d
11511_7#81	1652_99	27	244	244	16	10	18	2	4	1	6	542	95	34	0_118_0_1_3_0_0_0_0_0_0	0_118_0	#b88ae6	#8a199e	#4956dc
11657_1#73	1668_00	18	13	15	1	27	8	5	4	5	5	9	166	33	0_23_2_5_0_0_5_1_0_0_0	0_23_2	#4cc48c	#b265ef	#c26ef8
9950_2#45	1769_00	39	124	124	7	11	14	5	1	8	14	78	25599	42	NA	None	#af3a82	#8a33b9	#920a95
11657_1#75	1833_00	18	9899	15	1	574	8	5	4	5	5	9	168	33	0_23_2_5_0_0_9_0_1_0_0	0_23_2	#4cc48c	#b265ef	#c26ef8
11657_1#76	1834_00	4	199	199	8	4	14	13	14	4	17	13	169	73	0_15_4_0_418_0_0_0_0_0_0	0_15_4	#0094df	#2356db	#0170f7
11826_1#77	1839_98	4	199	199	8	4	14	13	14	4	17	13	709	73	0_15_4_0_276_4_0_0_0_0_0	0_15_4	#0094df	#2356db	#0170f7
9950_2#53	1851_00	64	460	97	5	1	27	7	4	10	10	29	25605	254	NA	None	#2b6bf4	#305ce3	#e259db
9950_2#61	1864_00	6	162	156	7	8	14	11	10	1	6	0	25612	35	0_169_0_1_85_0_2_0_0_0_0	0_169_0	#57a627	#9030b7	#b05fe8
13414_4#12	1867_01	18	13	15	1	27	8	5	4	5	5	9	2231	33	0_23_2_5_0_0_5_12_0_0_0	0_23_2	#4cc48c	#b265ef	#c26ef8
11657_1#77	1868_00	46	570	570	1	1	76	5	27	5	1	429	170	170	0_187_0_7_0_1_0_0_0_0_0	0_187_0	#cb455e	#5ce06c	#ea51cf
11511_7#41	1873_00	97	376	376	6	72	77	11	1	1	15	547	58	58	0_22_6_1_2_0_5_0_0_0_0	0_22_6	#3fc6d2	#97bb00	#9a67f2
11511_7#51	1879_00	23	1792	384	7	1	67	6	9	8	6	131	66	12	0_130_1_34_0_0_0_0_0_0_0	0_130_1	#df7ddc	#1f9d0e	#69df5d
11511_7#52	1897_00	19	433	433	1	58	17	1	4	1	18	36	67	56	0_265_0_0_40_0_0_0_0_0_0	0_265_0	#e52f66	#b3c608	#8364ee
11511_7#53	1898_00	39	124	124	7	11	14	5	1	8	14	78	68	42	0_61_1_4_1_0_0_1_0_0_0	0_61_1	#af3a82	#8a33b9	#920a95
9716_7#26	1948517_3482340_1889	30	7055	3735	2	112	309	11	62	16	6	19	25177	830	0_254_0_22_0_4_0_0_1_0_0	0_254_0	#996aba	#476bf5	#009d2d
11511_7#74	1968_98	18	13	15	1	27	8	5	4	5	5	9	88	33	0_23_2_5_0_0_5_8_0_0_0	0_23_2	#4cc48c	#b265ef	#c26ef8
12291_5#40	1971_99	10	230	230	12	22	14	19	2	17	6	4	1199	77	0_15_1_10_11_0_0_0_0_0_0	0_15_1	#dbb532	#523bbb	#a8d539
12290_2#68	1991673_3577858_3056	53	847	156	7	112	14	11	4	1	6	0	855	589	NA	None	#dc9a6c	#9030b7	#3d43b9
11511_7#54	2050_00	31	227	227	12	4	20	5	13	5	17	527	69	69	0_346_0_0_6_0_0_0_0_0_0	0_346_0	#e18e31	#ac039d	#78dd5b
11511_7#55	2062_00	39	124	124	7	11	14	5	1	8	14	78	70	42	NA	None	#af3a82	#8a33b9	#920a95
11511_7#56	2064_00	8	289	289	16	33	33	12	9	1	41	28	71	1	0_145_2_4_21_1_0_0_0_0_0	0_145_2	#8ea91e	#51d656	#8ec51d
11657_2#21	2176_00	7	692	439	1	4	105	8	6	2	6	12	191	92	0_57_0_7_14_0_0_0_0_0_0	0_57_0	#db75f1	#63c83b	#61ab00
13414_4#13	2180_01	13	473	473	7	20	28	25	4	4	15	14	2232	85	0_21_4_5_41_0_0_0_0_0_0	0_21_4	#bc5fd1	#73c024	#31b12d
11826_1#72	2184_98	7	37	439	1	4	6	8	6	2	6	12	706	92	0_57_0_7_18_0_0_0_0_0_0	0_57_0	#db75f1	#63c83b	#61ab00
11511_7#6	2185_98	16	81	81	4	1	1	4	2	4	4	27	74	5	0_15_0_21_21_10_5_0_0_0_0	0_15_0	#3d9945	#37d25a	#98c61a
9789_5#91	2197701_3842559_5905	13	9575	9575	97	20	14	9	8	13	15	548	25416	85	0_21_0_29_1_0_0_0_0_0_0	0_21_0	#bc5fd1	#c6ce1f	#31b12d
9789_5#41	2207595_3512234_3372	60	3265	448	12	11	71	5	2	27	2	79	25382	995	NA	None	#f93254	#2745c8	#9a25ae
9716_7#27	2232148_3870181_6200	9	63	63	2	21	14	5	36	12	17	1	25178	2	NA	None	#4c71e1	#d575ff	#fa77fa
9950_2#27	2266_99	6	156	156	7	8	1	11	10	1	6	0	25587	35	NA	None	#57a627	#9030b7	#b05fe8
12291_5#39	2279_99	50	113	113	7	1	21	2	1	1	10	24	1198	39	0_83_0_9_1_0_0_0_0_0_0	0_83_0	#c4a1e1	#a5069e	#249400
11657_2#35	2280_99	7	9452	9452	1	4	14	5	9	2	1	549	199	92	0_57_0_12_3_0_0_0_0_0_0	0_57_0	#db75f1	#4564ec	#61ab00
9950_2#83	2291_99	6	156	156	7	8	1	11	10	1	6	0	25634	35	NA	None	#57a627	#9030b7	#b05fe8
11826_1#73	2344_98	6	156	156	7	8	1	11	10	1	6	0	707	35	0_169_0_1_1_0_11_0_0_0_0	0_169_0	#57a627	#9030b7	#b05fe8
9950_2#8	2346_99	97	376	376	6	72	77	11	1	1	15	547	25631	58	NA	None	#3fc6d2	#97bb00	#9a67f2
11657_8#68	2353_99	39	124	124	7	11	14	5	1	8	14	78	332	42	0_61_1_1_20_1_0_0_0_0_0	0_61_1	#af3a82	#8a33b9	#920a95
11657_2#24	2418_99	1	236	320	15	20	26	16	19	15	6	2	193	6	0_58_0_27_2_0_0_0_0_0_0	0_58_0	#4867aa	#6f3bc0	#6054db
11679_1#48	2426_99	39	124	124	7	11	14	5	1	8	14	78	515	42	0_61_1_1_57_0_0_0_0_0_0	0_61_1	#af3a82	#8a33b9	#920a95
9950_2#21	2446_99	27	695	899	16	113	18	13	4	4	6	75	25582	34	NA	None	#b88ae6	#7938be	#4956dc
13710_2#65	2446_01	18	13	15	1	27	8	5	4	5	5	9	3035	33	0_23_2_3_32_0_0_0_0_0_0	0_23_2	#4cc48c	#b265ef	#c26ef8
11822_1#89	2450_99	39	124	124	7	11	14	5	1	8	14	78	658	42	0_61_1_1_76_0_0_0_0_0_0	0_61_1	#af3a82	#8a33b9	#920a95
9950_2#29	2451_99	27	205	205	10	10	18	5	4	5	13	212	25589	34	0_118_0_7_53_0_0_0_0_0_0	0_118_0	#b88ae6	#52c036	#4956dc
11657_2#25	2514_99	32	220	218	10	1	29	20	14	1	9	37	194	96	0_93_0_1_2_1_2_0_0_0_0	0_93_0	#8490db	#a01ca8	#00c659
9789_4#37	2520950_3695279_4416	281	9464	9464	2	83	14	5	29	18	13	550	25343	6702	0_326_0_0_0_0_1_0_0_0_0	0_326_0	#596416	#bbc100	#bbd133
11657_2#83	2525_99	39	124	124	7	11	14	5	1	8	14	78	221	42	0_61_1_1_5_4_0_0_0_0_0	0_61_1	#af3a82	#8a33b9	#920a95
11657_2#84	2574_99	97	1339	1339	6	72	14	11	1	67	15	109	222	58	0_22_6_2_3_0_0_0_0_0_0	0_22_6	#3fc6d2	#c9c604	#9a67f2
11826_1#74	2641_98	31	227	227	12	4	20	5	13	5	17	527	708	69	0_346_0_0_3_0_0_0_0_0_0	0_346_0	#e18e31	#ac039d	#78dd5b
9950_3#21	2648_99	16	67	66	2	1	1	8	7	4	6	26	25652	5	0_15_0_11_1_0_0_0_0_0_0	0_15_0	#3d9945	#5cc73c	#98c61a
11822_1#90	2691_99	45	547	1439	5	10	14	5	6	1	9	57	660	305	0_16_1_5_0_0_0_0_0_0_0	0_16_1	#52a2d8	#37ac22	#00cb7e
11657_1#81	2711_00	89	1292	1292	1	28	20	13	9	12	94	170	174	143	0_196_1_1_25_0_0_0_0_0_0	0_196_1	#e08d31	#515de5	#81dc50
9950_2#47	2714_99	4	199	199	8	4	14	13	14	4	17	13	25601	73	NA	None	#0094df	#2356db	#0170f7
9950_2#55	2722_99	6	1556	156	7	8	1	11	10	12	6	0	25607	35	NA	None	#57a627	#9030b7	#b05fe8
11893_8#30	2733_99	111	1390	1390	10	1	20	13	1	43	98	528	725	140	0_196_3_0_19_0_0_0_0_0_0	0_196_3	#226a4d	#7c4cd3	#cc29ad
11658_1#19	2750_98	68	2192	102	5	12	19	13	4	4	15	39	349	349	0_45_0_19_0_0_0_0_0_0_0	0_45_0	#2addc5	#0054d4	#503eb6
9950_3#22	2750_99	36	498	498	2	40	27	7	4	16	10	531	25653	832	NA	None	#68c6a5	#9650d8	#dac402
11826_1#7	2781_99	50	9512	113	7	4	21	2	1	1	217	24	703	39	0_83_0_2_28_0_0_0_0_0_0	0_83_0	#c4a1e1	#a5069e	#249400
11657_2#47	2785_99	27	695	899	16	113	18	13	4	4	6	75	203	34	0_118_0_0_1_0_1_1_0_0_0	0_118_0	#b88ae6	#7938be	#4956dc
12291_5#9	2829_98	18	9	15	1	1	8	5	4	5	5	9	1243	33	0_23_2_4_6_1_0_0_0_0_0	0_23_2	#4cc48c	#b265ef	#c26ef8
11657_2#48	2832_99	27	9934	899	16	113	18	13	230	4	6	75	204	34	0_118_0_0_3_0_0_0_0_0_0	0_118_0	#b88ae6	#7938be	#4956dc
11822_1#58	2845_99	23	1394	1394	7	1	67	90	14	2	17	551	632	12	0_130_1_35_0_0_0_0_0_0_0	0_130_1	#df7ddc	#c6c100	#69df5d
11822_1#9	2861_98	6	44	156	1	8	1	11	10	1	6	0	659	35	0_169_0_1_274_0_0_0_0_0_0	0_169_0	#57a627	#9030b7	#b05fe8
9950_3#46	2876_99	50	133	133	7	1	45	5	1	1	10	552	25670	39	NA	None	#c4a1e1	#2845c2	#249400
9950_3#7	2891_99	7	12852	439	1	4	6	8	555	2	6	12	25692	92	0_57_0_7_20_0_0_0_0_0_0	0_57_0	#db75f1	#63c83b	#61ab00
11893_8#3	2896_99	9	782	63	2	21	5	5	36	12	17	1	724	2	0_74_0_1_160_0_0_0_0_0_0	0_74_0	#4c71e1	#d575ff	#fa77fa
12291_5#33	2915_99	1	236	320	15	20	26	16	19	15	6	2	1194	6	0_58_0_12_177_0_0_0_0_0_0	0_58_0	#4867aa	#6f3bc0	#6054db
9789_5#23	2933116_3537327_2566	71	5103	5103	8	1	19	5	6	47	9	402	25374	355	0_44_0_25_0_0_0_1_0_0_0	0_44_0	#962949	#d3cb21	#91b400
11826_1#21	2941_00	4	200	199	8	4	14	13	14	4	1	13	673	73	0_15_4_3_1_0_0_0_0_0_0	0_15_4	#0094df	#2356db	#0170f7
11657_1#74	2945_00	19	433	433	1	58	17	1	4	1	18	36	167	56	0_265_0_0_64_29_0_0_0_0_0	0_265_0	#e52f66	#b3c608	#8364ee
9950_3#58	2970_99	32	220	218	10	1	29	20	14	1	9	37	25681	96	NA	None	#8490db	#a01ca8	#00c659
11791_1#5	2989_99	12	180	180	7	1	22	15	2	10	6	44	579	117	0_232_1_2_5_15_48_1_0_0_0	0_232_1	#8cc14b	#8ac621	#9bbe00
11791_1#6	3003_03	175	425	425	1	1	8	5	1	5	1	465	589	590	0_23_14_0_4_0_0_0_0_0_0	0_23_14	#407e47	#03990d	#7eb000
9950_2#20	3006_03	50	3060	113	7	4	21	46	1	1	10	24	485	39	NA	None	#c4a1e1	#a5069e	#249400
11658_8#5	3006_03	50	3060	113	7	4	21	46	1	1	10	24	485	39	0_83_0_20_1_0_0_0_0_0_0	0_83_0	#c4a1e1	#a5069e	#249400
11657_8#70	3008_00	18	13	15	1	27	8	5	4	5	5	9	334	33	0_23_2_5_0_0_5_23_0_0_0	0_23_2	#4cc48c	#b265ef	#c26ef8
11657_1#72	3015_00	18	3162	5468	1	48	8	5	4	18	9	291	165	33	0_23_2_19_0_0_0_0_0_0_0	0_23_2	#4cc48c	#2ed763	#c26ef8
9950_2#28	3023_03	39	124	124	7	11	14	5	1	8	14	78	25588	42	NA	None	#af3a82	#8a33b9	#920a95
11826_1#50	3027_03	50	1711	113	7	1	21	2	1	1	6	24	690	39	0_83_0_8_1_0_0_0_0_0_0	0_83_0	#c4a1e1	#a5069e	#249400
11826_1#51	3031_03	4	667	199	8	4	14	13	14	4	14	13	691	73	0_15_4_0_364_0_0_0_0_0_0	0_15_4	#0094df	#2356db	#0170f7
11657_2#22	3044_03	31	227	227	12	4	20	5	13	5	17	527	192	69	0_346_0_0_6_0_1_0_0_0_0	0_346_0	#e18e31	#ac039d	#78dd5b
11679_1#1	3049_03	12	180	180	7	1	22	15	2	10	6	44	490	117	0_232_1_2_146_0_0_0_0_0_0	0_232_1	#8cc14b	#8ac621	#9bbe00
9950_3#52	3050_99	59	558	558	18	77	97	12	4	44	14	91	25677	1239	NA	None	#008982	#4a56dd	#3e65ed
9950_3#60	3053_99	3	496	496	42	39	18	35	29	36	9	541	25684	63	NA	None	#8854d2	#46e172	#5b6df8
11511_7#44	3056_00	97	376	376	6	72	77	11	1	1	15	547	60	58	NA	None	#3fc6d2	#97bb00	#9a67f2
11658_8#15	3057_03	18	13	15	1	27	8	5	4	5	5	9	326	33	0_23_2_5_0_0_5_13_1_0_0	0_23_2	#4cc48c	#b265ef	#c26ef8
11657_2#18	3061_00	50	9511	113	7	1	21	2	1	1	217	24	187	39	0_83_0_2_27_0_0_0_0_0_0	0_83_0	#c4a1e1	#a5069e	#249400
9950_3#68	3067_99	3	496	496	42	39	18	35	29	36	9	541	25690	63	0_75_0_3_46_3_0_0_0_0_0	0_75_0	#8854d2	#46e172	#5b6df8
9950_3#76	3070_99	24	7430	7430	7	6	301	13	12	6	10	315	25698	62	NA	None	#7e9637	#900d99	#50a100
9950_2#43	3072_03	18	13	15	1	27	8	5	4	5	5	9	25598	33	NA	None	#4cc48c	#b265ef	#c26ef8
9950_2#51	3073_03	64	460	97	5	1	27	7	4	10	10	29	25604	254	NA	None	#2b6bf4	#305ce3	#e259db
9950_2#59	3076_03	27	205	205	10	10	18	5	4	5	13	212	25609	34	NA	None	#b88ae6	#52c036	#4956dc
9950_2#67	3077_03	6	1269	156	7	76	14	11	10	1	6	0	25617	35	NA	None	#57a627	#9030b7	#b05fe8
9950_2#75	3079_03	7	629	439	1	4	6	8	9	10	6	12	25626	92	0_57_0_12_4_2_0_0_0_0_0	0_57_0	#db75f1	#63c83b	#61ab00
11511_7#5	3085_98	27	244	244	16	10	18	2	4	1	6	542	64	34	0_118_0_1_2_0_0_0_0_0_0	0_118_0	#b88ae6	#8a199e	#4956dc
11791_1#19	3090_98	224	3714	3714	123	115	262	15	8	12	6	553	557	558	0_108_2_0_0_0_0_0_0_0_0	0_108_2	#3fc0d1	#616ef9	#ce77ff
9950_3#6	3092_99	14	242	242	15	1	14	29	4	21	30	10	25683	151	NA	None	#3cca7c	#cf6ef7	#7578ff
13414_4#15	3102_01	23	273	185	5	1	14	6	1	2	6	3	2233	12	0_130_1_42_182_0_0_0_0_0_0	0_130_1	#df7ddc	#41a100	#69df5d
9950_3#14	3123_99	4	649	199	8	4	14	13	1	4	6	13	25646	73	NA	None	#0094df	#2356db	#0170f7
11511_7#72	3124_99	97	376	376	6	72	77	11	1	1	15	547	86	58	0_22_6_1_2_0_0_0_0_0_0	0_22_6	#3fc6d2	#97bb00	#9a67f2
13414_4#39	3130_06	9	63	63	2	21	14	5	36	12	17	1	2251	2	0_74_0_16_229_0_0_0_0_0_0	0_74_0	#4c71e1	#d575ff	#fa77fa
9950_2#7	3143_06	1	320	320	4	20	1	16	19	15	6	2	25620	6	NA	None	#4867aa	#6f3bc0	#6054db
11657_2#45	3211_99	7	36	36	1	4	6	8	4	1	1	554	202	92	NA	None	#db75f1	#b3d336	#61ab00
11826_1#3	3223_99	27	695	899	16	113	18	13	4	4	6	75	98	34	0_118_0_0_1_1_0_0_0_0_0	0_118_0	#b88ae6	#7938be	#4956dc
11511_8#63	3262_95	111	1390	1390	10	1	20	13	1	43	98	528	140	140	0_196_3_0_24_0_0_0_0_0_0	0_196_3	#226a4d	#7c4cd3	#cc29ad
11511_7#46	3301_00	24	138	156	7	6	14	5	8	5	10	0	62	62	0_11_8_7_68_0_0_0_0_0_0	0_11_8	#7e9637	#9030b7	#50a100
11657_2#19	3310_00	27	9561	899	16	124	18	13	4	4	6	75	188	34	0_118_0_0_0_0_0_0_0_0_0	0_118_0	#b88ae6	#7938be	#4956dc
11658_1#5	3330_99	24	138	156	7	6	14	5	8	5	10	0	370	62	0_11_8_7_0_2_0_0_0_0_0	0_11_8	#7e9637	#9030b7	#50a100
11658_1#7	3338_99	32	220	218	10	1	29	20	14	1	9	37	388	96	NA	None	#8490db	#a01ca8	#00c659
11511_7#57	3352_00	11	193	193	8	26	1	10	2	16	1	15	72	49	0_10_0_41_0_0_0_0_0_0_0	0_10_0	#5d4dae	#0067ef	#58b118
11822_1#80	3354_00	6	156	156	7	8	1	11	10	1	6	0	651	35	0_169_0_1_188_0_1_0_0_0_0	0_169_0	#57a627	#9030b7	#b05fe8
12291_5#11	3364_99	16	67	66	2	1	1	8	7	4	6	26	1183	5	0_15_0_11_3_0_2_0_0_0_0	0_15_0	#3d9945	#5cc73c	#98c61a
11657_2#20	3365_00	7	628	439	1	4	95	8	9	2	6	12	190	92	0_57_0_12_0_0_1_0_0_0_0	0_57_0	#db75f1	#63c83b	#61ab00
11511_7#42	3414_99	6	156	156	7	8	1	11	10	1	6	0	59	35	0_169_0_1_1_0_9_0_0_0_0	0_169_0	#57a627	#9030b7	#b05fe8
11511_7#49	3428_00	3	496	496	42	39	18	35	29	36	9	541	63	63	0_75_0_3_46_0_0_0_0_0_0	0_75_0	#8854d2	#46e172	#5b6df8
11791_1#23	3432_99	6	156	156	7	8	1	11	10	1	6	0	560	35	0_169_0_1_1_0_7_0_0_0_0	0_169_0	#57a627	#9030b7	#b05fe8
11511_7#50	3435_00	18	423	15	1	3	8	5	4	12	5	9	65	33	0_23_2_2_3_0_0_0_0_0_0	0_23_2	#4cc48c	#b265ef	#c26ef8
9950_3#83	3438_99	39	656	124	41	11	14	5	1	8	14	78	25706	42	NA	None	#af3a82	#8a33b9	#920a95
11791_1#22	3439_99	27	205	205	10	10	18	5	4	5	13	212	559	34	0_118_0_7_42_1_0_0_0_0_0	0_118_0	#b88ae6	#52c036	#4956dc
11826_1#64	3482_99	6	156	156	7	8	1	11	10	1	6	0	699	35	0_169_0_1_186_0_1_0_0_0_0	0_169_0	#57a627	#9030b7	#b05fe8
11826_1#65	3484_99	6	156	156	7	8	1	11	10	1	6	0	700	35	0_169_0_1_206_0_0_0_0_0_0	0_169_0	#57a627	#9030b7	#b05fe8
9950_3#82	3547_99	27	695	899	16	113	18	13	4	4	6	75	25705	34	NA	None	#b88ae6	#7938be	#4956dc
9950_3#11	3569_99	6	156	156	7	8	1	11	10	1	6	0	25643	35	NA	None	#57a627	#9030b7	#b05fe8
9950_3#19	3585_99	50	113	113	7	1	21	2	1	1	10	24	25650	39	NA	None	#c4a1e1	#a5069e	#249400
13710_2#68	3594_02	4	199	199	8	4	14	13	14	4	17	13	3038	73	0_15_4_0_276_5_0_0_0_0_0	0_15_4	#0094df	#2356db	#0170f7
13414_4#16	3601_01	23	90	185	5	3	4	6	1	2	6	3	2234	12	0_130_1_42_37_8_0_0_0_0_0	0_130_1	#df7ddc	#41a100	#69df5d
11826_1#57	3615_99	50	113	113	7	1	21	2	1	1	10	24	694	39	0_83_0_6_0_0_1_1_0_0_0	0_83_0	#c4a1e1	#a5069e	#249400
11657_1#78	3644_03	7	42	439	1	4	6	8	9	9	6	12	171	92	0_57_0_34_0_0_0_0_0_0_0	0_57_0	#db75f1	#63c83b	#61ab00
11658_1#11	3659_99	6	1206	156	7	8	14	11	41	1	6	0	343	35	0_169_0_1_94_0_1_0_0_0_0	0_169_0	#57a627	#9030b7	#b05fe8
13710_2#69	3660_06	15	191	191	8	1	17	9	2	1	6	76	3039	101	0_237_0_0_43_1_0_0_0_0_0	0_237_0	#bd2c9b	#a1d738	#7eba0c
9950_1#91	3662_06	64	460	97	5	1	27	7	4	10	10	29	25572	254	0_154_1_1_2_25_0_0_0_0_0	0_154_1	#2b6bf4	#305ce3	#e259db
13414_4#31	3666_06	3	100	100	5	39	18	12	29	12	9	129	2245	63	0_75_0_3_16_4_0_0_0_0_0	0_75_0	#8854d2	#6349cf	#5b6df8
11658_1#3	3678_00	4	199	199	8	4	14	13	14	4	17	13	357	73	0_15_4_0_448_0_0_0_0_0_0	0_15_4	#0094df	#2356db	#0170f7
9950_3#27	3679_99	39	124	124	7	11	14	5	1	8	14	78	25657	42	0_61_1_1_56_0_0_1_0_0_0	0_61_1	#af3a82	#8a33b9	#920a95
11791_1#17	3684_99	6	156	156	7	8	1	11	10	1	6	0	556	35	0_169_0_1_1_13_0_3_0_0_0	0_169_0	#57a627	#9030b7	#b05fe8
9950_3#35	3688_99	6	643	156	7	76	98	11	10	1	6	0	25662	35	NA	None	#57a627	#9030b7	#b05fe8
11826_1#58	3698_99	16	81	81	4	1	1	4	2	4	4	27	695	5	0_15_0_21_21_32_0_0_0_0_0	0_15_0	#3d9945	#37d25a	#98c61a
13414_4#26	3721_02	24	10725	156	7	6	27	5	8	6	6	0	2242	62	0_11_8_12_8_0_0_0_0_0_0	0_11_8	#7e9637	#9030b7	#50a100
11826_1#60	3731_99	23	384	384	7	1	67	6	9	2	6	131	696	12	0_130_1_33_3_0_0_0_0_0_0	0_130_1	#df7ddc	#1f9d0e	#69df5d
9950_3#43	3746_99	27	9557	9557	16	1	14	12	4	5	6	316	25668	34	0_118_0_10_2_0_0_0_0_0_0	0_118_0	#b88ae6	#299b00	#4956dc
13414_4#27	3751_02	9	782	63	2	21	5	5	36	12	17	1	2243	2	0_74_0_1_161_0_0_0_0_0_0	0_74_0	#4c71e1	#d575ff	#fa77fa
13414_4#38	3860_06	4	199	199	8	4	14	13	14	4	17	13	2250	73	0_15_4_0_456_0_1_0_0_0_0	0_15_4	#0094df	#2356db	#0170f7
9950_3#5	3863_00	50	113	113	7	1	21	2	1	1	10	24	25674	39	0_83_0_9_3_0_0_0_0_0_0	0_83_0	#c4a1e1	#a5069e	#249400
9950_2#77	3867_00	23	146	185	7	15	14	6	1	2	6	3	25628	12	0_130_1_24_15_0_0_0_0_0_0	0_130_1	#df7ddc	#41a100	#69df5d
11511_7#76	3867_99	16	67	66	2	1	1	8	7	4	6	26	90	5	0_15_0_11_3_0_1_0_0_0_0	0_15_0	#3d9945	#5cc73c	#98c61a
11657_2#5	3868_98	13	690	690	1	20	28	25	72	1	15	555	206	85	NA	None	#bc5fd1	#6634b3	#31b12d
9950_3#13	3869_00	23	624	624	1	15	101	6	1	2	6	556	25645	12	NA	None	#df7ddc	#92d94a	#69df5d
11826_1#10	3913_99	3	100	100	5	39	18	12	29	12	9	129	667	63	0_75_0_3_16_0_3_0_0_0_0	0_75_0	#8854d2	#6349cf	#5b6df8
9950_2#85	3926_00	27	247	899	16	10	14	13	4	5	6	75	25636	34	NA	None	#b88ae6	#7938be	#4956dc
13710_2#66	3943_01	27	695	899	16	113	18	13	4	4	6	75	3036	34	0_118_0_0_1_0_1_0_0_0_0	0_118_0	#b88ae6	#7938be	#4956dc
11511_7#78	4025_99	7	439	439	1	4	6	8	9	2	6	12	92	92	0_57_0_0_1_0_0_0_0_0_0	0_57_0	#db75f1	#63c83b	#61ab00
11657_8#26	4028_99	18	13	15	1	27	8	5	4	5	5	9	294	33	0_23_2_5_0_0_5_3_0_0_0	0_23_2	#4cc48c	#b265ef	#c26ef8
11511_8#52	4051_99	3	5298	62	2	3	14	5	29	1	16	46	130	63	0_75_0_32_149_0_0_0_0_0_0	0_75_0	#8854d2	#b61fa9	#5b6df8
11657_8#71	4065_00	723	9497	9497	7	108	6	13	10	5	6	557	335	335	0_169_3_0_0_0_0_0_0_0_0	0_169_3	#dc7262	#6e30af	#1e8400
11657_8#72	4071_00	39	124	124	7	11	14	5	1	8	14	78	336	42	0_61_1_1_61_0_0_0_0_0_0	0_61_1	#af3a82	#8a33b9	#920a95
9950_2#18	4075_00	1	635	320	4	20	78	16	19	15	55	2	25579	6	NA	None	#4867aa	#6f3bc0	#6054db
11657_4#45	4075_00	1	635	320	4	20	78	16	19	15	55	2	241	6	NA	None	#4867aa	#6f3bc0	#6054db
9950_2#23	4081_00	31	227	227	12	4	20	5	13	5	17	527	25584	69	0_346_0_0_0_5_1_0_1_0_0	0_346_0	#e18e31	#ac039d	#78dd5b
12378_2#17	4129942_3416846_1273	21	347	347	12	20	57	8	9	3	3	8	1397	4	NA	None	#9479e8	#89db54	#ff7bf9
25580_7#57	4132_S36	5	361	156	7	6	8	13	8	6	6	0	19475	8	NA	None	#9c34b3	#9030b7	#8435bb
9950_3#29	4134_99	6	156	156	7	8	1	11	10	1	6	0	25659	35	0_169_0_1_1_0_15_0_0_0_0	0_169_0	#57a627	#9030b7	#b05fe8
9789_5#39	4149945_3625116_4661	129	9492	185	7	1	1	6	1	2	6	3	25379	12	0_130_1_51_15_0_0_1_0_0_0	0_130_1	#e47382	#41a100	#69df5d
11826_1#26	4188_00	50	1516	1516	7	1	21	5	1	5	10	558	677	39	0_83_0_5_3_0_0_0_0_0_0	0_83_0	#c4a1e1	#8d55dd	#249400
11657_1#91	4198_00	6	156	156	7	8	1	11	10	1	6	0	181	35	0_169_0_1_2_1_0_0_0_0_0	0_169_0	#57a627	#9030b7	#b05fe8
9716_7#65	4206028_3320069_557	56	8672	2416	43	14	19	60	1	10	11	86	25201	763	0_96_1_1_0_0_1_0_0_0_0	0_96_1	#da89ae	#00a82e	#2e8800
12291_5#28	4223_99	123	12702	447	29	756	31	33	19	1	36	168	1191	1216	0_402_0_5_13_0_0_0_0_0_0	0_402_0	#9f5e21	#92d233	#24b537
9950_3#37	4226_99	23	90	185	5	3	4	6	1	2	6	3	25664	12	NA	None	#df7ddc	#41a100	#69df5d
9950_2#69	4272_98	23	147	185	7	1	23	6	1	2	6	3	25619	12	NA	None	#df7ddc	#41a100	#69df5d
9716_7#72	4276533_3402713_1161	120	2987	156	7	1	6	13	4	16	6	0	25205	62	0_11_14_1_12_1_0_0_0_0_0	0_11_14	#7f7c46	#9030b7	#50a100
9789_5#57	4282557_3539372_2760	34	9546	7067	12	20	6	5	54	38	27	43	25392	874	0_64_0_10_0_0_0_0_0_1_0	0_64_0	#3fc6d1	#d869f0	#fc5ad4
9950_2#25	4314_99	4	199	199	8	4	14	13	14	4	17	13	25585	73	0_15_4_0_456_0_0_0_0_0_0	0_15_4	#0094df	#2356db	#0170f7
9950_2#33	4317_99	39	129	124	7	11	5	5	1	8	14	78	25594	42	NA	None	#af3a82	#8a33b9	#920a95
9950_1#76	4336_05	38	393	393	10	49	6	43	41	18	13	52	25557	113	0_195_0_0_16_9_0_0_0_0_0	0_195_0	#2c7040	#0672fb	#3da204
11658_2#57	4346_99	16	634	81	4	85	1	4	2	4	4	27	445	5	0_15_0_21_21_37_0_0_0_0_0	0_15_0	#3d9945	#37d25a	#98c61a
11657_8#74	4347_99	39	124	124	7	11	14	5	1	8	14	78	338	42	0_61_1_1_18_0_0_0_1_0_0	0_61_1	#af3a82	#8a33b9	#920a95
11822_1#73	4380_03	6	156	156	7	8	1	11	10	1	6	0	647	35	0_169_0_1_1_0_14_0_0_0_0	0_169_0	#57a627	#9030b7	#b05fe8
9789_4#89	4382066_3587842_3230	40	9459	9459	2	1	1	9	36	10	17	559	25366	355	0_44_0_13_0_0_0_0_0_0_0	0_44_0	#5f955c	#009712	#91b400
11822_1#32	4393_03	50	113	113	7	1	21	2	1	1	10	24	610	39	0_83_0_23_0_0_0_0_0_0_0	0_83_0	#c4a1e1	#a5069e	#249400
11822_1#67	4399_98	97	376	376	6	72	77	11	1	1	15	547	641	58	0_22_6_1_5_0_0_0_0_0_0	0_22_6	#3fc6d2	#97bb00	#9a67f2
11822_1#33	4402_03	39	124	124	7	11	14	5	1	8	14	78	611	42	0_61_1_1_51_0_0_0_0_0_0	0_61_1	#af3a82	#8a33b9	#920a95
11822_1#35	4429_03	23	1509	384	1	1	67	6	9	2	6	131	613	12	0_130_1_36_0_0_0_0_0_0_0	0_130_1	#df7ddc	#1f9d0e	#69df5d
11511_7#19	4441_03	39	124	124	7	11	14	5	1	8	14	78	42	42	0_61_1_1_51_1_0_0_0_0_0	0_61_1	#af3a82	#8a33b9	#920a95
11511_7#21	4443_03	16	81	81	4	1	1	4	2	4	4	27	43	5	0_15_0_21_21_27_0_0_0_0_0	0_15_0	#3d9945	#37d25a	#98c61a
9950_2#48	4443_99	6	156	156	7	8	1	11	10	1	6	0	25602	35	NA	None	#57a627	#9030b7	#b05fe8
11822_1#56	4447_99	4	199	199	8	4	14	13	14	4	17	13	630	73	0_15_4_0_208_3_0_0_0_0_0	0_15_4	#0094df	#2356db	#0170f7
9950_2#56	4450_99	27	9558	9557	16	108	14	12	4	5	6	316	25608	34	NA	None	#b88ae6	#299b00	#4956dc
12291_5#29	4464_99	16	738	66	2	1	14	8	2	4	6	26	1192	5	0_15_0_8_109_0_0_0_0_0_0	0_15_0	#3d9945	#5cc73c	#98c61a
11657_8#75	4474_99	6	143	156	7	8	1	5	10	18	6	0	339	35	0_169_0_10_28_0_0_1_0_0_0	0_169_0	#57a627	#9030b7	#b05fe8
11511_7#79	4487_99	4	199	199	8	4	14	13	14	4	17	13	93	73	0_15_4_0_395_0_0_0_0_0_0	0_15_4	#0094df	#2356db	#0170f7
9950_2#72	4489_99	119	251	654	18	23	14	2	22	1	9	222	25623	212	NA	None	#8d4a78	#9d32b9	#5edf6c
11657_2#39	4501_99	27	899	899	16	10	18	13	4	4	6	75	200	34	0_118_0_0_7_2_1_0_0_0_0	0_118_0	#b88ae6	#7938be	#4956dc
9789_4#80	4504506_3620548_3637	10	700	230	12	22	14	11	2	6	6	4	25362	77	0_15_1_9_0_19_0_0_0_1_0	0_15_1	#dbb532	#523bbb	#a8d539
9950_3#63	4507_99	39	124	124	7	11	14	5	1	8	14	78	25686	42	0_61_1_1_65_0_2_0_0_0_0	0_61_1	#af3a82	#8a33b9	#920a95
9716_7#16	4512638_3527622_2410	10	700	230	12	22	14	11	2	6	6	4	25171	77	0_15_1_9_0_19_0_0_0_0_0	0_15_1	#dbb532	#523bbb	#a8d539
9950_3#71	4516_99	1	8487	320	15	20	546	16	19	15	6	2	25694	6	0_58_0_12_27_0_1_0_0_0_0	0_58_0	#4867aa	#6f3bc0	#6054db
9950_3#79	4536_99	6	156	156	7	8	1	11	10	1	6	0	25701	35	0_169_0_1_2_0_1_0_0_0_0	0_169_0	#57a627	#9030b7	#b05fe8
11822_1#68	4538_98	39	124	124	7	11	14	5	1	8	14	78	642	42	0_61_1_1_82_0_0_0_0_0_0	0_61_1	#af3a82	#8a33b9	#920a95
11657_2#68	4542_99	18	13	15	1	27	8	5	4	5	5	9	215	33	0_23_2_3_33_0_0_0_0_0_0	0_23_2	#4cc48c	#b265ef	#c26ef8
9950_3#87	4544_99	13	473	473	7	20	28	25	4	4	15	14	25708	85	NA	None	#bc5fd1	#73c024	#31b12d
12291_5#8	4549_99	6	1269	156	7	76	14	11	10	1	6	0	1233	35	0_169_0_1_179_0_1_0_0_0_0	0_169_0	#57a627	#9030b7	#b05fe8
9950_3#8	4551_99	119	1340	392	18	4	8	5	4	1	6	32	25702	212	NA	None	#8d4a78	#d8c80c	#5edf6c
11791_1#3	4565_99	19	433	433	1	58	17	1	4	1	18	36	565	56	0_265_0_0_89_0_0_0_0_0_0	0_265_0	#e52f66	#b3c608	#8364ee
11826_1#79	4566_00	23	146	185	7	15	14	6	1	2	6	3	711	12	0_130_1_24_16_0_0_0_0_0_0	0_130_1	#df7ddc	#41a100	#69df5d
11822_1#71	4575_00	13	647	473	7	20	1	25	4	4	15	14	645	85	0_21_7_1_0_0_0_0_0_0_0	0_21_7	#bc5fd1	#73c024	#31b12d
9950_3#16	4580_99	24	176	156	7	6	14	13	8	6	10	0	25647	62	0_11_8_4_77_0_0_0_0_0_0	0_11_8	#7e9637	#9030b7	#50a100
12290_2#26	4585946_3253272_265	8	289	289	16	33	33	12	9	1	41	28	834	1	0_145_2_4_7_0_0_0_1_2_0	0_145_2	#8ea91e	#51d656	#8ec51d
11511_7#16	4586_00	50	113	113	7	1	21	2	1	1	10	24	39	39	0_83_0_6_6_0_0_0_0_0_0	0_83_0	#c4a1e1	#a5069e	#249400
9950_3#24	4589_99	4	199	199	8	4	14	13	14	4	17	13	25654	73	0_15_4_0_380_0_0_0_0_0_0	0_15_4	#0094df	#2356db	#0170f7
9950_3#32	4591_99	24	1892	156	1	6	14	5	8	6	6	0	25660	62	0_11_8_12_9_0_0_0_0_0_0	0_11_8	#7e9637	#9030b7	#50a100
9950_3#40	4604_99	39	12753	124	7	11	14	5	557	8	14	78	25667	42	NA	None	#af3a82	#8a33b9	#920a95
11822_1#72	4624_00	7	629	439	1	4	6	8	9	10	6	12	646	92	0_57_0_12_4_0_0_0_0_0_0	0_57_0	#db75f1	#63c83b	#61ab00
13414_4#18	4638_01	50	113	113	7	1	21	2	1	1	10	24	2235	39	0_83_0_1_10_0_0_0_0_0_0	0_83_0	#c4a1e1	#a5069e	#249400
11511_7#17	4657_00	27	695	899	16	113	18	13	4	4	6	75	40	34	0_118_0_0_10_0_0_0_0_0_0	0_118_0	#b88ae6	#7938be	#4956dc
11826_1#80	4740_00	4	668	199	8	28	14	13	64	4	17	13	712	73	0_15_4_0_432_0_0_0_0_0_0	0_15_4	#0094df	#2356db	#0170f7
9950_3#48	4741_99	14	242	242	15	1	14	29	4	21	30	10	25672	151	NA	None	#3cca7c	#cf6ef7	#7578ff
11658_8#1	4754_99	12	180	180	7	1	22	15	2	10	6	44	474	117	0_232_1_2_143_0_0_0_0_0_0	0_232_1	#8cc14b	#8ac621	#9bbe00
11822_1#59	4757_99	23	90	185	5	3	4	6	1	2	6	3	633	12	0_130_1_42_37_7_0_0_0_0_0	0_130_1	#df7ddc	#41a100	#69df5d
11822_1#60	4758_99	23	90	185	5	3	4	6	1	2	6	3	633	12	0_130_1_42_37_7_0_0_0_0_0	0_130_1	#df7ddc	#41a100	#69df5d
11822_1#61	4766_99	97	376	376	6	72	77	11	1	1	15	547	635	58	0_22_6_1_4_0_0_0_0_0_0	0_22_6	#3fc6d2	#97bb00	#9a67f2
9716_7#36	4775246_3593331_4122	116	5080	5080	97	4	17	5	9	18	77	61	25186	2388	NA	None	#6361a1	#d970f8	#008517
11657_8#1	4793_00	50	113	113	7	1	21	2	1	1	10	24	283	39	0_83_0_1_9_0_0_0_0_0_0	0_83_0	#c4a1e1	#a5069e	#249400
9950_3#64	4796_99	39	656	124	41	11	14	5	1	8	14	78	25687	42	0_61_1_1_79_0_0_0_0_0_0	0_61_1	#af3a82	#8a33b9	#920a95
11893_8#33	4804_00	6	643	156	7	76	98	11	10	1	6	0	726	35	0_169_0_1_178_0_0_0_0_0_0	0_169_0	#57a627	#9030b7	#b05fe8
11657_2#57	4837_00	119	251	654	18	23	14	2	22	1	9	222	212	212	0_26_0_4_13_0_0_0_0_0_0	0_26_0	#8d4a78	#9d32b9	#5edf6c
9950_2#19	4891_98	27	695	899	16	113	18	13	4	4	6	75	25580	34	NA	None	#b88ae6	#7938be	#4956dc
11658_2#59	4891_98	27	695	899	16	113	18	13	4	4	6	75	447	34	0_118_0_0_1_0_8_0_0_0_0	0_118_0	#b88ae6	#7938be	#4956dc
9950_3#72	4917_99	4	199	199	8	4	14	13	14	4	17	13	25695	73	NA	None	#0094df	#2356db	#0170f7
13414_4#19	4924_01	39	124	124	7	11	14	5	1	8	14	78	2236	42	0_61_1_1_81_0_0_0_0_0_0	0_61_1	#af3a82	#8a33b9	#920a95
11511_7#60	4935_00	29	395	327	1	1	14	5	7	12	17	77	75	37	0_70_0_0_7_5_0_0_0_0_0	0_70_0	#c39c37	#75b504	#01ba56
13414_4#20	4937_01	39	124	124	7	11	14	5	1	8	14	78	2237	42	0_61_1_1_65_0_1_0_0_0_0	0_61_1	#af3a82	#8a33b9	#920a95
11657_2#1	4940_00	18	9	15	1	1	8	5	4	5	5	9	182	33	0_23_2_4_1_23_0_0_0_0_0	0_23_2	#4cc48c	#b265ef	#c26ef8
13710_2#67	4959_01	38	393	393	10	49	6	43	41	18	13	52	3037	113	0_195_0_0_16_2_0_0_0_0_0	0_195_0	#2c7040	#0672fb	#3da204
9950_3#80	4964_99	18	13	15	1	27	8	5	4	5	5	9	25703	33	0_23_2_5_0_0_5_4_0_0_0	0_23_2	#4cc48c	#b265ef	#c26ef8
9950_3#88	4984_99	7	37	439	1	4	6	8	6	2	6	12	25709	92	0_57_0_7_21_0_0_0_0_0_0	0_57_0	#db75f1	#63c83b	#61ab00
11791_1#4	5000_99	29	9451	327	1	1	14	5	7	23	17	77	570	37	0_70_0_6_0_0_0_0_0_0_0	0_70_0	#c39c37	#75b504	#01ba56
11657_2#53	5005_99	39	124	124	7	11	14	5	1	8	14	78	209	42	0_61_1_1_5_6_0_0_0_0_0	0_61_1	#af3a82	#8a33b9	#920a95
9950_3#1	5007_99	27	205	205	10	10	18	5	4	5	13	212	25642	34	NA	None	#b88ae6	#52c036	#4956dc
9950_3#9	5010_99	23	2051	384	7	1	67	124	9	2	6	131	25711	12	NA	None	#df7ddc	#1f9d0e	#69df5d
13414_4#40	5033_06	4	199	199	8	4	14	13	14	4	17	13	2252	73	0_15_4_0_230_6_0_0_0_0_0	0_15_4	#0094df	#2356db	#0170f7
11657_2#16	5037_99	24	138	156	7	6	14	5	8	5	10	0	186	62	0_11_8_7_69_0_0_0_0_0_0	0_11_8	#7e9637	#9030b7	#50a100
11826_1#13	5043_99	50	1844	113	7	1	14	2	1	1	10	24	668	39	0_83_0_10_35_0_0_0_0_0_0	0_83_0	#c4a1e1	#a5069e	#249400
9950_3#17	5066_99	50	637	113	7	1	21	2	1	1	43	24	25648	39	0_83_0_21_0_0_0_0_0_0_0	0_83_0	#c4a1e1	#a5069e	#249400
9950_1#36	5087_03	585	663	156	7	6	99	13	8	6	6	0	25523	4909	NA	None	#d96327	#9030b7	#f07fff
13414_4#41	5090_06	3	100	100	5	39	18	12	29	12	9	129	2253	63	0_75_0_3_57_0_0_0_0_0_0	0_75_0	#8854d2	#6349cf	#5b6df8
11657_2#72	5116_99	97	376	376	6	72	77	11	1	1	15	547	216	58	0_22_6_1_2_0_2_0_0_0_0	0_22_6	#3fc6d2	#97bb00	#9a67f2
9950_3#25	5121_99	4	1757	199	8	4	14	13	1	4	17	13	25655	73	NA	None	#0094df	#2356db	#0170f7
9950_3#49	5153_99	119	251	654	18	23	14	2	22	1	9	222	25673	212	0_26_0_4_1_0_2_0_0_0_0	0_26_0	#8d4a78	#9d32b9	#5edf6c
9950_3#57	5167_99	119	251	654	18	23	14	2	22	1	9	222	25680	212	NA	None	#8d4a78	#9d32b9	#5edf6c
9716_7#19	5197798_3494906_2099	148	9519	9519	8	92	6	38	351	5	6	71	25173	873	0_279_1_0_15_0_0_0_0_0_0	0_279_1	#e03873	#01c153	#619b00
9716_7#25	5213210_3527809_2417	54	9473	706	2	111	111	11	9	5	6	132	25176	1513	0_170_1_6_0_0_0_0_0_0_0	0_170_1	#9f4762	#bf1ea7	#a17aff
11511_8#44	5222_99	27	205	205	10	10	18	5	4	5	13	212	124	34	0_118_0_7_18_0_1_0_0_0_0	0_118_0	#b88ae6	#52c036	#4956dc
13414_4#42	5223_06	1	320	320	4	20	1	16	19	15	6	2	2254	6	0_58_0_12_124_1_54_0_0_0_0	0_58_0	#4867aa	#6f3bc0	#6054db
12378_2#22	5230234_3455399_1726	96	74	74	2	6	14	13	4	1	6	16	1399	1427	0_321_0_0_7_0_0_0_0_0_0	0_321_0	#da3a60	#cccd1a	#afb400
12378_2#57	5236301_3328974_679	9	63	63	2	21	14	5	36	12	17	1	1409	2	0_74_0_1_44_0_3_1_0_0_0	0_74_0	#4c71e1	#d575ff	#fa77fa
9716_7#17	5236301_3482364_1887	13	9575	9575	97	20	14	9	8	13	15	548	25172	85	0_21_0_29_1_0_0_0_0_0_0	0_21_0	#bc5fd1	#c6ce1f	#31b12d
9716_7#7	5244898_3476290_1803	86	2213	2213	15	1	9	11	54	5	103	80	25203	872	0_176_1_0_3_0_0_0_0_0_0	0_176_1	#d1a63b	#14e283	#1f48bb
9789_5#73	5256623_3793873_5599	161	9570	9449	51	177	8	9	74	5	6	223	25404	845	0_205_0_0_2_0_0_0_0_0_0	0_205_0	#9e99df	#b90099	#f7bc13
12378_2#53	5260991_3473884_1963	161	9570	9449	51	177	8	9	74	5	6	223	1407	845	0_205_0_0_2_0_0_0_0_1_0	0_205_0	#9e99df	#b90099	#f7bc13
11822_1#76	5262_03	50	1073	1073	7	124	21	2	1	5	10	544	648	39	0_83_0_4_1_0_0_0_0_0_0	0_83_0	#c4a1e1	#43a70f	#249400
9716_7#83	5264182_3254658_370	65	2053	701	1	14	18	126	74	10	6	70	25210	877	0_205_1_0_0_0_0_0_1_0_0	0_205_1	#487600	#00d877	#0062d5
11511_7#22	5267_03	18	13	15	1	27	8	5	4	5	5	9	44	33	0_23_2_5_0_0_7_0_0_0_0	0_23_2	#4cc48c	#b265ef	#c26ef8
11511_7#23	5270_03	39	124	124	7	11	14	5	1	8	14	78	45	42	0_61_1_1_66_0_0_0_0_0_0	0_61_1	#af3a82	#8a33b9	#920a95
9950_1#89	5272_03	9	782	63	2	21	5	5	36	12	17	1	25569	2	NA	None	#4c71e1	#d575ff	#fa77fa
11511_7#24	5274_03	39	124	124	7	11	14	5	1	8	14	78	46	42	0_61_1_1_80_0_0_0_0_0_0	0_61_1	#af3a82	#8a33b9	#920a95
9789_5#40	5274683_3531810_2882	217	9524	9524	10	88	5	38	4	47	27	560	25381	912	0_63_0_1_0_2_0_0_0_0_0	0_63_0	#3d7f43	#be0098	#4be07f
13414_4#22	5275_01	18	13	15	1	27	8	5	4	5	5	9	2238	33	0_23_2_5_0_3_0_2_0_0_0	0_23_2	#4cc48c	#b265ef	#c26ef8
11822_1#38	5289_03	64	460	97	5	1	27	7	4	10	10	29	614	254	0_154_1_1_2_0_2_0_0_0_0	0_154_1	#2b6bf4	#305ce3	#e259db
11822_1#39	5291_03	18	13	15	1	27	8	5	4	5	5	9	615	33	0_23_2_5_0_0_5_22_0_0_0	0_23_2	#4cc48c	#b265ef	#c26ef8
9716_7#34	5291394_3484515_1908	161	9449	9449	1	177	8	9	74	5	6	223	25184	845	NA	None	#9e99df	#b90099	#f7bc13
12290_2#66	5291394_3577874_3075	92	7105	7053	10	1	75	65	321	1	15	50	853	390	0_1_9_0_11_0_0_0_0_0_0	0_1_9	#e14ba1	#00da7e	#e9b500
11822_1#77	5294_03	19	433	433	1	58	17	1	4	1	18	36	649	56	0_265_0_0_21_1_0_0_0_0_0	0_265_0	#e52f66	#b3c608	#8364ee
11511_7#26	5296_03	39	124	124	7	11	14	5	1	8	14	78	48	42	0_61_1_1_49_0_0_0_0_0_0	0_61_1	#af3a82	#8a33b9	#920a95
9789_5#15	5296085_3530093_2571	5	361	156	7	6	8	13	8	6	6	0	25339	8	0_11_3_16_0_5_0_0_0_0_0	0_11_3	#9c34b3	#9030b7	#8435bb
9789_5#90	5306374_3519268_2371	57	444	444	1	14	18	2	29	1	43	35	25415	1391	0_76_0_4_2_0_0_0_0_0_0	0_76_0	#ab5445	#59bc2c	#02d170
9950_1#13	5309_05	19	433	433	1	58	17	1	4	1	18	36	25504	56	NA	None	#e52f66	#b3c608	#8364ee
11791_1#9	5313_03	32	218	218	10	1	29	20	14	1	6	37	593	96	NA	None	#8490db	#a01ca8	#00c659
11657_1#83	5314_03	27	205	205	10	10	18	5	4	5	13	212	175	34	0_118_0_7_52_0_0_0_0_0_0	0_118_0	#b88ae6	#52c036	#4956dc
11826_1#52	5317_99	18	9	15	1	1	8	5	4	5	5	9	692	33	0_23_2_4_1_26_2_0_0_0_0	0_23_2	#4cc48c	#b265ef	#c26ef8
11822_1#11	5327_98	50	1515	113	7	1	21	2	1	23	10	24	595	39	0_83_0_2_30_0_0_0_0_0_0	0_83_0	#c4a1e1	#a5069e	#249400
11822_1#12	5330_98	29	1398	327	1	1	14	5	106	12	10	77	596	37	0_70_0_0_16_0_0_0_0_0_0	0_70_0	#c39c37	#75b504	#01ba56
12290_2#72	5339515_3335566_716	8	289	289	16	33	33	12	9	1	41	28	859	1	0_145_2_4_43_0_0_0_1_0_0	0_145_2	#8ea91e	#51d656	#8ec51d
9789_5#47	5345469_3620481_3634	68	9484	102	5	112	19	13	11	4	15	39	25386	349	0_45_0_0_5_0_0_0_0_0_0	0_45_0	#2addc5	#0054d4	#503eb6
11822_1#29	5348_00	32	220	218	10	1	29	20	14	1	9	37	608	96	0_93_0_1_2_1_1_0_0_0_0	0_93_0	#8490db	#a01ca8	#00c659
11822_1#30	5350_00	39	124	124	7	11	14	5	1	8	14	78	609	42	0_61_1_1_77_1_0_0_0_0_0	0_61_1	#af3a82	#8a33b9	#920a95
9716_7#47	5350053_3328863_665	26	989	989	12	112	14	5	89	8	6	17	25192	15	0_310_0_0_60_0_0_0_0_0_0	0_310_0	#b4ba5c	#6437bb	#37e276
9716_7#14	5350079_3254766_375	17	2062	2062	1	20	199	5	53	32	14	7	25170	741	0_56_0_7_5_0_0_0_0_0_0	0_56_0	#e55abe	#cc119d	#0074ea
9716_7#56	5350079_3328877_664	40	5266	5266	2	1	19	18	6	10	17	51	25197	355	0_44_0_5_1_0_0_0_0_0_0	0_44_0	#5f955c	#01b649	#91b400
11893_8#2	5351_00	6	156	156	7	8	1	11	10	1	6	0	721	35	0_169_0_1_1_13_0_2_0_0_0	0_169_0	#57a627	#9030b7	#b05fe8
9789_5#89	5352937_3473158_1737	22	5902	5902	8	1	6	5	36	3	6	5	25414	885	0_20_1_2_1_0_0_0_0_0_0	0_20_1	#517820	#c12cb1	#fcb013
12378_2#13	5352937_3495876_2146	120	10596	156	7	1	6	13	4	16	17	0	1394	62	0_11_14_1_24_0_0_0_0_0_0	0_11_14	#7f7c46	#9030b7	#50a100
9716_7#43	5357316_3483811_1933	20	12842	802	10	38	817	13	53	1	72	38	25190	16	0_197_0_0_22_2_0_0_0_0_0	0_197_0	#81be6d	#42de67	#6bbd23
12378_2#18	5357771_3635647_4282	120	10596	156	7	1	6	13	4	16	17	0	1394	62	0_11_14_1_24_0_0_0_0_0_0	0_11_14	#7f7c46	#9030b7	#50a100
11658_1#9	5362_99	27	205	205	10	10	18	5	4	5	13	212	406	34	0_118_0_7_62_0_0_0_0_0_0	0_118_0	#b88ae6	#52c036	#4956dc
11822_1#13	5367_98	18	13	15	1	27	8	5	4	5	5	9	597	33	0_23_2_5_0_0_5_19_0_0_0	0_23_2	#4cc48c	#b265ef	#c26ef8
9716_7#1	5375556_3271576_310	181	4368	4368	7	1	14	9	1	10	9	404	25166	1433	0_320_0_0_1_0_0_0_0_1_0	0_320_0	#5465a6	#00a22d	#2d85ff
11822_1#14	5377_98	18	9898	15	1	575	8	5	4	5	5	9	598	33	0_23_2_5_0_0_5_24_0_0_0	0_23_2	#4cc48c	#b265ef	#c26ef8
9789_5#78	5383579_3255364_459	114	5326	5326	50	3	31	9	15	1	36	157	25409	1733	0_363_0_2_0_0_0_0_1_0_0	0_363_0	#ba91dd	#e565e9	#faa80e
9789_5#83	5384052_3319778_600	20	9530	802	10	38	14	13	53	1	72	38	25410	16	0_197_0_0_35_1_0_0_1_0_0	0_197_0	#81be6d	#42de67	#6bbd23
12378_2#11	5394208_3448300_1502	2	217	217	10	19	9	18	4	1	7	11	1393	25	0_0_0_13_6_0_0_1_0_0_0	0_0_0	#8da9ac	#8220a8	#4948cc
9789_5#49	5394208_3550795_2729	10	700	230	12	22	14	11	2	6	6	4	25387	77	0_15_1_9_0_5_42_0_0_0_0	0_15_1	#dbb532	#523bbb	#a8d539
9789_5#7	5394208_3587500_3181	22	9518	5902	8	1	6	13	36	3	6	5	25403	885	0_20_1_14_7_0_0_0_0_0_0	0_20_1	#517820	#c12cb1	#fcb013
12290_2#69	5394236_3402564_1167	13	9532	2285	10	20	28	9	4	5	15	6	856	85	0_21_0_6_6_0_0_0_0_0_0	0_21_0	#bc5fd1	#2ce170	#31b12d
11826_1#18	5401_00	31	227	227	12	4	20	5	13	5	17	527	671	69	0_346_0_0_6_0_0_1_0_0_0	0_346_0	#e18e31	#ac039d	#78dd5b
9789_4#88	5410919_3537407_2575	8	7050	289	16	33	33	12	9	1	11	28	25365	1	0_145_2_4_30_1_0_0_0_0_0	0_145_2	#8ea91e	#51d656	#8ec51d
12290_2#70	5416167_3254194_252	20	9530	802	10	38	14	13	53	1	72	38	858	16	0_197_0_0_35_2_0_0_0_0_0	0_197_0	#81be6d	#42de67	#6bbd23
9716_7#44	5417354_3698926_4239	5	172	156	7	6	8	13	8	6	25	0	25191	8	NA	None	#9c34b3	#9030b7	#8435bb
9716_7#31	5418386_3328999_678	202	9444	9444	1	20	1	11	6	5	6	317	25182	6456	0_319_1_0_3_0_0_0_0_1_0	0_319_1	#7050ac	#1a8e00	#026cdc
9789_5#76	5418386_3365538_1069	11	9517	193	8	26	5	10	2	16	1	15	25407	49	0_10_0_78_0_0_0_0_0_1_0	0_10_0	#5d4dae	#0067ef	#58b118
9789_4#79	5420822_3530052_2573	21	6095	347	12	20	417	8	9	104	3	8	25361	4	0_55_1_24_0_0_0_0_0_0_0	0_55_1	#9479e8	#89db54	#ff7bf9
11658_1#6	5422_99	6	1269	156	7	76	14	11	10	1	6	0	379	35	0_169_0_1_179_0_0_0_0_0_0	0_169_0	#57a627	#9030b7	#b05fe8
9789_5#22	5426576_3519364_2366	65	2053	701	1	14	18	126	74	10	6	70	25373	877	0_205_1_0_0_0_6_0_0_0_0	0_205_1	#487600	#00d877	#0062d5
9950_3#66	5431_99	39	124	124	7	11	14	5	1	8	14	78	25688	42	0_61_1_1_4_1_0_0_0_0_0	0_61_1	#af3a82	#8a33b9	#920a95
9950_3#74	5433_99	18	15	15	1	3	8	5	4	5	5	9	25697	33	NA	None	#4cc48c	#b265ef	#c26ef8
9789_5#59	5439111_3365583_1083	22	5902	5902	8	1	6	5	36	3	6	5	25394	885	0_20_1_2_0_3_0_0_0_0_0	0_20_1	#517820	#c12cb1	#fcb013
9789_5#84	5445299_3418177_1392	216	9553	9553	15	3	6	5	346	5	6	407	25411	876	0_159_2_1_1_0_0_0_0_0_0	0_159_2	#b94b88	#e676fd	#ffa41e
9789_5#61	5446060_3320015_560	33	11770	4088	50	88	14	5	1	305	6	21	25397	1436	0_207_0_10_1_0_0_0_0_0_0	0_207_0	#d86831	#289000	#0280f2
9789_5#86	5447040_3346730_864	202	9897	9444	1	20	1	5	6	5	6	317	25413	6456	0_319_1_0_1_0_0_0_2_0_0	0_319_1	#7050ac	#1a8e00	#026cdc
9789_5#67	5447040_3365693_1080	145	5483	5483	8	346	9	11	255	47	6	103	25400	1435	0_325_0_0_12_0_0_1_0_0_0	0_325_0	#5ab25d	#9e62ec	#fe9618
9789_5#17	5447040_3492143_2045	30	7055	3735	2	112	309	11	62	16	6	19	25371	830	0_254_0_22_11_0_0_0_0_0_0	0_254_0	#996aba	#476bf5	#009d2d
9716_7#32	5447983_3271753_335	281	9464	9464	2	83	14	5	29	18	13	550	25183	6702	0_326_0_0_0_0_0_1_0_0_0	0_326_0	#596416	#bbc100	#bbd133
9789_5#74	5447983_3375291_962	223	7063	7063	2	288	15	9	54	5	6	206	25405	923	NA	None	#da572c	#7ddc5b	#0157c3
9789_5#11	5456357_3701966_4422	540	9445	4875	1	19	5	8	4	5	27	197	25369	4986	NA	None	#62c892	#a859e1	#baad00
9789_5#85	5459746_3364575_1050	20	9530	802	10	38	14	13	53	1	72	38	25412	16	0_197_0_0_37_0_0_0_0_0_0	0_197_0	#81be6d	#42de67	#6bbd23
9789_5#58	5459940_3448216_1498	30	7055	3735	2	112	309	11	62	16	6	19	25393	830	NA	None	#996aba	#476bf5	#009d2d
9716_7#4	5461798_3297293_796	216	9553	9553	15	3	6	5	346	5	6	407	25188	876	0_159_2_1_3_0_0_0_0_0_0	0_159_2	#b94b88	#e676fd	#ffa41e
12378_2#59	5461798_3532513_2492	268	705	705	7	20	1	8	4	53	67	387	1411	843	0_391_0_0_0_0_0_0_0_0_0	0_391_0	#af3676	#8e1aa6	#9d52da
9789_5#69	5463595_3254958_474	40	5266	5266	2	1	19	18	6	10	17	51	25402	355	0_44_0_11_0_0_1_0_0_0_0	0_44_0	#5f955c	#01b649	#91b400
9716_7#3	5463595_3376542_1023	20	802	802	10	38	31	13	53	1	72	38	25180	16	0_197_0_0_22_1_0_0_0_0_0	0_197_0	#81be6d	#42de67	#6bbd23
9789_5#77	5464476_3368119_869	33	11770	4088	50	88	14	5	1	305	6	21	25408	1436	0_207_0_10_1_0_0_1_0_0_0	0_207_0	#d86831	#289000	#0280f2
11822_1#15	5466_98	18	13	15	1	27	8	5	4	5	5	9	599	33	0_23_2_5_0_0_5_4_1_0_0	0_23_2	#4cc48c	#b265ef	#c26ef8
9789_5#65	5468942_3402552_1168	33	9568	4088	50	88	14	5	1	16	6	21	25398	1436	0_207_0_10_1_3_0_0_0_0_0	0_207_0	#d86831	#289000	#0280f2
9716_7#57	5469386_3572579_3210	2	217	217	10	19	9	18	4	1	7	11	25198	25	0_0_0_13_0_0_0_16_0_0_0	0_0_0	#8da9ac	#8220a8	#4948cc
9716_7#71	5470703_3424283_1420	8	289	289	16	33	33	12	9	1	41	28	25204	1	0_145_2_4_7_0_0_1_0_2_0	0_145_2	#8ea91e	#51d656	#8ec51d
9789_5#51	5472143_3637522_4323	192	9545	9545	12	16	5	60	5	10	6	561	25390	1318	0_23_17_5_0_0_0_0_0_0_0	0_23_17	#4ec958	#65a600	#8e7aff
12378_2#92	5472541_3346870_875	40	5266	5266	2	1	19	18	6	10	17	51	1428	355	0_44_0_11_1_0_0_0_1_0_0	0_44_0	#5f955c	#01b649	#91b400
9950_2#6	5473_07	19	520	433	1	16	17	1	4	1	18	36	25610	56	NA	None	#e52f66	#b3c608	#8364ee
9789_5#20	5473410_3676525_4603	2	217	217	10	19	9	18	4	1	7	11	25372	25	0_0_0_13_0_0_31_0_0_0_0	0_0_0	#8da9ac	#8220a8	#4948cc
12378_2#49	5473576_3319668_581	181	4368	4368	7	1	14	9	1	10	9	404	1404	1433	0_320_0_0_1_0_0_0_0_0_0	0_320_0	#5465a6	#00a22d	#2d85ff
12378_2#50	5473576_3404069_1166	181	4368	4368	7	1	14	9	1	10	9	404	1404	1433	0_320_0_0_1_0_0_0_0_0_0	0_320_0	#5465a6	#00a22d	#2d85ff
9716_7#2	5473576_3431355_1374	20	802	802	10	38	31	13	53	1	72	38	1421	16	0_197_0_0_22_0_0_0_0_0_0	0_197_0	#81be6d	#42de67	#6bbd23
9789_5#50	5473724_3473839_1794	8	7050	289	16	33	33	12	9	1	11	28	25389	1	0_145_2_4_30_1_0_0_0_0_0	0_145_2	#8ea91e	#51d656	#8ec51d
12290_2#67	5478156_3522177_2559	21	347	347	12	20	57	8	9	3	3	8	854	4	0_55_1_26_9_0_0_0_0_0_0	0_55_1	#9479e8	#89db54	#ff7bf9
9789_5#75	5478390_3418119_1400	184	9552	702	13	28	168	5	4	5	17	115	25406	6659	0_210_0_4_0_0_0_0_0_0_0	0_210_0	#e1936b	#8164ee	#80a400
9789_4#91	5478390_3447992_1674	30	9475	3735	2	112	309	11	367	16	6	19	25367	830	0_254_0_22_7_0_0_0_0_0_0	0_254_0	#996aba	#476bf5	#009d2d
9716_7#40	5479984_3251869_326	21	6095	347	12	20	417	8	9	104	3	8	25189	4	0_55_1_24_0_0_0_0_0_0_0	0_55_1	#9479e8	#89db54	#ff7bf9
9716_7#22	5479984_3335906_717	13	2285	2285	7	20	28	9	4	13	15	6	25175	85	0_21_0_0_10_0_0_0_0_0_0	0_21_0	#bc5fd1	#2ce170	#31b12d
9789_5#68	5479984_3368203_898	54	5778	4881	2	111	6	11	10	5	6	22	25401	1513	0_170_1_2_0_0_0_0_0_0_0	0_170_1	#9f4762	#87b200	#a17aff
9716_7#39	5480690_3323335_643	10	700	230	12	22	14	11	2	6	6	4	25187	77	0_15_1_9_0_5_12_0_0_0_0	0_15_1	#dbb532	#523bbb	#a8d539
9716_7#12	5480690_3376500_1013	13	2285	2285	7	20	28	9	4	13	15	6	25168	85	0_21_0_2_0_0_0_0_0_0_0	0_21_0	#bc5fd1	#2ce170	#31b12d
9789_4#82	5481461_3843635_5788	79	9443	7371	1	8	1	2	40	5	241	216	25363	804	0_119_1_0_0_0_0_0_0_0_0	0_119_1	#4a5cd4	#7366f0	#837fff
9789_5#42	5481475_3860388_5995	71	5103	5103	8	1	19	5	6	47	9	402	25383	355	0_44_0_25_0_0_0_0_0_3_0	0_44_0	#962949	#d3cb21	#91b400
9716_7#29	5483490_3431561_1330	92	7053	7053	10	1	75	65	10	1	15	50	25179	390	0_1_9_0_2_0_0_0_0_0_0	0_1_9	#e14ba1	#00da7e	#e9b500
9789_5#54	5484551_3537383_2576	8	7050	289	16	33	33	12	9	1	11	28	25391	1	0_145_2_4_30_1_0_0_0_0_0	0_145_2	#8ea91e	#51d656	#8ec51d
9716_7#48	5484699_3572991_3193	2	217	217	10	19	9	18	4	1	7	11	25193	25	0_0_0_13_0_0_33_0_0_0_0	0_0_0	#8da9ac	#8220a8	#4948cc
9789_5#43	5487501_3504596_2237	281	9464	9464	2	83	14	5	29	18	13	550	25384	6702	0_326_0_0_0_0_0_0_0_1_0	0_326_0	#596416	#bbc100	#bbd133
12290_3#11	5488660_3418066_1403	120	2987	156	7	1	6	13	4	16	6	0	864	62	NA	None	#7f7c46	#9030b7	#50a100
9789_5#60	5494065_3368299_904	68	9484	102	5	112	19	13	11	4	15	39	25396	349	0_45_0_0_4_0_0_0_0_1_0	0_45_0	#2addc5	#0054d4	#503eb6
9716_7#20	5494516_3448260_1501	22	11778	5902	337	1	6	5	36	3	6	5	25174	885	0_20_1_2_0_0_4_0_0_0_0	0_20_1	#517820	#c12cb1	#fcb013
9716_7#13	5495919_3325898_756	20	9535	9535	10	20	31	13	367	1	72	318	25169	16	0_197_0_0_55_0_0_0_0_0_0	0_197_0	#81be6d	#dfc719	#6bbd23
9716_7#30	5495919_3374513_979	33	9568	4088	50	88	14	5	1	16	6	21	25181	1436	0_207_0_10_0_0_0_0_0_0_0	0_207_0	#d86831	#289000	#0280f2
9789_5#6	5496381_3511845_2433	34	9546	7067	12	20	6	5	54	38	27	43	25395	874	0_64_0_10_0_0_0_0_0_0_0	0_64_0	#3fc6d1	#d869f0	#fc5ad4
9789_5#1	5497536_3708960_4792	61	9537	9537	10	1	75	16	10	1	11	491	25368	390	0_1_2_9_0_0_0_0_0_1_0	0_1_2	#64dd58	#6172fd	#e9b500
12378_2#58	5497962_3512289_3103	2	217	217	10	19	9	18	4	1	7	11	1410	25	0_0_0_13_0_0_43_0_0_0_0	0_0_0	#8da9ac	#8220a8	#4948cc
9789_5#66	5505209_3419443_1485	181	4368	4368	7	1	14	9	1	10	9	404	25399	1433	0_320_0_0_0_1_0_0_0_0_0	0_320_0	#5465a6	#00a22d	#2d85ff
9789_5#14	5505485_3474232_1811	22	11778	5902	337	1	6	5	36	3	6	5	25370	885	0_20_1_2_0_0_5_0_1_0_0	0_20_1	#517820	#c12cb1	#fcb013
12290_3#74	5509570_3262476_415	68	9484	102	5	112	19	13	11	4	15	39	910	349	NA	None	#2addc5	#0054d4	#503eb6
12378_2#16	5510682_3360149_840	120	10682	156	7	26	6	13	4	16	6	0	1396	62	0_11_14_5_0_0_0_0_0_0_0	0_11_14	#7f7c46	#9030b7	#50a100
9716_7#11	5510682_3447744_1538	8	7050	289	16	33	33	12	9	1	11	28	25167	1	0_145_2_4_30_1_0_2_0_0_0	0_145_2	#8ea91e	#51d656	#8ec51d
12378_2#51	5511700_3367963_926	145	12707	12707	8	346	828	11	255	47	13	562	1405	1435	0_325_0_0_3_0_0_0_0_0_0	0_325_0	#5ab25d	#d5be00	#fe9618
12290_3#92	5512092_3625790_4542	223	7063	7063	2	288	15	9	54	5	6	206	920	923	0_357_0_1_0_0_0_0_0_1_0	0_357_0	#da572c	#7ddc5b	#0157c3
9789_3#39	5517027_3276032_307	65	4370	4370	1	177	18	11	74	1	6	563	25297	877	0_205_1_16_0_0_0_0_0_0_0	0_205_1	#487600	#0263e3	#0062d5
9789_3#73	5517027_3368148_894	21	347	347	12	20	57	8	9	3	3	8	25319	4	0_55_1_26_3_0_0_0_0_0_0	0_55_1	#9479e8	#89db54	#ff7bf9
12378_2#81	5519548_3474013_1971	129	9492	185	7	1	1	6	1	2	6	3	1422	12	0_130_1_55_0_0_0_1_0_0_0	0_130_1	#e47382	#41a100	#69df5d
9950_1#60	5523_03	27	899	899	16	10	18	13	4	4	6	75	25544	34	0_118_0_0_7_0_2_0_0_0_0	0_118_0	#b88ae6	#7938be	#4956dc
9789_3#86	5524442_3555416_3528	2	11745	217	10	19	9	464	4	1	7	11	25330	25	NA	None	#8da9ac	#8220a8	#4948cc
12290_3#49	5525231_3359791_879	11	9517	193	8	26	5	10	2	16	1	15	890	49	0_10_0_78_3_0_0_0_0_0_0	0_10_0	#5d4dae	#0067ef	#58b118
12290_3#90	5525231_3447769_1559	13	2285	2285	7	20	28	9	4	13	15	6	918	85	0_21_0_26_0_0_0_0_0_0_0	0_21_0	#bc5fd1	#2ce170	#31b12d
12378_2#52	5529503_3253941_240	33	9568	4088	50	88	14	5	1	16	6	21	1406	1436	0_207_0_10_1_0_1_0_0_0_0	0_207_0	#d86831	#289000	#0280f2
12378_2#9	5529503_3404044_1185	13	10671	2285	8	20	14	9	4	13	15	6	1426	85	0_21_0_33_0_0_0_0_0_0_0	0_21_0	#bc5fd1	#2ce170	#31b12d
9789_5#34	5530194_3810071_5498	216	9553	9553	15	3	6	5	346	5	6	407	25377	876	0_159_2_1_4_0_0_0_1_0_0	0_159_2	#b94b88	#e676fd	#ffa41e
12290_2#49	5531539_3522451_2596	232	12701	6132	199	766	59	5	287	29	6	224	845	848	NA	None	#aab56e	#eac317	#9ba900
9789_4#64	5532723_3467313_1898	20	12845	9535	10	20	31	560	367	1	72	318	25355	16	NA	None	#81be6d	#dfc719	#6bbd23
9789_4#28	5537809_3530117_2570	5	361	156	7	6	8	13	8	6	6	0	25339	8	0_11_3_16_0_5_0_0_0_0_0	0_11_3	#9c34b3	#9030b7	#8435bb
12290_3#57	5541552_3335773_710	68	9484	102	5	112	19	13	11	4	15	39	897	349	0_45_0_0_4_0_0_0_0_0_0	0_45_0	#2addc5	#0054d4	#503eb6
12378_2#60	5541552_3368134_896	183	2902	989	2	112	14	10	4	18	6	17	1413	1443	0_294_1_0_17_0_0_0_0_0_0	0_294_1	#25735a	#6437bb	#7b2ba1
9789_3#83	5541578_3364614_1071	102	9566	9566	33	20	168	5	54	63	17	405	25329	5868	NA	None	#b34129	#4440bc	#94d959
9716_7#77	5541578_3454925_1644	9	63	63	2	21	14	5	36	12	17	1	25206	2	0_74_0_1_148_0_0_0_0_0_0	0_74_0	#4c71e1	#d575ff	#fa77fa
9789_3#38	5541726_3271452_289	21	6095	347	12	20	417	8	9	104	3	8	25296	4	NA	None	#9479e8	#89db54	#ff7bf9
9789_3#70	5541726_3346512_851	579	9454	9454	1	1	14	43	29	1	77	564	25318	25809	NA	None	#b6b438	#add43e	#bc0091
12378_2#79	5542034_3482721_1861	20	802	802	10	38	31	13	53	1	72	38	1421	16	0_197_0_0_22_0_0_0_0_0_0	0_197_0	#81be6d	#42de67	#6bbd23
9789_3#47	5542199_3255268_407	30	7055	3735	2	112	309	11	62	16	6	19	25302	830	0_254_0_22_0_6_0_0_0_0_0	0_254_0	#996aba	#476bf5	#009d2d
12290_3#53	5542199_3320073_556	30	7055	3735	2	112	309	11	62	16	6	19	893	830	0_254_0_22_0_6_0_0_0_0_0	0_254_0	#996aba	#476bf5	#009d2d
9789_3#36	5542242_3253364_267	40	9470	5266	2	1	19	18	6	10	6	51	25294	355	0_44_0_4_2_0_0_0_1_0_0	0_44_0	#5f955c	#01b649	#91b400
12290_2#51	5542242_3292671_442	81	4047	344	8	12	53	8	9	29	2	25	847	481	NA	None	#c942b0	#228600	#285e16
12290_3#50	5542242_3323268_613	40	9470	5266	2	1	19	18	6	10	6	51	891	355	0_44_0_4_2_0_0_0_0_0_0	0_44_0	#5f955c	#01b649	#91b400
12290_3#63	5543385_3292545_428	11	9517	193	8	26	5	10	2	16	1	15	901	49	0_10_0_78_0_1_0_0_0_0_0	0_10_0	#5d4dae	#0067ef	#58b118
9716_7#52	5543385_3418203_1390	206	5077	7701	58	130	9	32	62	10	6	176	25196	3541	0_281_0_4_2_1_0_0_0_0_0	0_281_0	#5667a9	#756df8	#5bde85
9789_3#37	5543412_3271480_288	21	6095	347	12	20	417	8	9	104	3	8	25295	4	0_55_1_24_3_0_0_0_1_0_0	0_55_1	#9479e8	#89db54	#ff7bf9
12378_2#78	5543412_3335634_701	21	6095	347	12	20	417	8	9	104	3	8	1420	4	0_55_1_24_3_0_0_0_0_1_0	0_55_1	#9479e8	#89db54	#ff7bf9
9789_3#52	5544296_3254929_471	53	847	156	7	112	14	11	4	1	6	0	25306	589	0_171_0_0_83_2_0_0_0_0_0	0_171_0	#dc9a6c	#9030b7	#3d43b9
9716_7#79	5544296_3476449_1847	2	217	217	10	19	9	18	4	1	7	11	25208	25	NA	None	#8da9ac	#8220a8	#4948cc
12378_2#4	5544296_3505453_2287	2	217	217	10	19	9	18	4	1	7	11	1401	25	0_0_0_13_6_0_0_1_0_2_0	0_0_0	#8da9ac	#8220a8	#4948cc
12290_3#68	5544296_3551717_2754	8	289	289	16	33	33	12	9	1	41	28	905	1	0_145_2_4_7_0_0_3_0_1_0	0_145_2	#8ea91e	#51d656	#8ec51d
12290_3#52	5544499_3319434_529	21	6095	347	12	20	417	8	9	104	3	8	892	4	0_55_1_24_0_0_0_0_0_0_0	0_55_1	#9479e8	#89db54	#ff7bf9
12290_3#65	5544499_3335895_718	21	6095	347	12	20	417	8	9	104	3	8	902	4	0_55_1_24_0_0_0_0_0_0_0	0_55_1	#9479e8	#89db54	#ff7bf9
9716_7#87	5544499_3404441_1126	20	802	802	10	38	31	13	53	1	72	38	25212	16	0_197_0_0_29_0_2_0_0_0_0	0_197_0	#81be6d	#42de67	#6bbd23
9789_3#75	5544501_3368070_919	181	4368	4368	7	1	14	9	1	10	9	404	25321	1433	NA	None	#5465a6	#00a22d	#2d85ff
9789_3#62	5544704_3297142_777	145	5483	5483	8	346	9	11	255	47	6	103	25313	1435	0_325_0_0_12_0_0_0_0_2_0	0_325_0	#5ab25d	#9e62ec	#fe9618
9716_7#50	5544704_3418106_1399	8	5659	289	16	33	33	12	9	1	248	28	25194	1	0_145_2_0_15_0_0_0_0_1_0	0_145_2	#8ea91e	#51d656	#8ec51d
9789_3#51	5545687_3255459_468	20	9530	802	10	38	14	13	53	1	72	38	25305	16	0_197_0_0_35_1_0_0_0_0_0	0_197_0	#81be6d	#42de67	#6bbd23
9789_3#50	5545690_3255446_467	20	9530	802	10	38	14	13	53	1	72	38	25304	16	0_197_0_0_35_1_0_0_0_0_0	0_197_0	#81be6d	#42de67	#6bbd23
9716_7#59	5545690_3418037_1409	325	9471	9471	2	28	28	5	8	8	27	565	25199	510	0_61_4_0_1_0_0_0_0_0_0	0_61_4	#e4802d	#75aa00	#f54ac2
9789_3#40	5545864_3271628_312	21	6095	347	12	20	417	8	9	104	3	8	25299	4	0_55_1_24_3_0_0_1_0_0_0	0_55_1	#9479e8	#89db54	#ff7bf9
9789_3#42	5547592_3271711_343	30	7055	3735	2	112	309	11	62	16	6	19	25300	830	0_254_0_22_0_4_0_0_0_0_0	0_254_0	#996aba	#476bf5	#009d2d
9789_3#46	5547834_3255187_402	114	5326	5326	50	3	31	9	15	1	36	157	25301	1733	0_363_0_3_0_0_0_0_0_0_0	0_363_0	#ba91dd	#e565e9	#faa80e
9789_3#76	5547834_3368326_922	9	5435	63	2	20	269	5	36	12	6	1	25322	2	NA	None	#4c71e1	#d575ff	#fa77fa
9789_3#49	5547848_3292599_437	190	9549	9549	12	19	417	5	4	5	6	566	25303	855	NA	None	#8e6d2e	#9163ed	#01c374
9789_3#61	5547848_3325937_748	33	11770	4088	50	88	14	5	1	305	6	21	25312	1436	0_207_0_10_1_0_0_2_0_0_0	0_207_0	#d86831	#289000	#0280f2
9789_3#69	5547851_3360083_847	86	2213	2213	15	1	9	11	54	5	103	80	25316	872	0_176_1_0_3_0_0_0_1_0_0	0_176_1	#d1a63b	#14e283	#1f48bb
9716_7#86	5547851_3447582_1549	183	9461	989	2	112	6	10	4	18	6	17	25211	1443	0_294_1_4_0_0_0_0_0_0_0	0_294_1	#25735a	#6437bb	#7b2ba1
9716_7#78	5547851_3474290_1809	8	289	289	16	33	33	12	9	1	41	28	25207	1	0_145_2_4_7_0_0_0_8_0_0	0_145_2	#8ea91e	#51d656	#8ec51d
9789_3#60	5547903_3328848_667	227	11759	11759	15	20	28	455	4	4	15	567	25311	85	NA	None	#a6405a	#66a300	#31b12d
9789_3#54	5549043_3294858_621	13	2285	2285	7	20	28	9	4	13	15	6	25308	85	0_21_0_2_0_1_0_0_0_0_0	0_21_0	#bc5fd1	#2ce170	#31b12d
9789_3#65	5549043_3346456_788	22	9518	5902	8	1	6	13	36	3	6	5	25314	885	0_20_1_14_7_0_0_0_1_0_0	0_20_1	#517820	#c12cb1	#fcb013
9789_3#77	5549068_3375153_935	91	9574	5079	72	3	421	16	4	5	7	406	25323	3199	0_146_0_2_0_0_0_0_0_0_0	0_146_0	#799537	#9869f4	#ad25ae
9789_3#53	5549072_3323666_593	91	9574	5079	72	3	421	16	4	5	7	406	25307	3199	NA	None	#799537	#9869f4	#ad25ae
9716_7#35	5549658_3699317_4274	379	9446	9446	1	92	5	9	54	1	6	568	25185	11689	0_358_0_0_0_0_0_0_0_1_0	0_358_0	#755ca4	#008801	#ec2fa6
9789_3#66	5549916_3346443_791	280	11753	11751	12	1	680	270	255	304	6	279	25315	4977	0_29_0_1_0_0_0_0_0_0_0	0_29_0	#999ce1	#fe7cff	#00d898
9716_7#88	5549916_3415935_1215	8	289	289	16	33	33	12	9	1	41	28	25213	1	0_145_2_4_7_0_0_0_1_4_0	0_145_2	#8ea91e	#51d656	#8ec51d
9789_3#57	5550266_3323297_645	10	700	230	12	22	14	11	2	6	6	4	25309	77	0_15_1_9_0_5_12_0_0_1_0	0_15_1	#dbb532	#523bbb	#a8d539
9789_3#81	5550923_3376610_1017	57	444	444	1	14	18	2	29	1	43	35	25327	1391	NA	None	#ab5445	#59bc2c	#02d170
9789_3#74	5550935_3367919_914	33	11770	4088	50	88	14	5	1	305	6	21	25320	1436	0_207_0_10_1_0_0_1_1_0_0	0_207_0	#d86831	#289000	#0280f2
9789_3#58	5550949_3296971_661	86	2213	2213	15	1	9	11	54	5	103	80	25310	872	NA	None	#d1a63b	#14e283	#1f48bb
9789_3#82	5550952_3365567_1053	161	9570	9449	51	177	8	9	74	5	6	223	25328	845	0_205_0_2_0_1_0_0_0_0_0	0_205_0	#9e99df	#b90099	#f7bc13
9789_4#60	5550952_3551051_2817	161	9570	9449	51	177	8	9	74	5	6	223	25353	845	0_205_0_2_0_0_1_0_0_0_0	0_205_0	#9e99df	#b90099	#f7bc13
12290_2#48	5551164_3532254_2481	53	847	156	7	112	14	11	4	1	6	0	844	589	0_171_0_0_93_0_0_0_0_0_0	0_171_0	#dc9a6c	#9030b7	#3d43b9
9716_7#67	5551290_3416749_1263	192	12843	10883	12	20	1	60	4	10	550	408	25202	1318	0_23_17_4_1_0_0_0_0_0_0	0_23_17	#4ec958	#00a73a	#8e7aff
9716_7#51	5551290_3474178_1791	20	9538	802	10	38	417	13	53	1	72	38	25195	16	0_197_0_0_65_0_0_0_0_0_0	0_197_0	#81be6d	#42de67	#6bbd23
9789_4#72	5551591_3482268_1888	11	9517	193	8	26	5	10	2	16	1	15	25360	49	0_10_0_78_0_0_0_0_0_0_0	0_10_0	#5d4dae	#0067ef	#58b118
12290_3#13	5552702_3454869_1631	20	802	802	10	38	31	13	53	1	72	38	865	16	0_197_0_0_16_0_2_0_0_0_0	0_197_0	#81be6d	#42de67	#6bbd23
9789_4#56	5552702_3484214_1943	9	63	63	2	21	14	5	36	12	17	1	25352	2	0_74_0_1_44_0_3_2_0_0_0	0_74_0	#4c71e1	#d575ff	#fa77fa
9789_3#78	5552769_3374555_972	216	9553	9553	15	3	6	5	346	5	6	407	25324	876	NA	None	#b94b88	#e676fd	#ffa41e
9789_4#40	5552769_3484721_1968	33	9568	4088	50	88	14	5	1	16	6	21	25346	1436	0_207_0_10_0_0_0_0_0_3_0	0_207_0	#d86831	#289000	#0280f2
9789_4#24	5553013_3485797_2004	40	5266	5266	2	1	19	18	6	10	17	51	25338	355	0_44_0_11_2_0_0_0_0_0_0	0_44_0	#5f955c	#01b649	#91b400
9716_7#60	5554951_3476338_1800	9	63	63	2	21	14	5	36	12	17	1	25200	2	0_74_0_1_111_0_0_0_0_0_0	0_74_0	#4c71e1	#d575ff	#fa77fa
9789_3#80	5555753_3364817_1004	65	2053	701	1	14	18	126	74	10	6	70	25326	877	0_205_1_0_0_0_0_2_0_0_0	0_205_1	#487600	#00d877	#0062d5
9789_3#87	5555753_3532596_2555	227	11759	11759	15	20	28	455	4	4	15	567	25331	85	0_21_9_0_0_0_0_0_0_0_0	0_21_9	#a6405a	#66a300	#31b12d
9789_4#39	5558059_3516507_2355	9	9468	9468	2	16	14	42	36	29	17	569	25344	2	0_74_0_20_0_0_0_0_0_1_0	0_74_0	#4c71e1	#cf46c9	#fa77fa
9789_4#12	5559820_3617118_3483	60	3265	448	12	11	71	5	2	27	2	79	25334	995	NA	None	#f93254	#2745c8	#9a25ae
9789_5#26	5562408_3784689_5417	22	11778	5902	337	1	6	5	36	3	6	5	25375	885	0_20_1_2_0_0_4_0_0_1_0	0_20_1	#517820	#c12cb1	#fcb013
12378_2#55	5562674_3439898_1755	56	8672	2416	43	14	19	60	1	10	11	86	1408	763	0_96_1_3_0_0_1_0_0_0_0	0_96_1	#da89ae	#00a82e	#2e8800
9789_5#46	5562725_3710943_4787	192	9545	9545	12	16	5	60	5	10	6	561	25385	1318	0_23_17_5_0_0_0_0_0_0_0	0_23_17	#4ec958	#65a600	#8e7aff
12290_3#7	5563161_3419689_1567	20	802	802	10	38	31	13	53	1	72	38	907	16	0_197_0_0_60_1_0_0_0_0_0	0_197_0	#81be6d	#42de67	#6bbd23
9789_4#46	5563311_3710229_4734	251	499	499	16	92	17	32	4	5	17	138	25349	873	NA	None	#50942f	#77dd63	#619b00
9789_4#48	5566368_3485113_1948	68	9484	102	5	112	19	13	11	4	15	39	25350	349	0_45_0_0_3_2_0_0_0_0_0	0_45_0	#2addc5	#0054d4	#503eb6
9789_4#71	5566384_3530297_2464	20	12845	9535	10	20	31	560	367	1	72	318	25359	16	NA	None	#81be6d	#dfc719	#6bbd23
9789_4#32	5566494_3473981_1969	68	9484	102	5	112	19	13	11	4	15	39	25341	349	0_45_0_0_3_2_0_0_1_0_0	0_45_0	#2addc5	#0054d4	#503eb6
9789_4#44	5566494_3539657_2829	325	9460	9460	2	28	5	12	8	8	27	570	25347	510	0_61_4_1_1_0_0_0_0_0_0	0_61_4	#e4802d	#c037bb	#f54ac2
9789_4#36	5567732_3551158_2825	56	8672	2416	43	14	19	60	1	10	11	86	25342	763	0_96_1_3_3_0_0_0_0_0_0	0_96_1	#da89ae	#00a82e	#2e8800
9789_4#4	5569378_3540113_2624	33	9568	4088	50	88	14	5	1	16	6	21	25345	1436	0_207_0_10_1_0_1_2_0_0_0	0_207_0	#d86831	#289000	#0280f2
9789_3#91	5570433_3530721_2440	5	172	156	7	6	8	13	8	6	25	0	25333	8	0_11_3_58_0_0_0_0_0_0_0	0_11_3	#9c34b3	#9030b7	#8435bb
9789_4#69	5571455_3709403_4752	33	11770	4088	50	88	14	5	1	305	6	21	25357	1436	0_207_0_10_1_0_4_1_0_0_0	0_207_0	#d86831	#289000	#0280f2
9789_4#20	5571881_3607481_3423	30	7055	3735	2	112	309	11	62	16	6	19	25337	830	0_254_0_22_0_3_0_4_0_0_0	0_254_0	#996aba	#476bf5	#009d2d
9789_4#70	5571918_3702108_4707	21	347	347	12	20	57	8	9	3	3	8	25358	4	NA	None	#9479e8	#89db54	#ff7bf9
9789_4#45	5572080_3701844_4432	53	847	156	7	112	14	11	4	1	6	0	25348	589	0_171_0_0_86_0_0_0_0_0_0	0_171_0	#dc9a6c	#9030b7	#3d43b9
9716_7#8	5572966_3702181_4711	20	9530	802	10	38	14	13	53	1	72	38	25209	16	0_197_0_0_36_0_0_0_0_0_0	0_197_0	#81be6d	#42de67	#6bbd23
9789_4#68	5574612_3572565_3209	53	847	156	7	112	14	11	4	1	6	0	25356	589	0_171_0_0_84_0_0_0_0_0_0	0_171_0	#dc9a6c	#9030b7	#3d43b9
9789_4#61	5581602_3699196_4268	21	6095	347	12	20	417	8	9	104	3	8	25354	4	0_55_1_24_3_0_0_2_0_0_0	0_55_1	#9479e8	#89db54	#ff7bf9
9789_5#5	5581628_3710163_4732	61	9537	9537	10	1	75	16	10	1	11	491	25388	390	0_1_2_9_0_0_0_0_0_0_0	0_1_2	#64dd58	#6172fd	#e9b500
9789_4#29	5585135_3676606_4602	53	847	156	7	112	14	11	4	1	6	0	25340	589	0_171_0_0_83_0_4_0_0_1_0	0_171_0	#dc9a6c	#9030b7	#3d43b9
9789_5#38	5585591_3709486_4754	281	9464	9464	2	83	14	5	29	18	13	550	25378	6702	0_326_0_0_0_0_0_0_0_0_0	0_326_0	#596416	#bbc100	#bbd133
9789_5#4	5593010_3809995_5471	30	9475	3735	2	112	309	11	367	16	6	19	25380	830	0_254_0_22_7_0_0_0_0_0_0	0_254_0	#996aba	#476bf5	#009d2d
12378_2#43	5594179_3792548_5422	21	347	347	12	20	57	8	9	3	3	8	854	4	0_55_1_26_9_0_0_0_0_0_0	0_55_1	#9479e8	#89db54	#ff7bf9
12290_2#31	5596494_3763274_5149	5	361	156	7	6	8	13	8	6	6	0	836	8	0_11_3_16_0_5_3_0_0_0_0	0_11_3	#9c34b3	#9030b7	#8435bb
9789_4#14	5596999_3677451_4858	60	3265	448	12	11	71	5	2	27	2	79	25336	995	NA	None	#f93254	#2745c8	#9a25ae
9789_4#54	5597022_3792863_5442	20	9530	802	10	38	14	13	53	1	72	38	25351	16	0_197_0_0_35_3_0_0_0_0_0	0_197_0	#81be6d	#42de67	#6bbd23
9789_3#88	5597022_3833151_5875	20	9530	802	10	38	14	13	53	1	72	38	1416	16	0_197_0_0_35_3_0_0_0_0_0	0_197_0	#81be6d	#42de67	#6bbd23
12290_2#65	5597213_3842590_5908	190	9549	9549	12	19	417	5	4	5	6	566	852	855	0_324_0_0_2_0_0_0_0_0_0	0_324_0	#8e6d2e	#9163ed	#01c374
9789_4#86	5597238_3809954_5468	79	9443	7371	1	8	1	2	40	5	241	216	25364	804	0_119_1_0_0_0_0_0_0_0_0	0_119_1	#4a5cd4	#7366f0	#837fff
12290_3#91	5600726_3783753_5302	13	2285	2285	7	20	28	9	4	13	15	6	919	85	0_21_0_26_0_0_0_0_0_0_0	0_21_0	#bc5fd1	#2ce170	#31b12d
9789_4#13	5602931_3811021_5678	60	3265	448	12	11	71	5	2	27	2	79	25335	995	NA	None	#f93254	#2745c8	#9a25ae
9789_5#30	5605035_3844861_5962	216	9553	9553	15	3	6	5	346	5	6	407	25376	876	0_159_2_1_4_0_0_0_0_0_0	0_159_2	#b94b88	#e676fd	#ffa41e
11822_1#81	5626_01	6	1269	156	7	76	14	11	10	1	6	0	652	35	0_169_0_1_176_0_0_0_0_0_0	0_169_0	#57a627	#9030b7	#b05fe8
11940_1#4	5631_98	11	193	193	8	26	1	10	2	16	1	15	732	49	0_10_0_44_0_0_0_0_0_0_0	0_10_0	#5d4dae	#0067ef	#58b118
11657_1#80	5633_98	32	220	218	10	1	29	20	14	1	9	37	173	96	0_93_0_1_7_0_0_4_0_0_0	0_93_0	#8490db	#a01ca8	#00c659
9950_2#60	5637_00	32	220	218	10	1	29	20	14	1	9	37	25611	96	NA	None	#8490db	#a01ca8	#00c659
9950_3#39	5697_99	14	242	242	15	1	14	29	4	21	30	10	25665	151	NA	None	#3cca7c	#cf6ef7	#7578ff
11657_2#15	5740_99	27	205	205	10	10	18	5	4	5	13	212	185	34	0_118_0_7_61_0_0_0_0_0_0	0_118_0	#b88ae6	#52c036	#4956dc
9950_3#47	5745_99	4	199	199	8	4	14	13	14	4	17	13	25671	73	0_15_4_0_307_0_0_0_0_0_0	0_15_4	#0094df	#2356db	#0170f7
11822_1#95	5754_00	12	180	180	7	1	22	15	2	10	6	44	662	117	0_232_1_2_5_176_0_0_0_0_0	0_232_1	#8cc14b	#8ac621	#9bbe00
9950_3#55	5775_99	119	654	654	18	23	14	2	22	16	9	222	25679	212	NA	None	#8d4a78	#9d32b9	#5edf6c
11657_8#2	5779_99	5	338	156	7	6	8	13	8	6	1	0	289	8	0_11_3_1_0_3_0_0_0_0_0	0_11_3	#9c34b3	#9030b7	#8435bb
13414_4#29	5784_05	4	199	199	8	4	14	13	14	4	17	13	2244	73	0_15_4_0_196_0_0_2_0_0_0	0_15_4	#0094df	#2356db	#0170f7
11822_1#66	5812_99	15	191	191	8	1	17	9	2	1	6	76	640	101	0_237_0_0_12_0_1_0_0_0_0	0_237_0	#bd2c9b	#a1d738	#7eba0c
11826_1#71	5817_99	38	393	393	10	49	6	43	41	18	13	52	705	113	0_195_0_0_1_2_1_0_0_0_0	0_195_0	#2c7040	#0672fb	#3da204
11657_8#62	5834_99	119	251	654	18	23	14	2	22	1	9	222	327	212	0_26_0_4_18_0_0_0_0_0_0	0_26_0	#8d4a78	#9d32b9	#5edf6c
11511_7#75	5851_99	27	695	899	16	113	18	13	4	4	6	75	89	34	0_118_0_0_1_0_4_0_0_0_0	0_118_0	#b88ae6	#7938be	#4956dc
12291_5#27	5869_99	50	9921	113	7	1	106	2	1	1	10	24	1190	39	0_83_0_1_7_0_0_0_0_0_0	0_83_0	#c4a1e1	#a5069e	#249400
11658_8#6	5875_99	39	124	124	7	11	14	5	1	8	14	78	486	42	0_61_1_1_75_0_0_0_0_0_0	0_61_1	#af3a82	#8a33b9	#920a95
9950_2#32	5880_99	36	816	97	5	1	27	40	4	19	10	29	25593	832	0_154_0_5_41_0_0_0_0_0_0	0_154_0	#68c6a5	#305ce3	#dac402
11658_2#77	5904_99	7	33	439	1	4	6	8	1	2	6	12	460	92	0_57_0_23_2_0_0_0_0_0_0	0_57_0	#db75f1	#63c83b	#61ab00
11657_4#61	5951_01	27	695	899	16	113	18	13	4	4	6	75	255	34	0_118_0_0_1_0_10_1_0_0_0	0_118_0	#b88ae6	#7938be	#4956dc
11658_8#18	5993_99	81	344	344	8	12	53	37	9	29	2	25	480	481	NA	None	#c942b0	#228600	#285e16
9950_3#90	6000_99	19	433	433	1	58	17	1	4	1	18	36	25712	56	NA	None	#e52f66	#b3c608	#8364ee
9950_2#63	6145_99	18	18	18	1	3	16	5	4	11	9	571	25614	33	0_23_2_22_2_0_0_0_0_0_0	0_23_2	#4cc48c	#00bb57	#c26ef8
9950_2#71	6223_99	50	113	113	7	1	21	2	1	1	10	24	25622	39	0_83_0_6_3_0_0_1_0_0_0	0_83_0	#c4a1e1	#a5069e	#249400
9950_2#79	6228_99	27	899	899	16	10	18	13	4	4	6	75	25630	34	NA	None	#b88ae6	#7938be	#4956dc
9950_2#87	6229_99	18	9899	15	1	574	8	5	4	5	5	9	25637	33	0_23_2_5_0_0_9_0_0_0_0	0_23_2	#4cc48c	#b265ef	#c26ef8
9950_1#77	6275_99	585	12849	156	7	6	99	13	8	6	547	0	25558	4909	NA	None	#d96327	#9030b7	#f07fff
11511_7#77	6279_99	39	124	124	7	11	14	5	1	8	14	78	91	42	0_61_1_1_5_5_0_0_0_0_0	0_61_1	#af3a82	#8a33b9	#920a95
11511_7#35	6298_03	16	66	66	2	1	1	8	2	4	6	26	54	5	0_15_0_8_81_0_0_0_0_0_0	0_15_0	#3d9945	#5cc73c	#98c61a
13414_4#34	6299_05	1	271	320	4	20	26	16	19	15	6	2	2248	6	0_58_0_12_80_0_14_0_0_0_0	0_58_0	#4867aa	#6f3bc0	#6054db
11657_8#61	6314_02	18	13	15	1	27	8	5	4	5	5	9	326	33	0_23_2_5_0_0_5_13_1_0_0	0_23_2	#4cc48c	#b265ef	#c26ef8
11822_1#47	6319_03	50	638	113	7	4	21	2	1	1	10	24	620	39	0_83_0_6_10_0_0_0_0_0_0	0_83_0	#c4a1e1	#a5069e	#249400
11657_8#73	6325_99	18	13	15	1	27	8	5	4	5	5	9	337	33	0_23_2_5_0_3_0_1_0_0_0	0_23_2	#4cc48c	#b265ef	#c26ef8
11511_7#61	6336_00	9	782	63	2	21	5	5	36	12	17	1	76	2	0_74_0_1_171_0_2_0_0_0_0	0_74_0	#4c71e1	#d575ff	#fa77fa
11511_7#62	6338_00	10	230	230	12	22	14	19	2	17	6	4	77	77	0_15_1_3_0_1_0_0_0_0_0	0_15_1	#dbb532	#523bbb	#a8d539
11657_8#64	6338_03	18	13	15	1	27	8	5	4	5	5	9	329	33	0_23_2_5_0_0_5_0_0_0_0	0_23_2	#4cc48c	#b265ef	#c26ef8
9950_3#54	6339_99	119	654	654	18	23	14	2	22	16	9	222	25678	212	0_26_0_4_3_1_2_0_0_0_0	0_26_0	#8d4a78	#9d32b9	#5edf6c
11511_7#36	6350_03	50	638	113	7	4	21	2	1	1	10	24	55	39	0_83_0_6_9_0_0_0_0_0_0	0_83_0	#c4a1e1	#a5069e	#249400
11822_1#48	6352_03	18	13	15	1	27	8	5	4	5	5	9	621	33	0_23_2_5_0_0_6_0_0_0_0	0_23_2	#4cc48c	#b265ef	#c26ef8
11822_1#49	6354_03	31	227	227	12	4	20	5	13	5	17	527	622	69	NA	None	#e18e31	#ac039d	#78dd5b
11657_4#60	6356_00	64	460	97	5	1	27	7	4	10	10	29	254	254	0_154_1_1_2_22_0_0_0_0_0	0_154_1	#2b6bf4	#305ce3	#e259db
11657_2#49	6357_99	18	13	15	1	27	8	5	4	5	5	9	205	33	0_23_2_5_0_0_5_20_0_0_0	0_23_2	#4cc48c	#b265ef	#c26ef8
11822_1#78	6378_99	1	236	320	15	20	26	16	19	15	6	2	650	6	0_58_0_12_68_0_0_0_0_0_0	0_58_0	#4867aa	#6f3bc0	#6054db
11822_1#5	6379_99	6	643	156	7	76	98	11	10	1	6	0	623	35	0_169_0_1_173_2_0_0_0_0_0	0_169_0	#57a627	#9030b7	#b05fe8
13414_4#23	6430_01	27	695	899	16	113	18	13	4	4	6	75	2239	34	0_118_0_0_1_3_0_0_0_0_0	0_118_0	#b88ae6	#7938be	#4956dc
9950_1#61	6466_07	4	199	199	8	4	14	13	14	4	17	13	25545	73	NA	None	#0094df	#2356db	#0170f7
13414_4#24	6513_01	50	113	113	7	1	21	2	1	1	10	24	2240	39	0_83_0_6_5_0_0_0_0_0_0	0_83_0	#c4a1e1	#a5069e	#249400
11657_2#59	6516_99	32	220	218	10	1	29	20	14	1	9	37	214	96	0_93_0_1_2_1_3_0_0_0_0	0_93_0	#8490db	#a01ca8	#00c659
9950_3#62	6521_99	23	147	185	7	1	23	6	1	2	6	3	25685	12	NA	None	#df7ddc	#41a100	#69df5d
9950_3#70	6528_99	39	124	124	7	11	14	5	1	8	14	78	25693	42	NA	None	#af3a82	#8a33b9	#920a95
9950_3#78	6539_99	4	199	199	8	4	14	13	14	4	17	13	25700	73	0_15_4_0_437_0_0_0_0_0_0	0_15_4	#0094df	#2356db	#0170f7
9950_3#86	6543_99	50	113	113	7	1	21	2	1	1	10	24	25707	39	NA	None	#c4a1e1	#a5069e	#249400
9950_2#90	6583_99	4	667	199	8	4	14	13	14	4	14	13	25641	73	0_15_4_10_0_0_0_0_0_0_0	0_15_4	#0094df	#2356db	#0170f7
13414_4#25	6605_01	39	124	124	7	11	14	5	1	8	14	78	2241	42	0_61_1_1_68_0_0_0_0_0_0	0_61_1	#af3a82	#8a33b9	#920a95
9950_1#43	6752_04	36	3290	97	5	1	27	7	4	19	10	29	25530	832	0_154_0_7_1_0_0_0_0_0_0	0_154_0	#68c6a5	#305ce3	#dac402
13414_4#32	6793_05	15	191	191	8	1	17	9	2	1	6	76	2246	101	0_237_0_0_10_20_0_0_0_0_0	0_237_0	#bd2c9b	#a1d738	#7eba0c
13414_4#33	6794_05	36	2068	97	2	1	27	40	4	19	10	29	2247	832	0_154_0_5_18_0_0_0_0_0_0	0_154_0	#68c6a5	#305ce3	#dac402
11791_1#11	6966_03	18	13	15	1	27	8	5	4	5	5	9	553	33	0_23_2_5_0_0_5_13_0_0_0	0_23_2	#4cc48c	#b265ef	#c26ef8
11822_1#50	6972_03	4	1757	199	8	4	14	13	1	4	17	13	624	73	0_15_4_0_382_0_0_0_0_0_0	0_15_4	#0094df	#2356db	#0170f7
9950_3#73	7020_99	39	124	124	7	11	14	5	1	8	14	78	25696	42	NA	None	#af3a82	#8a33b9	#920a95
9950_3#81	7022_99	7	9447	439	1	6	6	8	9	2	6	12	25704	92	0_57_0_12_11_0_0_0_0_0_0	0_57_0	#db75f1	#63c83b	#61ab00
11822_1#62	7031_99	97	376	376	6	72	77	11	1	1	15	547	636	58	0_22_6_1_1_0_0_0_0_0_0	0_22_6	#3fc6d2	#97bb00	#9a67f2
11826_1#14	7066_99	39	656	124	41	11	14	5	1	8	14	78	669	42	0_61_1_1_79_1_0_0_0_0_0	0_61_1	#af3a82	#8a33b9	#920a95
9950_3#89	7067_99	24	138	156	7	6	14	5	8	5	10	0	25710	62	0_11_8_7_73_1_0_0_0_0_0	0_11_8	#7e9637	#9030b7	#50a100
9950_3#2	7074_99	18	13	15	1	27	8	5	4	5	5	9	25651	33	0_23_2_3_31_0_0_0_0_0_0	0_23_2	#4cc48c	#b265ef	#c26ef8
13414_4#35	7087_05	4	199	199	8	4	14	13	14	4	17	13	2249	73	0_15_4_0_391_0_0_0_0_0_0	0_15_4	#0094df	#2356db	#0170f7
11822_1#54	7102_99	15	191	191	8	1	17	9	2	1	6	76	628	101	0_237_0_0_2_3_0_0_0_0_0	0_237_0	#bd2c9b	#a1d738	#7eba0c
11511_7#63	7114_99	135	659	659	1	58	19	5	4	4	6	171	78	78	0_188_0_1_1_0_0_0_0_0_0	0_188_0	#4ec957	#95bf05	#6236b5
11511_7#64	7116_99	39	124	124	7	11	14	5	1	8	14	78	79	42	0_61_1_1_53_0_0_0_0_0_0	0_61_1	#af3a82	#8a33b9	#920a95
11511_7#66	7142_99	27	695	899	16	113	18	13	4	4	6	75	81	34	0_118_0_0_1_0_1_2_0_0_0	0_118_0	#b88ae6	#7938be	#4956dc
11511_7#67	7143_99	27	695	899	16	113	18	13	4	4	6	75	82	34	0_118_0_0_1_4_0_0_0_0_0	0_118_0	#b88ae6	#7938be	#4956dc
11511_7#69	7149_99	39	124	124	7	11	14	5	1	8	14	78	83	42	0_61_1_4_1_0_0_0_0_0_0	0_61_1	#af3a82	#8a33b9	#920a95
11511_7#70	7151_99	16	632	66	2	75	1	8	2	4	6	26	84	5	0_15_0_8_99_0_0_0_0_0_0	0_15_0	#3d9945	#5cc73c	#98c61a
11511_7#71	7175_99	13	473	473	7	20	28	25	4	4	15	14	85	85	0_21_4_5_0_3_0_0_0_0_0	0_21_4	#bc5fd1	#73c024	#31b12d
9950_3#18	7187_99	23	146	185	7	15	14	6	1	2	6	3	25649	12	NA	None	#df7ddc	#41a100	#69df5d
9950_3#26	7247_99	7	37	439	1	4	6	8	6	2	6	12	25656	92	NA	None	#db75f1	#63c83b	#61ab00
9950_3#34	7255_99	18	13	15	1	27	8	5	4	5	5	9	25661	33	NA	None	#4cc48c	#b265ef	#c26ef8
11657_2#76	7264_99	6	643	156	7	76	98	11	10	1	6	0	218	35	0_169_0_1_174_0_0_0_0_0_0	0_169_0	#57a627	#9030b7	#b05fe8
11657_4#46	7328_99	39	656	124	41	11	14	5	1	8	14	78	242	42	0_61_1_1_79_0_0_0_0_1_0	0_61_1	#af3a82	#8a33b9	#920a95
9950_3#50	7385_99	18	13	15	1	27	8	5	4	5	5	9	25675	33	NA	None	#4cc48c	#b265ef	#c26ef8
11657_2#78	7455_99	97	376	376	6	72	77	11	1	1	15	547	219	58	0_22_6_1_0_0_0_0_0_0_0	0_22_6	#3fc6d2	#97bb00	#9a67f2
9950_1#90	7509_06	4	199	199	8	4	14	13	14	4	17	13	25571	73	NA	None	#0094df	#2356db	#0170f7
9950_3#51	7524_99	7	37	439	1	4	6	8	6	2	6	12	25676	92	NA	None	#db75f1	#63c83b	#61ab00
9950_3#59	7525_99	18	13	15	1	27	8	5	4	5	5	9	25682	33	NA	None	#4cc48c	#b265ef	#c26ef8
11826_1#61	7534_99	97	376	376	6	72	77	11	1	1	15	547	697	58	0_22_6_1_8_0_0_0_0_0_0	0_22_6	#3fc6d2	#97bb00	#9a67f2
9950_3#67	7536_99	18	13	15	1	27	8	5	4	5	5	9	25689	33	0_23_2_5_0_3_0_0_0_0_0	0_23_2	#4cc48c	#b265ef	#c26ef8
9950_1#29	7541_06	12	180	180	7	1	22	15	2	10	6	44	25516	117	0_232_1_2_153_0_0_0_0_0_0	0_232_1	#8cc14b	#8ac621	#9bbe00
9950_1#37	7582_06	5	338	156	7	6	8	13	8	6	1	0	25524	8	0_11_3_0_14_1_0_1_0_0_0	0_11_3	#9c34b3	#9030b7	#8435bb
11826_1#62	7585_99	6	643	156	7	76	98	11	10	1	6	0	698	35	0_169_0_1_173_3_0_0_0_0_0	0_169_0	#57a627	#9030b7	#b05fe8
11657_2#2	7617_99	50	113	113	7	1	21	2	1	1	10	24	189	39	0_83_0_6_4_0_0_0_0_0_0	0_83_0	#c4a1e1	#a5069e	#249400
11657_4#48	7663_99	675	1752	1752	7	1	192	61	1	1	17	572	243	243	0_451_0_0_0_0_0_0_0_0_0	0_451_0	#dd77c7	#cc2fb2	#e50187
11658_1#18	7672_99	39	124	124	7	11	14	5	1	8	14	78	348	42	0_61_1_1_13_0_0_0_1_0_0	0_61_1	#af3a82	#8a33b9	#920a95
9950_3#4	7678_99	316	655	655	18	1	14	3	4	1	15	573	25666	7152	NA	None	#faaeea	#19e28f	#00e0a6
9950_3#12	7693_99	18	13	15	1	27	8	5	4	5	5	9	25644	33	0_23_2_5_0_0_12_0_0_0_0	0_23_2	#4cc48c	#b265ef	#c26ef8
11679_1#55	7697_03	7	36	36	1	4	6	8	4	1	1	554	521	92	NA	None	#db75f1	#b3d336	#61ab00
9950_1#12	7701_07	36	498	498	2	40	27	7	4	16	10	531	25503	832	0_154_0_4_16_1_0_0_0_0_0	0_154_0	#68c6a5	#9650d8	#dac402
11822_1#65	7721_99	16	81	81	4	1	1	4	2	4	4	27	639	5	0_15_0_21_143_0_0_0_0_0_0	0_15_0	#3d9945	#37d25a	#98c61a
11826_1#68	7742_99	39	124	124	7	11	14	5	1	8	14	78	701	42	0_61_1_1_56_0_0_0_0_0_0	0_61_1	#af3a82	#8a33b9	#920a95
9950_3#28	7800_99	18	13	15	1	27	8	5	4	5	5	9	25658	33	NA	None	#4cc48c	#b265ef	#c26ef8
9950_3#36	7802_99	1	1421	320	4	20	26	16	19	15	55	2	25663	6	NA	None	#4867aa	#6f3bc0	#6054db
9950_3#44	7804_99	76	3037	74	2	19	14	13	2	79	6	16	25669	290	NA	None	#4bc75c	#cccd1a	#ae45cb
25580_7#56	7837_S16	473	10989	10989	2	14	31	5	1	5	31	574	19474	9135	NA	None	#c746b6	#ce0598	#f9309b
9950_1#75	7853_05	24	639	156	7	6	14	5	8	6	6	0	25556	62	0_11_8_12_4_0_1_0_0_0_0	0_11_8	#7e9637	#9030b7	#50a100
13710_2#70	7866_05	32	220	218	10	1	29	20	14	1	9	37	3041	96	0_93_0_1_7_0_8_0_0_0_0	0_93_0	#8490db	#a01ca8	#00c659
11822_1#6	7875_99	18	13	15	1	27	8	5	4	5	5	9	634	33	0_23_2_5_0_0_5_17_0_0_0	0_23_2	#4cc48c	#b265ef	#c26ef8
25580_7#58	7920_S23	299	16631	74	2	19	14	10	2	1	6	16	19476	1919	NA	None	#d39b69	#cccd1a	#01a049
9950_1#68	7995_03	15	191	191	8	1	17	9	2	1	6	76	25550	101	NA	None	#bd2c9b	#a1d738	#7eba0c
9950_1#45	8043_06	5	338	156	7	6	8	13	8	6	1	0	25531	8	NA	None	#9c34b3	#9030b7	#8435bb
13710_2#71	8189_05	3	12715	12715	2	3	827	5	2	12	16	575	3042	63	0_75_0_32_80_0_0_0_0_0_0	0_75_0	#8854d2	#01cd76	#5b6df8
9950_1#51	8297_04	59	558	558	18	77	97	12	4	44	14	91	25536	1239	0_99_0_1_0_48_0_0_0_0_0	0_99_0	#008982	#4a56dd	#3e65ed
9950_1#84	8871_04	12	180	180	7	1	22	15	2	10	6	44	25564	117	0_232_1_6_3_8_0_0_0_0_0	0_232_1	#8cc14b	#8ac621	#9bbe00
9950_1#67	9764_04	45	547	1439	5	10	14	5	6	1	9	57	25549	305	0_16_1_3_6_0_0_0_0_0_0	0_16_1	#52a2d8	#37ac22	#00cb7e
9789_2#67	A54136	2	217	217	10	19	9	18	4	1	7	11	25265	25	0_0_0_13_19_0_0_0_0_0_0	0_0_0	#8da9ac	#8220a8	#4948cc
12290_3#61	A55213	56	8672	2416	43	14	19	60	1	10	11	86	900	763	0_96_1_3_1_0_0_0_0_0_0	0_96_1	#da89ae	#00a82e	#2e8800
12290_2#47	A55352	13	9532	2285	10	20	28	9	4	5	15	6	843	85	0_21_0_6_3_0_0_0_0_0_0	0_21_0	#bc5fd1	#2ce170	#31b12d
12290_3#55	A55581	2	217	217	10	19	9	18	4	1	7	11	895	25	0_0_0_13_12_0_0_0_0_0_0	0_0_0	#8da9ac	#8220a8	#4948cc
12290_3#77	A56847	155	105	105	5	1	6	15	4	1	6	119	913	916	0_219_0_0_10_0_1_0_0_0_0	0_219_0	#cb4b85	#d122a6	#ff43b0
9789_3#10	A57152	8	289	289	16	33	33	12	9	1	41	28	25290	1	0_145_2_4_7_0_0_3_0_1_0	0_145_2	#8ea91e	#51d656	#8ec51d
9789_2#81	A57264	10	700	230	12	22	14	11	2	6	6	4	25278	77	0_15_1_9_0_65_0_0_0_0_0	0_15_1	#dbb532	#523bbb	#a8d539
9789_2#73	A57629	8	289	289	16	33	33	12	9	1	41	28	11400	1	0_145_2_4_7_0_0_0_1_3_0	0_145_2	#8ea91e	#51d656	#8ec51d
9789_2#85	A58657	56	9531	9531	10	14	19	60	34	10	11	576	25282	763	0_96_1_3_4_0_1_0_0_0_0	0_96_1	#da89ae	#55df7d	#2e8800
12378_2#71	A58946	176	9491	9491	6	79	190	301	54	10	7	236	1419	863	0_121_0_0_2_0_0_0_0_0_0	0_121_0	#e588a8	#7030b5	#2d59df
9789_3#6	A59375	8	289	289	16	33	33	12	9	1	41	28	11400	1	0_145_2_4_7_0_0_0_1_3_0	0_145_2	#8ea91e	#51d656	#8ec51d
9789_2#80	A59564	61	9526	9526	10	111	6	11	54	1	6	577	25277	390	0_1_2_7_1_0_0_0_0_0_0	0_1_2	#64dd58	#9b0093	#e9b500
12290_3#75	A59679	22	11778	5902	337	1	6	5	36	3	6	5	911	885	0_20_1_2_0_1_0_0_0_0_0	0_20_1	#517820	#c12cb1	#fcb013
9789_2#77	A59776	86	2213	2213	15	1	9	11	54	5	103	80	25273	872	0_176_1_0_2_0_0_0_0_0_0	0_176_1	#d1a63b	#14e283	#1f48bb
9789_2#72	A59815	61	9537	9537	10	1	75	16	10	1	11	491	6498	390	0_1_2_8_0_0_0_0_0_0_0	0_1_2	#64dd58	#6172fd	#e9b500
9789_2#43	A60311	10	700	230	12	22	14	11	2	6	6	4	25249	77	0_15_1_9_0_0_4_0_0_0_0	0_15_1	#dbb532	#523bbb	#a8d539
9950_1#18	A66_1	83	378	378	13	16	19	9	15	14	10	141	25509	563	NA	None	#d975e2	#86db5c	#6039bd
12290_3#56	B19728	233	5396	5396	10	1	6	5	54	1	238	578	896	390	0_1_7_1_1_3_0_0_0_0_0	0_1_7	#9a537c	#a75fe8	#e9b500
12378_2#87	B20894	21	347	347	12	20	57	8	9	3	3	8	1424	4	0_55_1_26_3_0_0_0_0_0_0	0_55_1	#9479e8	#89db54	#ff7bf9
12378_2#6	B22036	13	9915	2285	7	20	9	9	4	13	15	6	1412	85	0_21_0_32_1_0_0_0_0_0_0	0_21_0	#bc5fd1	#2ce170	#31b12d
9789_2#78	B22515	86	9554	2213	15	340	9	11	54	5	103	80	25274	872	0_176_1_0_8_0_0_0_0_0_0	0_176_1	#d1a63b	#14e283	#1f48bb
9789_2#75	B22581	9	63	63	2	21	14	5	36	12	17	1	25271	2	0_74_0_1_44_0_1_3_0_0_0	0_74_0	#4c71e1	#d575ff	#fa77fa
12290_3#60	C10123	143	9936	9572	54	142	269	9	4	5	36	319	899	879	0_147_1_0_6_0_0_0_0_0_0	0_147_1	#db9835	#5c9c00	#008c2d
12290_2#37	C10263	20	9530	802	10	38	14	13	53	1	72	38	839	16	0_197_0_0_35_1_0_0_0_1_0	0_197_0	#81be6d	#42de67	#6bbd23
12290_2#44	C11624	161	9570	9449	51	177	8	9	74	5	6	223	842	845	0_205_0_0_0_0_0_0_0_0_0	0_205_0	#9e99df	#b90099	#f7bc13
9789_2#51	C12139	17	9457	2062	1	49	199	5	53	32	14	7	25254	741	0_56_0_7_1_0_15_0_1_0_0	0_56_0	#e55abe	#cc119d	#0074ea
9789_2#91	C12270	183	9465	989	2	28	14	10	4	18	6	17	25288	1443	0_294_1_0_7_0_0_0_0_0_0	0_294_1	#25735a	#6437bb	#7b2ba1
9789_3#16	C12480	13	9533	9533	10	20	28	9	36	13	15	579	25292	85	NA	None	#bc5fd1	#a171fd	#31b12d
12290_3#36	C12871	65	2053	701	1	14	18	126	74	10	6	70	879	877	0_205_1_0_0_0_0_7_0_1_0	0_205_1	#487600	#00d877	#0062d5
12290_3#46	C13117	120	2987	156	7	1	6	13	4	16	6	0	888	62	0_11_14_1_4_0_0_0_0_0_0	0_11_14	#7f7c46	#9030b7	#50a100
12290_3#88	C13208	2	217	217	10	19	9	18	4	1	7	11	916	25	0_0_0_13_0_0_17_0_0_1_0	0_0_0	#8da9ac	#8220a8	#4948cc
9789_2#57	C13356	13	9532	2285	10	20	28	9	4	5	15	6	25259	85	0_21_0_6_1_2_0_0_0_0_0	0_21_0	#bc5fd1	#2ce170	#31b12d
12378_2#66	C13420	20	9530	802	10	38	14	13	53	1	72	38	1416	16	0_197_0_0_35_3_0_0_0_0_0	0_197_0	#81be6d	#42de67	#6bbd23
12290_3#22	C13751	86	2213	2213	15	1	9	11	54	5	103	80	869	872	0_176_1_0_1_0_1_0_0_0_0	0_176_1	#d1a63b	#14e283	#1f48bb
9789_3#9	C14508	21	347	347	12	20	57	8	9	3	3	8	25332	4	0_55_1_26_1_2_0_0_0_0_0	0_55_1	#9479e8	#89db54	#ff7bf9
9789_2#64	C15155	13	2285	2285	7	20	28	9	4	13	15	6	6340	85	0_21_0_14_4_0_0_0_0_0_0	0_21_0	#bc5fd1	#2ce170	#31b12d
9789_2#45	C15358	8	289	289	16	33	33	12	9	1	41	28	25250	1	0_145_2_4_7_0_0_0_1_1_0	0_145_2	#8ea91e	#51d656	#8ec51d
12378_2#14	C15951	5	1131	156	7	6	8	13	4	6	25	0	1395	8	0_11_3_103_0_0_0_0_0_0_0	0_11_3	#9c34b3	#9030b7	#8435bb
9789_3#11	C16094	40	9522	5266	8	1	19	18	6	10	17	51	25291	355	0_44_0_14_0_0_0_0_0_0_0	0_44_0	#5f955c	#01b649	#91b400
12378_2#89	C16492	65	2053	701	1	14	18	126	74	10	6	70	1425	877	0_205_1_0_0_0_0_4_0_0_0	0_205_1	#487600	#00d877	#0062d5
12378_2#68	C16554	53	847	156	7	112	14	11	4	1	6	0	1417	589	0_171_0_0_83_0_7_0_0_0_0	0_171_0	#dc9a6c	#9030b7	#3d43b9
9789_2#37	C16949	116	5080	5080	97	4	17	5	9	18	77	61	25242	2388	0_120_2_0_4_0_0_0_0_0_0	0_120_2	#6361a1	#d970f8	#008517
12290_3#82	C17094	22	5902	5902	8	1	6	5	36	3	6	5	915	885	0_20_1_2_0_0_1_0_0_0_0	0_20_1	#517820	#c12cb1	#fcb013
12290_2#64	C17353	268	705	705	7	20	1	8	4	53	67	387	851	843	0_391_0_0_0_0_0_0_0_0_0	0_391_0	#af3676	#8e1aa6	#9d52da
9789_2#33	C17490	142	9523	10588	10	1	1	13	34	16	15	31	25238	268	0_2_0_4_3_0_0_0_0_0_0	0_2_0	#5a85e8	#a1b200	#ff74ed
12290_3#37	C18159	325	9460	9460	2	28	5	12	8	8	27	570	880	510	0_61_4_1_0_0_0_0_0_0_0	0_61_4	#e4802d	#c037bb	#f54ac2
9789_3#8	C19211	40	12844	5266	2	1	19	554	6	10	17	51	25325	355	0_44_0_9_0_0_1_0_0_0_0	0_44_0	#5f955c	#01b649	#91b400
9789_2#25	C19309	8	289	289	16	33	33	12	9	1	41	28	25230	1	0_145_2_4_7_0_0_0_5_0_0	0_145_2	#8ea91e	#51d656	#8ec51d
12290_3#42	C19863	143	9936	9572	54	142	269	9	4	5	36	319	884	879	0_147_1_0_6_0_0_0_0_0_0	0_147_1	#db9835	#5c9c00	#008c2d
12290_3#28	C20777	216	9553	9553	15	3	6	5	346	5	6	407	873	876	0_159_2_1_0_0_0_0_0_0_0	0_159_2	#b94b88	#e676fd	#ffa41e
9789_2#49	C20960	142	9536	10588	10	1	33	13	34	16	15	31	25251	268	0_2_0_5_0_0_0_0_0_0_0	0_2_0	#5a85e8	#a1b200	#ff74ed
12378_2#64	C21075	353	8267	8267	250	346	1	16	367	5	9	580	1414	1444	NA	None	#935575	#8d71fd	#017916
9789_2#7	C22246	62	914	914	6	1	9	57	83	28	7	94	25268	24	NA	None	#8e1ca7	#c5ce32	#ff66d6
9789_2#6	C22318	8	289	289	16	33	33	12	9	1	41	28	6648	1	0_145_2_4_7_0_0_1_0_0_0	0_145_2	#8ea91e	#51d656	#8ec51d
12290_3#29	C22343	65	2053	701	1	14	18	126	74	10	6	70	874	877	0_205_1_0_0_0_0_7_0_0_0	0_205_1	#487600	#00d877	#0062d5
9789_2#76	C22387	96	9476	74	2	6	358	13	4	1	6	16	25272	1427	0_321_0_0_6_0_2_0_0_0_0	0_321_0	#da3a60	#cccd1a	#afb400
12290_3#48	C2266	233	5396	5396	10	1	6	5	54	1	238	578	889	390	0_1_7_1_1_0_0_0_0_0_0	0_1_7	#9a537c	#a75fe8	#e9b500
12378_2#90	C23342	21	347	347	12	20	57	8	9	3	3	8	1427	4	0_55_1_26_1_1_0_0_0_0_0	0_55_1	#9479e8	#89db54	#ff7bf9
9789_2#21	C23361	20	802	802	10	38	31	13	53	1	72	38	25226	16	0_197_0_0_19_1_0_0_0_0_0	0_197_0	#81be6d	#42de67	#6bbd23
9789_2#13	C23870	8	289	289	16	33	33	12	9	1	41	28	25218	1	0_145_2_4_7_0_0_4_0_0_0	0_145_2	#8ea91e	#51d656	#8ec51d
12290_2#41	C3451	5	361	156	7	6	8	13	8	6	6	0	841	8	0_11_3_16_0_5_1_0_0_0_0	0_11_3	#9c34b3	#9030b7	#8435bb
9789_2#39	C3600	120	2987	156	7	1	6	13	4	16	6	0	25244	62	0_11_14_1_2_0_0_0_0_0_0	0_11_14	#7f7c46	#9030b7	#50a100
12290_3#24	C3807	251	499	499	16	92	17	32	4	5	17	138	870	873	0_279_0_4_0_0_0_0_0_0_0	0_279_0	#50942f	#77dd63	#619b00
12290_3#69	C499	20	802	802	10	38	31	13	53	1	72	38	906	16	0_197_0_0_29_0_0_0_0_1_0	0_197_0	#81be6d	#42de67	#6bbd23
12378_2#65	C5212	21	347	347	12	20	57	8	9	3	3	8	1415	4	NA	None	#9479e8	#89db54	#ff7bf9
12290_3#89	C5737	2	11745	217	10	19	9	464	4	1	7	11	917	25	0_0_0_13_2_0_0_5_0_0_0	0_0_0	#8da9ac	#8220a8	#4948cc
12378_2#80	C6621	20	802	802	10	38	31	13	53	1	72	38	908	16	0_197_0_0_15_0_0_0_0_0_0	0_197_0	#81be6d	#42de67	#6bbd23
12290_2#34	C6640	9	63	63	2	21	14	5	36	12	17	1	838	2	0_74_0_1_44_0_2_0_0_0_0	0_74_0	#4c71e1	#d575ff	#fa77fa
12290_3#58	C6912	233	5396	5396	10	1	6	5	54	1	238	578	898	390	0_1_7_1_1_3_0_0_0_1_0	0_1_7	#9a537c	#a75fe8	#e9b500
9789_2#87	C9268	116	5080	5080	97	4	17	5	9	18	77	61	25284	2388	0_120_2_0_0_0_0_0_0_0_0	0_120_2	#6361a1	#d970f8	#008517
12290_3#39	C9864	22	5902	5902	8	1	6	5	36	3	6	5	882	885	0_20_1_2_1_0_0_0_0_0_0	0_20_1	#517820	#c12cb1	#fcb013
9789_3#1	C9909	120	2987	156	7	1	6	13	4	16	6	0	25289	62	0_11_14_1_23_0_0_0_0_0_0	0_11_14	#7f7c46	#9030b7	#50a100
12290_3#21	C9938	2	217	217	10	19	9	18	4	1	7	11	868	25	0_0_0_13_6_0_0_2_0_0_0	0_0_0	#8da9ac	#8220a8	#4948cc
9789_2#61	D12791	20	802	802	10	38	31	13	53	1	72	38	25262	16	0_197_0_0_16_1_0_0_0_0_0	0_197_0	#81be6d	#42de67	#6bbd23
12290_3#78	D12859	86	2213	2213	15	1	9	11	54	5	103	80	914	872	0_176_1_0_2_0_0_0_0_1_0	0_176_1	#d1a63b	#14e283	#1f48bb
12290_2#73	D12899	176	9491	9491	6	79	190	301	54	10	7	236	860	863	0_121_0_0_1_0_0_0_0_0_0	0_121_0	#e588a8	#7030b5	#2d59df
9789_2#58	D13084	2	217	217	10	19	9	18	4	1	7	11	25260	25	0_0_0_13_0_1_1_3_0_0_0	0_0_0	#8da9ac	#8220a8	#4948cc
12290_3#70	D13156	20	802	802	10	38	31	13	53	1	72	38	908	16	0_197_0_0_15_0_0_0_0_0_0	0_197_0	#81be6d	#42de67	#6bbd23
12290_3#35	D15233	86	2213	2213	15	1	9	11	54	5	103	80	878	872	0_176_1_0_3_0_0_0_0_0_0	0_176_1	#d1a63b	#14e283	#1f48bb
9789_2#22	D16771	223	7063	7063	2	288	15	9	54	5	6	206	25227	923	0_357_0_0_3_0_0_0_0_0_0	0_357_0	#da572c	#7ddc5b	#0157c3
12378_2#32	D1703	328	10609	5031	12	105	18	8	34	25	17	464	1400	1428	0_304_0_0_0_0_0_0_0_0_0	0_304_0	#ae7edb	#014cc4	#73dc77
9789_2#54	D17269	61	1871	10625	1	1	31	16	4	10	7	144	25257	390	0_1_0_6_0_0_0_0_0_0_0	0_1_0	#64dd58	#f4b609	#e9b500
12290_3#76	D2310	142	9536	10588	10	1	33	13	34	16	15	31	912	268	0_2_0_5_0_0_0_0_0_0_0	0_2_0	#5a85e8	#a1b200	#ff74ed
9789_2#42	D2453	223	7063	7063	2	288	15	9	54	5	6	206	25248	923	0_357_0_0_1_0_0_0_0_0_0	0_357_0	#da572c	#7ddc5b	#0157c3
12290_3#71	D24854	217	9524	9524	10	88	5	38	4	47	27	560	909	912	0_63_0_1_0_0_0_0_0_0_0	0_63_0	#3d7f43	#be0098	#4be07f
9789_2#68	D25235	2	217	217	10	19	9	18	4	1	7	11	25266	25	0_0_0_13_0_0_0_20_0_0_0	0_0_0	#8da9ac	#8220a8	#4948cc
9789_2#74	D25736	21	2715	347	12	20	6	8	9	104	3	8	25270	4	0_55_1_21_0_0_0_0_0_0_0	0_55_1	#9479e8	#89db54	#ff7bf9
9789_2#18	D25748	2	217	217	10	19	9	18	4	1	7	11	25223	25	0_0_0_13_0_0_34_0_1_0_0	0_0_0	#8da9ac	#8220a8	#4948cc
9789_2#15	D26805	2	217	217	10	19	9	18	4	1	7	11	25220	25	0_0_0_13_0_0_27_0_1_0_0	0_0_0	#8da9ac	#8220a8	#4948cc
9789_3#19	D26808	56	8672	2416	43	14	19	60	1	10	11	86	25293	763	0_96_1_1_5_0_0_0_0_0_0	0_96_1	#da89ae	#00a82e	#2e8800
9789_2#12	D26855	183	9466	989	2	112	14	10	4	18	77	17	11639	1443	0_294_1_0_11_0_0_0_0_0_0	0_294_1	#25735a	#6437bb	#7b2ba1
9789_2#9	D26870	9	63	63	2	21	14	5	36	12	17	1	25286	2	0_74_0_1_44_0_1_0_0_0_0	0_74_0	#4c71e1	#d575ff	#fa77fa
12378_2#48	D27106	2	217	217	10	19	9	18	4	1	7	11	1403	25	0_0_0_13_0_10_0_0_0_0_0	0_0_0	#8da9ac	#8220a8	#4948cc
9789_2#71	D27175	2	11745	217	10	19	9	464	4	1	7	11	25269	25	0_0_0_13_2_0_0_2_0_3_0	0_0_0	#8da9ac	#8220a8	#4948cc
9789_2#86	D27540	2	11745	217	10	19	9	464	4	1	7	11	25283	25	0_0_0_13_2_0_0_2_2_0_0	0_0_0	#8da9ac	#8220a8	#4948cc
12378_2#1	D27639	2	217	217	10	19	9	18	4	1	7	11	1392	25	0_0_0_13_0_0_9_1_0_0_0	0_0_0	#8da9ac	#8220a8	#4948cc
12378_2#82	D29043	13	9532	2285	10	20	28	9	4	5	15	6	1423	85	0_21_0_6_3_0_0_0_0_0_0	0_21_0	#bc5fd1	#2ce170	#31b12d
9789_2#65	D30625	20	802	802	10	38	31	13	53	1	72	38	6102	16	0_197_0_0_19_0_0_0_0_0_0	0_197_0	#81be6d	#42de67	#6bbd23
9789_2#4	D30686	30	7055	3735	2	112	309	11	62	16	6	19	25245	830	0_254_0_22_0_1_0_0_0_0_0	0_254_0	#996aba	#476bf5	#009d2d
12378_2#69	D31058	86	2213	2213	15	1	9	11	54	5	103	80	1418	872	NA	None	#d1a63b	#14e283	#1f48bb
9789_2#88	D32101	325	9471	9471	2	28	28	5	8	8	27	565	25285	510	NA	None	#e4802d	#75aa00	#f54ac2
9789_2#40	D32370	17	9457	2062	1	49	199	5	53	32	14	7	25246	741	0_56_0_7_1_0_15_0_0_0_0	0_56_0	#e55abe	#cc119d	#0074ea
12290_2#53	D33293	2	217	217	10	19	9	18	4	1	7	11	848	25	0_0_0_13_0_0_9_1_0_0_0	0_0_0	#8da9ac	#8220a8	#4948cc
12290_3#32	D33615	143	9572	9572	54	142	269	5	4	5	36	319	876	879	0_147_1_0_2_0_0_0_0_0_0	0_147_1	#db9835	#5c9c00	#008c2d
12290_3#54	D34320	20	802	802	10	38	31	13	53	1	72	38	894	16	0_197_0_0_22_0_0_0_0_0_0	0_197_0	#81be6d	#42de67	#6bbd23
9789_2#36	D34505	22	5902	5902	8	1	6	5	36	3	6	5	25241	885	0_20_1_2_0_2_0_0_0_0_0	0_20_1	#517820	#c12cb1	#fcb013
9789_2#90	D35045	21	347	347	12	20	57	8	9	3	3	8	25287	4	0_55_1_26_104_0_0_0_0_0_0	0_55_1	#9479e8	#89db54	#ff7bf9
9789_3#7	D36663	5	361	156	7	6	8	13	8	6	6	0	25317	8	0_11_3_16_52_0_0_0_0_0_0	0_11_3	#9c34b3	#9030b7	#8435bb
12290_3#40	D37395	129	3207	185	7	1	285	6	1	2	6	3	883	12	0_130_1_51_4_0_0_0_0_0_0	0_130_1	#e47382	#41a100	#69df5d
9789_2#53	D38165	26	9544	989	12	112	5	5	89	8	6	17	25256	15	0_310_0_0_16_0_0_0_0_0_0	0_310_0	#b4ba5c	#6437bb	#37e276
12290_3#44	D38559	65	2053	701	1	14	18	126	74	10	6	70	886	877	0_205_1_0_0_0_0_0_2_0_0	0_205_1	#487600	#00d877	#0062d5
9789_2#84	D38708	21	347	347	12	20	57	8	9	3	3	8	25281	4	0_55_1_35_0_0_0_0_0_0_0	0_55_1	#9479e8	#89db54	#ff7bf9
9789_2#82	D39297	268	705	705	7	20	1	8	4	53	67	387	25279	843	0_391_0_0_1_0_1_0_0_0_0	0_391_0	#af3676	#8e1aa6	#9d52da
12290_2#32	D40313	53	5262	156	2	112	14	11	4	1	6	0	837	589	0_171_0_0_89_0_1_1_0_0_0	0_171_0	#dc9a6c	#9030b7	#3d43b9
9789_3#4	D40872	2	217	217	10	19	9	18	4	1	7	11	25298	25	0_0_0_13_0_0_44_0_0_0_0	0_0_0	#8da9ac	#8220a8	#4948cc
12290_3#45	D41212	5	172	156	7	6	8	13	8	6	25	0	887	8	0_11_3_23_0_0_0_0_0_0_0	0_11_3	#9c34b3	#9030b7	#8435bb
9789_2#41	D43004	54	706	706	2	111	111	11	4	5	6	132	25247	1513	0_170_1_4_0_0_0_0_0_0_0	0_170_1	#9f4762	#bf1ea7	#a17aff
12290_3#43	D43108	13	9915	2285	7	20	9	9	4	13	15	6	885	85	0_21_0_32_3_0_0_0_0_0_0	0_21_0	#bc5fd1	#2ce170	#31b12d
9789_2#29	D44689	2	217	217	10	19	9	18	4	1	7	11	25234	25	0_0_0_13_0_5_0_1_0_0_0	0_0_0	#8da9ac	#8220a8	#4948cc
12290_3#67	D4775	13	9915	2285	7	20	9	9	4	13	15	6	904	85	0_21_0_32_3_0_0_0_0_0_0	0_21_0	#bc5fd1	#2ce170	#31b12d
12378_2#15	D48309	5	1131	156	7	6	8	13	4	6	25	0	1395	8	0_11_3_103_0_0_0_0_0_0_0	0_11_3	#9c34b3	#9030b7	#8435bb
9789_2#1	D49793	11	2927	193	16	26	1	10	2	16	1	15	25216	49	0_10_0_20_1_0_0_0_0_0_0	0_10_0	#5d4dae	#0067ef	#58b118
9789_2#5	D50440	8	289	289	16	33	33	12	9	1	41	28	25252	1	NA	None	#8ea91e	#51d656	#8ec51d
9789_2#35	D50597	53	847	156	7	112	14	11	4	1	6	0	25240	589	0_171_0_0_83_0_5_0_0_0_0	0_171_0	#dc9a6c	#9030b7	#3d43b9
9789_2#28	D51814	9	63	63	2	21	14	5	36	12	17	1	25233	2	0_74_0_1_44_1_0_0_0_0_0	0_74_0	#4c71e1	#d575ff	#fa77fa
9789_2#55	D51826	54	9473	706	2	111	111	11	9	5	6	132	25258	1513	0_170_1_6_0_0_1_0_0_0_0	0_170_1	#9f4762	#bf1ea7	#a17aff
9789_2#66	D51832	86	2213	2213	15	1	9	11	54	5	103	80	25264	872	0_176_1_0_1_2_0_0_0_0_0	0_176_1	#d1a63b	#14e283	#1f48bb
9789_2#24	D51924	120	9496	156	7	1	6	9	4	16	6	0	25229	62	0_11_14_1_0_0_1_0_0_0_0	0_11_14	#7f7c46	#9030b7	#50a100
9789_2#14	D53051	8	289	289	16	33	33	12	9	1	41	28	25219	1	0_145_2_4_7_0_0_0_1_4_0	0_145_2	#8ea91e	#51d656	#8ec51d
9789_2#27	D53427	13	9506	2285	7	20	14	9	4	3	15	6	25232	85	0_21_0_30_1_0_0_0_0_0_0	0_21_0	#bc5fd1	#2ce170	#31b12d
9789_2#11	D54582	8	289	289	16	33	33	12	9	1	41	28	25217	1	0_145_2_4_7_0_0_1_0_1_0	0_145_2	#8ea91e	#51d656	#8ec51d
9789_2#52	D54934	54	706	706	2	111	111	11	4	5	6	132	25255	1513	0_170_1_3_2_0_0_0_0_1_0	0_170_1	#9f4762	#bf1ea7	#a17aff
9789_2#31	D55280	17	2062	2062	1	20	199	5	53	32	14	7	25237	741	0_56_0_7_1_0_14_0_0_0_0	0_56_0	#e55abe	#cc119d	#0074ea
9789_2#20	D55333	183	2902	989	2	112	14	10	4	18	6	17	25225	1443	0_294_1_0_4_0_0_0_0_0_0	0_294_1	#25735a	#6437bb	#7b2ba1
9789_2#26	D56178	40	9903	5266	2	20	19	18	6	1	17	51	25231	355	0_44_0_9_2_0_0_0_0_0_0	0_44_0	#5f955c	#01b649	#91b400
9789_2#69	D56349	40	5266	5266	2	1	19	18	6	10	17	51	25267	355	0_44_0_9_1_0_0_0_0_0_0	0_44_0	#5f955c	#01b649	#91b400
9789_2#23	D56382	8	289	289	16	33	33	12	9	1	41	28	25228	1	0_145_2_4_7_0_0_3_0_2_0	0_145_2	#8ea91e	#51d656	#8ec51d
9789_2#8	D56471	30	7055	3735	2	112	309	11	62	16	6	19	25276	830	0_254_0_22_10_0_0_0_0_0_0	0_254_0	#996aba	#476bf5	#009d2d
12290_3#34	D56983	20	9530	802	10	38	14	13	53	1	72	38	877	16	0_197_0_0_35_1_0_0_0_0_0	0_197_0	#81be6d	#42de67	#6bbd23
9789_2#16	D57096	8	289	289	16	33	33	12	9	1	41	28	25221	1	0_145_2_4_7_0_0_0_9_0_0	0_145_2	#8ea91e	#51d656	#8ec51d
9789_2#63	D57286	21	9930	9930	12	20	118	8	9	3	25	581	25263	4	0_55_1_39_0_0_0_0_0_0_0	0_55_1	#9479e8	#0079fc	#ff7bf9
12290_3#38	D7240	53	847	156	7	112	14	11	4	1	6	0	881	589	0_171_0_0_83_0_7_0_0_0_0	0_171_0	#dc9a6c	#9030b7	#3d43b9
9789_2#3	D7610	8	289	289	16	33	33	12	9	1	41	28	25235	1	0_145_2_4_42_0_0_0_0_0_0	0_145_2	#8ea91e	#51d656	#8ec51d
12290_3#27	D7638	30	7055	3735	2	112	309	11	62	16	6	19	872	830	0_254_0_22_0_5_0_0_0_0_0	0_254_0	#996aba	#476bf5	#009d2d
9789_2#60	D7661	13	9532	2285	10	20	28	9	4	5	15	6	25261	85	0_21_0_6_0_0_0_0_0_0_0	0_21_0	#bc5fd1	#2ce170	#31b12d
12290_2#63	D8775	8	289	289	16	33	33	12	9	1	41	28	850	1	0_145_2_4_7_0_0_2_1_0_0	0_145_2	#8ea91e	#51d656	#8ec51d
9789_2#83	D9236	9	63	63	2	21	14	5	36	12	17	1	25280	2	0_74_0_1_149_0_0_0_0_0_0	0_74_0	#4c71e1	#d575ff	#fa77fa
9950_1#26	EF3030	18	43	11112	1	3	8	10	4	1	9	167	25515	33	NA	None	#4cc48c	#ffba1f	#c26ef8
9716_7#90	EMORY1	76	1092	74	2	19	14	13	2	1	6	16	25214	290	NA	None	#4bc75c	#cccd1a	#ae45cb
9870_5#23	EMORY10	23	5628	5628	10	99	1	5	1	4	6	320	25431	12	NA	None	#df7ddc	#0071f2	#69df5d
10060_1#59	EMORY1004	105	6348	5625	8	104	14	8	263	5	6	110	25759	260	0_183_0_4_4_0_0_2_0_0_0	0_183_0	#48986e	#ccb700	#ae008b
10060_1#67	EMORY1006	189	9463	5464	2	4	14	2	1	1	6	74	25767	142	NA	None	#616d34	#4979ff	#a3d652
10060_1#75	EMORY1012	105	5625	5625	8	104	14	8	263	1	6	110	25776	260	0_183_0_2_16_0_0_0_0_0_0	0_183_0	#48986e	#ccb700	#ae008b
10060_1#83	EMORY1016	89	1292	1292	1	28	20	13	9	12	94	170	25785	143	NA	None	#e08d31	#515de5	#81dc50
9870_5#86	EMORY102	105	6348	5625	8	104	14	8	263	5	6	110	25494	260	NA	None	#48986e	#ccb700	#ae008b
10060_1#91	EMORY1023	13	9919	5470	7	20	28	8	426	43	15	133	25794	85	0_21_0_69_0_0_0_0_0_0_0	0_21_0	#bc5fd1	#6b63ed	#31b12d
10060_1#4	EMORY1024	23	5628	5628	10	99	1	5	1	4	6	320	25742	12	NA	None	#df7ddc	#0071f2	#69df5d
10060_1#12	EMORY1028	23	5628	5628	10	99	1	5	1	4	6	320	25716	12	NA	None	#df7ddc	#0071f2	#69df5d
10060_1#20	EMORY1029	13	8003	5470	10	20	28	8	4	43	15	133	25722	85	NA	None	#bc5fd1	#6b63ed	#31b12d
10060_1#28	EMORY1034	76	1092	74	2	19	14	13	2	1	6	16	25730	290	NA	None	#4bc75c	#cccd1a	#ae45cb
10060_1#36	EMORY1035	13	5470	5470	7	20	28	8	4	43	15	133	25738	85	0_21_0_42_2_0_0_0_0_0_0	0_21_0	#bc5fd1	#6b63ed	#31b12d
10060_1#52	EMORY1047	23	9908	788	5	576	14	5	76	5	6	321	25753	12	NA	None	#df7ddc	#e3b200	#69df5d
10060_1#60	EMORY1051	23	7415	1121	5	99	14	5	1	5	15	173	25761	12	NA	None	#df7ddc	#006cec	#69df5d
10060_1#68	EMORY1072	23	9481	1121	5	99	14	5	1	16	15	173	25768	12	NA	None	#df7ddc	#006cec	#69df5d
9716_7#91	EMORY109	23	5628	5628	10	99	1	5	1	4	6	320	25215	12	NA	None	#df7ddc	#0071f2	#69df5d
10060_1#76	EMORY1093	189	9463	5464	2	4	14	2	1	1	6	74	25777	142	0_22_2_9_0_0_0_0_0_1_0	0_22_2	#616d34	#4979ff	#a3d652
10060_1#84	EMORY1094	189	9463	5464	2	4	14	2	1	1	6	74	25786	142	NA	None	#616d34	#4979ff	#a3d652
9870_5#8	EMORY110	189	5471	5464	7	1	14	2	1	5	6	74	25487	142	NA	None	#616d34	#4979ff	#a3d652
9950_1#1	EMORY1107	105	5449	5449	8	28	14	2	1	1	6	225	25501	260	0_183_0_1_8_0_0_0_0_0_0	0_183_0	#48986e	#f3bf22	#ae008b
10060_1#5	EMORY1108	105	5625	5625	8	104	14	8	263	1	6	110	25750	260	NA	None	#48986e	#ccb700	#ae008b
11658_8#14	EMORY1113	23	5628	5628	10	99	1	5	1	4	6	320	479	12	0_130_1_41_0_2_0_0_0_0_0	0_130_1	#df7ddc	#0071f2	#69df5d
10060_1#21	EMORY1114	89	1292	1292	1	28	20	13	9	12	94	170	25723	143	NA	None	#e08d31	#515de5	#81dc50
10060_1#29	EMORY1119	105	6348	5625	8	104	14	8	263	5	6	110	25731	260	NA	None	#48986e	#ccb700	#ae008b
10060_1#37	EMORY1132	189	9551	9551	13	1	14	2	1	10	6	582	25739	142	NA	None	#616d34	#005fdc	#a3d652
10060_1#45	EMORY1161	105	6348	5625	8	104	14	8	263	5	6	110	25746	260	0_183_0_4_4_0_0_1_0_0_0	0_183_0	#48986e	#ccb700	#ae008b
10060_1#53	EMORY1173	89	1292	1292	1	28	20	13	9	12	94	170	25754	143	NA	None	#e08d31	#515de5	#81dc50
10060_1#61	EMORY1179	13	9919	5470	7	20	28	8	426	43	15	133	25762	85	NA	None	#bc5fd1	#6b63ed	#31b12d
10060_1#69	EMORY1191	89	1292	1292	1	28	20	13	9	12	94	170	25769	143	NA	None	#e08d31	#515de5	#81dc50
10060_1#77	EMORY1194	89	1292	1292	1	28	20	13	9	12	94	170	25778	143	NA	None	#e08d31	#515de5	#81dc50
10060_1#85	EMORY1198	13	5611	5611	7	4	28	8	4	8	15	583	25787	85	NA	None	#bc5fd1	#deb300	#31b12d
9950_1#2	EMORY1199	13	8003	5470	10	20	28	8	4	43	15	133	25510	85	0_21_0_44_1_0_0_0_0_0_0	0_21_0	#bc5fd1	#6b63ed	#31b12d
10060_1#6	EMORY1200	105	6348	5625	8	104	14	8	263	5	6	110	25760	260	NA	None	#48986e	#ccb700	#ae008b
10060_1#22	EMORY1208	23	5628	5628	10	99	1	5	1	4	6	320	25724	12	NA	None	#df7ddc	#0071f2	#69df5d
10060_1#30	EMORY1219	23	7415	1121	5	99	14	5	1	5	15	173	25733	12	NA	None	#df7ddc	#006cec	#69df5d
10060_1#38	EMORY1239	23	1121	1121	5	99	14	5	1	5	6	173	25740	12	NA	None	#df7ddc	#006cec	#69df5d
10060_1#46	EMORY1243	89	1292	1292	1	28	20	13	9	12	94	170	25747	143	NA	None	#e08d31	#515de5	#81dc50
10060_1#54	EMORY1245	189	10646	5464	7	535	14	2	1	5	6	74	25755	142	NA	None	#616d34	#4979ff	#a3d652
10060_1#70	EMORY1266	13	5611	5611	7	4	28	8	4	8	15	583	25771	85	NA	None	#bc5fd1	#deb300	#31b12d
10060_1#78	EMORY1267	13	5611	5611	7	4	28	8	4	8	15	583	25779	85	NA	None	#bc5fd1	#deb300	#31b12d
10060_1#86	EMORY1269	23	5628	5628	10	99	1	5	1	4	6	320	25788	12	NA	None	#df7ddc	#0071f2	#69df5d
9950_1#3	EMORY1271	23	7415	1121	5	99	14	5	1	5	15	173	25517	12	NA	None	#df7ddc	#006cec	#69df5d
10060_1#7	EMORY1272	23	7415	1121	5	99	14	5	1	5	15	173	25770	12	NA	None	#df7ddc	#006cec	#69df5d
10060_1#15	EMORY1274	89	1292	1292	1	28	20	13	9	12	94	170	25717	143	NA	None	#e08d31	#515de5	#81dc50
10060_1#23	EMORY1276	89	1292	1292	1	28	20	13	9	12	94	170	25725	143	NA	None	#e08d31	#515de5	#81dc50
10060_1#31	EMORY1279	189	9551	9551	13	1	14	2	1	10	6	582	25734	142	NA	None	#616d34	#005fdc	#a3d652
10060_1#39	EMORY1281	105	6348	5625	8	104	14	8	263	5	6	110	25741	260	0_183_0_4_4_0_0_3_0_0_0	0_183_0	#48986e	#ccb700	#ae008b
10060_1#47	EMORY1288	131	3669	3669	43	259	74	5	4	117	36	134	25748	280	NA	None	#34c7dd	#1a48be	#8d1b92
10060_1#63	EMORY1301	23	9908	788	5	576	14	5	76	5	6	321	25763	12	NA	None	#df7ddc	#e3b200	#69df5d
10060_1#71	EMORY1313	13	8003	5470	10	20	28	8	4	43	15	133	25772	85	NA	None	#bc5fd1	#6b63ed	#31b12d
10060_1#79	EMORY1314	23	5628	5628	10	99	1	5	1	4	6	320	25780	12	NA	None	#df7ddc	#0071f2	#69df5d
10060_1#87	EMORY1315	13	8003	5470	10	20	28	8	4	43	15	133	25789	85	NA	None	#bc5fd1	#6b63ed	#31b12d
9950_1#4	EMORY1316	23	5628	5628	10	99	1	5	1	4	6	320	25527	12	NA	None	#df7ddc	#0071f2	#69df5d
10060_1#8	EMORY1323	115	1662	1662	7	20	1	5	8	12	4	584	25781	145	NA	None	#8b7926	#e2c52b	#01d37c
10060_1#16	EMORY1324	23	9482	185	5	1	14	6	1	15	6	3	25718	12	NA	None	#df7ddc	#41a100	#69df5d
10060_1#24	EMORY1325	23	9482	185	5	1	14	6	1	15	6	3	25726	12	NA	None	#df7ddc	#41a100	#69df5d
10060_1#32	EMORY1327	23	9924	5628	10	577	1	5	1	4	6	320	25735	12	NA	None	#df7ddc	#0071f2	#69df5d
10060_1#48	EMORY1332	23	90	185	5	3	4	6	1	2	6	3	25749	12	0_130_1_42_155_0_0_0_0_2_0	0_130_1	#df7ddc	#41a100	#69df5d
10060_1#56	EMORY1338	89	1292	1292	1	28	20	13	9	12	94	170	25756	143	NA	None	#e08d31	#515de5	#81dc50
10060_1#64	EMORY1343	189	9916	5464	7	4	14	2	1	5	413	74	25764	142	0_22_2_8_0_0_0_0_0_1_0	0_22_2	#616d34	#4979ff	#a3d652
9870_5#16	EMORY136	189	9916	5464	7	4	14	2	1	5	413	74	25423	142	NA	None	#616d34	#4979ff	#a3d652
10060_1#72	EMORY1363	89	1292	1292	1	28	20	13	9	12	94	170	25773	143	0_196_1_1_28_0_0_5_1_0_0	0_196_1	#e08d31	#515de5	#81dc50
10060_1#80	EMORY1370	23	7415	1121	5	99	14	5	1	5	15	173	25782	12	NA	None	#df7ddc	#006cec	#69df5d
10060_1#88	EMORY1371	47	9564	315	20	14	17	28	1	1	15	42	25790	23	NA	None	#b4b270	#016be7	#8ed96d
9950_1#5	EMORY1372	105	6348	5625	8	104	14	8	263	5	6	110	25535	260	NA	None	#48986e	#ccb700	#ae008b
10060_1#9	EMORY1382	13	9555	5470	15	20	28	8	4	43	15	133	25792	85	0_21_0_70_0_0_0_0_0_1_0	0_21_0	#bc5fd1	#6b63ed	#31b12d
10060_1#17	EMORY1394	23	788	788	5	2	14	5	76	5	6	321	25719	12	NA	None	#df7ddc	#e3b200	#69df5d
10060_1#25	EMORY1403	189	9463	5464	2	4	14	2	1	1	6	74	25727	142	NA	None	#616d34	#4979ff	#a3d652
10060_1#33	EMORY1404	189	9463	5464	2	4	14	2	1	1	6	74	25736	142	0_22_2_9_0_0_0_0_0_0_0	0_22_2	#616d34	#4979ff	#a3d652
10060_1#41	EMORY1417	105	5625	5625	8	104	14	8	263	1	6	110	25743	260	NA	None	#48986e	#ccb700	#ae008b
10060_1#57	EMORY1429	89	1292	1292	1	28	20	13	9	12	94	170	25757	143	NA	None	#e08d31	#515de5	#81dc50
10060_1#65	EMORY1433	13	8003	5470	10	20	28	8	4	43	15	133	25765	85	NA	None	#bc5fd1	#6b63ed	#31b12d
10060_1#73	EMORY1438	13	5611	5611	7	4	28	8	4	8	15	583	25774	85	0_21_0_46_1_1_0_0_0_0_0	0_21_0	#bc5fd1	#deb300	#31b12d
10060_1#81	EMORY1449	89	1292	1292	1	28	20	13	9	12	94	170	25783	143	NA	None	#e08d31	#515de5	#81dc50
10060_1#89	EMORY1450	23	5628	5628	10	99	1	5	1	4	6	320	25791	12	NA	None	#df7ddc	#0071f2	#69df5d
9950_1#6	EMORY1453	23	5628	5628	10	99	1	5	1	4	6	320	25543	12	NA	None	#df7ddc	#0071f2	#69df5d
9950_1#14	EMORY1460	23	5628	5628	10	99	1	5	1	4	6	320	25505	12	NA	None	#df7ddc	#0071f2	#69df5d
9950_1#22	EMORY1467	13	5470	5470	7	20	28	8	4	43	15	133	25511	85	NA	None	#bc5fd1	#6b63ed	#31b12d
9950_1#30	EMORY1468	76	1092	74	2	19	14	13	2	1	6	16	25518	290	0_131_0_0_3_0_1_0_0_0_0	0_131_0	#4bc75c	#cccd1a	#ae45cb
9950_1#38	EMORY1485	105	5625	5625	8	104	14	8	263	1	6	110	25525	260	0_183_0_2_15_0_0_0_0_0_0	0_183_0	#48986e	#ccb700	#ae008b
9950_1#46	EMORY1492	23	7415	1121	5	99	14	5	1	5	15	173	25532	12	NA	None	#df7ddc	#006cec	#69df5d
9950_1#54	EMORY1509	23	7415	1121	5	99	14	5	1	5	15	173	25538	12	NA	None	#df7ddc	#006cec	#69df5d
9950_1#70	EMORY1524	189	5471	5464	7	1	14	2	1	5	6	74	25552	142	NA	None	#616d34	#4979ff	#a3d652
9950_1#78	EMORY1531	89	1292	1292	1	28	20	13	9	12	94	170	25559	143	0_196_1_1_28_0_0_4_0_0_0	0_196_1	#e08d31	#515de5	#81dc50
9950_1#85	EMORY1534	89	1292	1292	1	28	20	13	9	12	94	170	25565	143	NA	None	#e08d31	#515de5	#81dc50
9950_2#1	EMORY1549	189	5471	5464	7	1	14	2	1	5	6	74	25573	142	0_22_2_6_2_0_0_0_0_0_0	0_22_2	#616d34	#4979ff	#a3d652
9950_1#7	EMORY1550	23	5628	5628	10	99	1	5	1	4	6	320	25551	12	NA	None	#df7ddc	#0071f2	#69df5d
9950_1#15	EMORY1551	105	6348	5625	8	104	14	8	263	5	6	110	25506	260	0_183_0_4_4_0_0_0_0_0_0	0_183_0	#48986e	#ccb700	#ae008b
9950_1#23	EMORY1556	89	1292	1292	1	28	20	13	9	12	94	170	25512	143	NA	None	#e08d31	#515de5	#81dc50
9950_1#39	EMORY1563	13	9919	5470	7	20	28	8	426	43	15	133	25526	85	NA	None	#bc5fd1	#6b63ed	#31b12d
9950_1#55	EMORY1584	23	9482	185	5	1	14	6	1	15	6	3	25539	12	0_130_1_85_0_0_0_0_0_0_0	0_130_1	#df7ddc	#41a100	#69df5d
9950_1#63	EMORY1589	189	9916	5464	7	4	14	2	1	5	413	74	25546	142	NA	None	#616d34	#4979ff	#a3d652
9950_1#71	EMORY1591	189	9916	5464	7	4	14	2	1	5	413	74	25553	142	NA	None	#616d34	#4979ff	#a3d652
9950_1#79	EMORY1598	89	1292	1292	1	28	20	13	9	12	94	170	25560	143	0_196_1_1_28_0_0_4_0_2_0	0_196_1	#e08d31	#515de5	#81dc50
9950_1#86	EMORY1601	189	9916	5464	7	4	14	2	1	5	413	74	25566	142	NA	None	#616d34	#4979ff	#a3d652
9950_2#2	EMORY1603	23	1121	1121	5	99	14	5	1	5	6	173	25581	12	0_130_1_40_1_2_0_0_0_0_0	0_130_1	#df7ddc	#006cec	#69df5d
9950_1#8	EMORY1608	189	10646	5464	7	535	14	2	1	5	6	74	25561	142	NA	None	#616d34	#4979ff	#a3d652
9950_1#16	EMORY1609	23	90	185	5	3	4	6	1	2	6	3	25507	12	NA	None	#df7ddc	#41a100	#69df5d
9950_1#24	EMORY1655	115	1662	1662	7	20	1	5	8	12	4	584	25513	145	NA	None	#8b7926	#e2c52b	#01d37c
9950_1#32	EMORY1658	23	9482	185	5	1	14	6	1	15	6	3	25519	12	NA	None	#df7ddc	#41a100	#69df5d
9950_1#40	EMORY1659	23	9924	5628	10	577	1	5	1	4	6	320	25528	12	NA	None	#df7ddc	#0071f2	#69df5d
9950_1#48	EMORY1668	23	7415	1121	5	99	14	5	1	5	15	173	25533	12	NA	None	#df7ddc	#006cec	#69df5d
9950_1#56	EMORY1681	89	12848	1292	1	28	20	13	9	12	542	170	25540	143	NA	None	#e08d31	#515de5	#81dc50
9950_1#64	EMORY1687	23	7415	1121	5	99	14	5	1	5	15	173	25547	12	NA	None	#df7ddc	#006cec	#69df5d
9950_1#72	EMORY1688	23	9908	788	5	576	14	5	76	5	6	321	25554	12	NA	None	#df7ddc	#e3b200	#69df5d
9950_1#80	EMORY1692	23	7415	1121	5	99	14	5	1	5	15	173	25562	12	NA	None	#df7ddc	#006cec	#69df5d
9950_1#87	EMORY1696	47	9564	315	20	14	17	28	1	1	15	42	25567	23	NA	None	#b4b270	#016be7	#8ed96d
9950_2#3	EMORY1712	105	5625	5625	8	104	14	8	263	1	6	110	25590	260	NA	None	#48986e	#ccb700	#ae008b
9950_1#9	EMORY1719	189	9463	5464	2	4	14	2	1	1	6	74	25570	142	0_22_2_9_1_0_0_0_0_0_0	0_22_2	#616d34	#4979ff	#a3d652
9950_1#17	EMORY1725	23	5628	5628	10	99	1	5	1	4	6	320	25508	12	NA	None	#df7ddc	#0071f2	#69df5d
9870_5#24	EMORY173	89	1292	1292	1	28	20	13	9	12	94	170	25432	143	NA	None	#e08d31	#515de5	#81dc50
9950_1#25	EMORY1736	89	1292	1292	1	28	20	13	9	12	94	170	25514	143	NA	None	#e08d31	#515de5	#81dc50
9950_1#33	EMORY1740	23	90	185	5	3	4	6	1	2	6	3	25520	12	0_130_1_42_155_0_0_0_0_1_0	0_130_1	#df7ddc	#41a100	#69df5d
9950_1#41	EMORY1743	23	90	185	5	3	4	6	1	2	6	3	25529	12	0_130_1_42_155_0_0_0_0_0_0	0_130_1	#df7ddc	#41a100	#69df5d
9950_1#49	EMORY1744	13	5470	5470	7	20	28	8	4	43	15	133	25534	85	0_21_0_42_2_0_0_0_0_0_0	0_21_0	#bc5fd1	#6b63ed	#31b12d
9950_1#57	EMORY1745	76	1092	74	2	19	14	13	2	1	6	16	25541	290	NA	None	#4bc75c	#cccd1a	#ae45cb
9950_1#65	EMORY1747	23	5628	5628	10	99	1	5	1	4	6	320	25548	12	0_130_1_41_0_2_0_0_1_0_0	0_130_1	#df7ddc	#0071f2	#69df5d
9950_1#73	EMORY1754	23	9482	185	5	1	14	6	1	15	6	3	25555	12	NA	None	#df7ddc	#41a100	#69df5d
9950_1#81	EMORY1757	13	8003	5470	10	20	28	8	4	43	15	133	25563	85	NA	None	#bc5fd1	#6b63ed	#31b12d
9950_1#88	EMORY1775	23	7415	1121	5	99	14	5	1	5	15	173	25568	12	0_130_1_86_0_0_0_0_1_0_0	0_130_1	#df7ddc	#006cec	#69df5d
9950_1#10	EMORY1784	89	1292	1292	1	28	20	13	9	12	94	170	25502	143	NA	None	#e08d31	#515de5	#81dc50
9870_5#32	EMORY182	76	1092	74	2	19	14	13	2	1	6	16	25441	290	0_131_0_0_3_0_1_0_0_0_0	0_131_0	#4bc75c	#cccd1a	#ae45cb
9870_5#40	EMORY189	23	5628	5628	10	99	1	5	1	4	6	320	25449	12	NA	None	#df7ddc	#0071f2	#69df5d
9870_5#48	EMORY190	105	5625	5625	8	104	14	8	263	1	6	110	25456	260	NA	None	#48986e	#ccb700	#ae008b
9870_5#63	EMORY194	105	5449	5449	8	28	14	2	1	1	6	225	25470	260	NA	None	#48986e	#f3bf22	#ae008b
9870_5#71	EMORY206	13	5611	5611	7	4	28	8	4	8	15	583	25479	85	NA	None	#bc5fd1	#deb300	#31b12d
9870_5#79	EMORY207	189	9463	5464	2	4	14	2	1	1	6	74	25486	142	NA	None	#616d34	#4979ff	#a3d652
9870_5#87	EMORY220	23	5628	5628	10	99	1	5	1	4	6	320	25495	12	NA	None	#df7ddc	#0071f2	#69df5d
9870_5#1	EMORY236	189	5471	5464	7	1	14	2	1	5	6	74	25417	142	NA	None	#616d34	#4979ff	#a3d652
9870_5#31	EMORY24	23	7415	1121	5	99	14	5	1	5	15	173	25440	12	NA	None	#df7ddc	#006cec	#69df5d
9870_5#9	EMORY244	23	5628	5628	10	99	1	5	1	4	6	320	25498	12	NA	None	#df7ddc	#0071f2	#69df5d
9870_5#17	EMORY249	13	5470	5470	7	20	28	8	4	43	15	133	25424	85	NA	None	#bc5fd1	#6b63ed	#31b12d
9870_5#25	EMORY255	23	5628	5628	10	99	1	5	1	4	6	320	25433	12	NA	None	#df7ddc	#0071f2	#69df5d
9870_5#33	EMORY256	189	5471	5464	7	1	14	2	1	5	6	74	25442	142	NA	None	#616d34	#4979ff	#a3d652
9870_5#41	EMORY258	23	7415	1121	5	99	14	5	1	5	15	173	25450	12	NA	None	#df7ddc	#006cec	#69df5d
9870_5#49	EMORY268	13	5470	5470	7	20	28	8	4	43	15	133	25457	85	NA	None	#bc5fd1	#6b63ed	#31b12d
9870_5#57	EMORY288	13	5611	5611	7	4	28	8	4	8	15	583	25463	85	NA	None	#bc5fd1	#deb300	#31b12d
9870_5#39	EMORY29	23	5628	5628	10	99	1	5	1	4	6	320	25447	12	NA	None	#df7ddc	#0071f2	#69df5d
9870_5#64	EMORY291	189	5471	5464	7	1	14	2	1	5	6	74	25471	142	NA	None	#616d34	#4979ff	#a3d652
9870_5#72	EMORY296	23	90	185	5	3	4	6	1	2	6	3	25480	12	NA	None	#df7ddc	#41a100	#69df5d
9870_5#80	EMORY311	13	5470	5470	7	20	28	8	4	43	15	133	25488	85	NA	None	#bc5fd1	#6b63ed	#31b12d
9870_5#88	EMORY328	105	5625	5625	8	104	14	8	263	1	6	110	25496	260	NA	None	#48986e	#ccb700	#ae008b
9870_5#2	EMORY335	189	9501	5464	7	1	14	2	1	5	9	74	25427	142	NA	None	#616d34	#4979ff	#a3d652
9870_5#10	EMORY337	23	7415	1121	5	99	14	5	1	5	15	173	25418	12	NA	None	#df7ddc	#006cec	#69df5d
9870_5#18	EMORY341	189	5464	5464	7	4	14	2	1	5	6	74	25425	142	NA	None	#616d34	#4979ff	#a3d652
9870_5#26	EMORY355	13	9555	5470	15	20	28	8	4	43	15	133	25434	85	NA	None	#bc5fd1	#6b63ed	#31b12d
9870_5#34	EMORY368	105	6348	5625	8	104	14	8	263	5	6	110	25443	260	NA	None	#48986e	#ccb700	#ae008b
9870_5#42	EMORY373	76	1092	74	2	19	14	13	2	1	6	16	25451	290	NA	None	#4bc75c	#cccd1a	#ae45cb
9870_5#50	EMORY374	76	1092	74	2	19	14	13	2	1	6	16	25458	290	NA	None	#4bc75c	#cccd1a	#ae45cb
9870_5#58	EMORY384	23	7415	1121	5	99	14	5	1	5	15	173	25464	12	NA	None	#df7ddc	#006cec	#69df5d
9870_5#65	EMORY402	89	1292	1292	1	28	20	13	9	12	94	170	25472	143	NA	None	#e08d31	#515de5	#81dc50
9870_5#73	EMORY403	89	1292	1292	1	28	20	13	9	12	94	170	25481	143	NA	None	#e08d31	#515de5	#81dc50
9870_5#47	EMORY41	189	9463	5464	2	4	14	2	1	1	6	74	25455	142	NA	None	#616d34	#4979ff	#a3d652
9870_5#81	EMORY420	23	5628	5628	10	99	1	5	1	4	6	320	25489	12	NA	None	#df7ddc	#0071f2	#69df5d
9870_5#89	EMORY424	13	9919	5470	7	20	28	8	426	43	15	133	25497	85	NA	None	#bc5fd1	#6b63ed	#31b12d
9870_5#3	EMORY426	189	5471	5464	7	1	14	2	1	5	6	74	25438	142	NA	None	#616d34	#4979ff	#a3d652
9870_5#11	EMORY437	13	8003	5470	10	20	28	8	4	43	15	133	25419	85	NA	None	#bc5fd1	#6b63ed	#31b12d
9870_5#19	EMORY439	189	5471	5464	7	1	14	2	1	5	6	74	25426	142	NA	None	#616d34	#4979ff	#a3d652
9870_5#55	EMORY44	189	5471	5464	7	1	14	2	1	5	6	74	25462	142	NA	None	#616d34	#4979ff	#a3d652
9870_5#27	EMORY444	189	5471	5464	7	1	14	2	1	5	6	74	25435	142	NA	None	#616d34	#4979ff	#a3d652
9870_5#35	EMORY446	23	9485	9485	5	3	271	6	1	18	6	585	25444	12	NA	None	#df7ddc	#e7af00	#69df5d
9870_5#51	EMORY453	23	5628	5628	10	99	1	5	1	4	6	320	25459	12	NA	None	#df7ddc	#0071f2	#69df5d
11822_1#1	EMORY467	13	5470	5470	7	20	28	8	4	43	15	133	594	85	0_21_0_42_1_0_0_0_0_0_0	0_21_0	#bc5fd1	#6b63ed	#31b12d
9870_5#66	EMORY470	189	9551	9551	13	1	14	2	1	10	6	582	25473	142	NA	None	#616d34	#005fdc	#a3d652
9870_5#7	EMORY5	23	5628	5628	10	99	1	5	1	4	6	320	25477	12	NA	None	#df7ddc	#0071f2	#69df5d
9870_5#62	EMORY50	189	5471	5464	7	1	14	2	1	5	6	74	25469	142	NA	None	#616d34	#4979ff	#a3d652
9870_5#82	EMORY500	105	6348	5625	8	104	14	8	263	5	6	110	25490	260	NA	None	#48986e	#ccb700	#ae008b
9870_5#90	EMORY502	23	5628	5628	10	99	1	5	1	4	6	320	25499	12	NA	None	#df7ddc	#0071f2	#69df5d
9870_5#4	EMORY506	189	5471	5464	7	1	14	2	1	5	6	74	25448	142	NA	None	#616d34	#4979ff	#a3d652
11657_8#60	EMORY507	23	788	788	5	2	14	5	76	5	6	321	325	12	0_130_1_40_6_0_0_0_0_0_0	0_130_1	#df7ddc	#e3b200	#69df5d
9870_5#70	EMORY52	189	5471	5464	7	1	14	2	1	5	6	74	25478	142	NA	None	#616d34	#4979ff	#a3d652
9870_5#20	EMORY552	23	7415	1121	5	99	14	5	1	5	15	173	25428	12	NA	None	#df7ddc	#006cec	#69df5d
9870_5#28	EMORY554	13	9555	5470	15	20	28	8	4	43	15	133	25436	85	0_21_0_70_0_0_0_0_0_0_0	0_21_0	#bc5fd1	#6b63ed	#31b12d
9870_5#36	EMORY555	23	5628	5628	10	99	1	5	1	4	6	320	25445	12	NA	None	#df7ddc	#0071f2	#69df5d
9870_5#44	EMORY557	13	5611	5611	7	4	28	8	4	8	15	583	25452	85	NA	None	#bc5fd1	#deb300	#31b12d
9870_5#59	EMORY562	105	6348	5625	8	104	14	8	263	5	6	110	25465	260	NA	None	#48986e	#ccb700	#ae008b
9870_5#67	EMORY565	189	9463	5464	2	4	14	2	1	1	6	74	25474	142	NA	None	#616d34	#4979ff	#a3d652
9870_5#75	EMORY574	89	1292	1292	1	28	20	13	9	12	94	170	25482	143	NA	None	#e08d31	#515de5	#81dc50
9870_5#83	EMORY575	89	1292	1292	1	28	20	13	9	12	94	170	25491	143	NA	None	#e08d31	#515de5	#81dc50
9870_5#91	EMORY611	23	5628	5628	10	99	1	5	1	4	6	320	25500	12	NA	None	#df7ddc	#0071f2	#69df5d
9870_5#13	EMORY627	13	5611	5611	7	4	28	8	4	8	15	583	25420	85	NA	None	#bc5fd1	#deb300	#31b12d
9870_5#21	EMORY632	23	5628	5628	10	99	1	5	1	4	6	320	25429	12	NA	None	#df7ddc	#0071f2	#69df5d
9870_5#29	EMORY637	105	5625	5625	8	104	14	8	263	1	6	110	25437	260	NA	None	#48986e	#ccb700	#ae008b
9870_5#45	EMORY651	23	7415	1121	5	99	14	5	1	5	15	173	25453	12	NA	None	#df7ddc	#006cec	#69df5d
9870_5#53	EMORY657	23	5628	5628	10	99	1	5	1	4	6	320	25460	12	NA	None	#df7ddc	#0071f2	#69df5d
9870_5#60	EMORY684	189	9463	5464	2	4	14	2	1	1	6	74	25467	142	0_22_2_9_0_1_0_0_0_0_0	0_22_2	#616d34	#4979ff	#a3d652
9870_5#68	EMORY698	13	8003	5470	10	20	28	8	4	43	15	133	25475	85	NA	None	#bc5fd1	#6b63ed	#31b12d
9870_5#76	EMORY706	23	7415	1121	5	99	14	5	1	5	15	173	25483	12	NA	None	#df7ddc	#006cec	#69df5d
9870_5#84	EMORY720	23	5628	5628	10	99	1	5	1	4	6	320	25492	12	NA	None	#df7ddc	#0071f2	#69df5d
10060_1#1	EMORY728	105	6348	5625	8	104	14	8	263	5	6	110	25713	260	NA	None	#48986e	#ccb700	#ae008b
9870_5#6	EMORY729	105	12847	5449	8	28	14	2	552	1	6	225	25466	260	NA	None	#48986e	#f3bf22	#ae008b
9870_5#78	EMORY74	23	5628	5628	10	99	1	5	1	4	6	320	25485	12	NA	None	#df7ddc	#0071f2	#69df5d
9870_5#14	EMORY769	23	788	788	5	2	14	5	76	5	6	321	25421	12	NA	None	#df7ddc	#e3b200	#69df5d
9870_5#22	EMORY772	105	12846	12846	8	4	14	8	551	1	6	586	25430	260	NA	None	#48986e	#207fff	#ae008b
9870_5#30	EMORY774	189	5471	5464	7	1	14	2	1	5	6	74	25439	142	NA	None	#616d34	#4979ff	#a3d652
9870_5#38	EMORY781	23	1121	1121	5	99	14	5	1	5	6	173	25446	12	NA	None	#df7ddc	#006cec	#69df5d
9870_5#46	EMORY782	189	5471	5464	7	1	14	2	1	5	6	74	25454	142	NA	None	#616d34	#4979ff	#a3d652
9870_5#54	EMORY797	23	5628	5628	10	99	1	5	1	4	6	320	25461	12	NA	None	#df7ddc	#0071f2	#69df5d
9870_5#61	EMORY798	105	6348	5625	8	104	14	8	263	5	6	110	25468	260	NA	None	#48986e	#ccb700	#ae008b
9870_5#69	EMORY800	23	5628	5628	10	99	1	5	1	4	6	320	25476	12	NA	None	#df7ddc	#0071f2	#69df5d
9870_5#77	EMORY803	89	1292	1292	1	28	20	13	9	12	94	170	25484	143	NA	None	#e08d31	#515de5	#81dc50
9870_5#85	EMORY805	23	5628	5628	10	99	1	5	1	4	6	320	25493	12	NA	None	#df7ddc	#0071f2	#69df5d
10060_1#2	EMORY808	89	1292	1292	1	28	20	13	9	12	94	170	25721	143	NA	None	#e08d31	#515de5	#81dc50
10060_1#10	EMORY810	23	5628	5628	10	99	1	5	1	4	6	320	25714	12	NA	None	#df7ddc	#0071f2	#69df5d
10060_1#18	EMORY814	23	90	185	5	3	4	6	1	2	6	3	25720	12	0_130_1_42_149_0_0_0_0_0_0	0_130_1	#df7ddc	#41a100	#69df5d
10060_1#26	EMORY817	105	5625	5625	8	104	14	8	263	1	6	110	25728	260	NA	None	#48986e	#ccb700	#ae008b
10060_1#42	EMORY835	23	5628	5628	10	99	1	5	1	4	6	320	25744	12	NA	None	#df7ddc	#0071f2	#69df5d
10060_1#50	EMORY846	89	1292	1292	1	28	20	13	9	12	94	170	25751	143	0_196_1_1_28_0_0_4_0_1_0	0_196_1	#e08d31	#515de5	#81dc50
10060_1#58	EMORY850	23	1121	1121	5	99	14	5	1	5	6	173	25758	12	NA	None	#df7ddc	#006cec	#69df5d
10060_1#66	EMORY857	105	5449	5449	8	28	14	2	1	1	6	225	25766	260	NA	None	#48986e	#f3bf22	#ae008b
10060_1#74	EMORY858	23	90	185	5	3	4	6	1	2	6	3	25775	12	0_130_1_42_40_1_0_0_0_0_0	0_130_1	#df7ddc	#41a100	#69df5d
10060_1#82	EMORY859	105	5449	5449	8	28	14	2	1	1	6	225	25784	260	NA	None	#48986e	#f3bf22	#ae008b
10060_1#90	EMORY863	89	1292	1292	1	28	20	13	9	12	94	170	25793	143	NA	None	#e08d31	#515de5	#81dc50
10060_1#3	EMORY870	13	5611	5611	7	4	28	8	4	8	15	583	25732	85	NA	None	#bc5fd1	#deb300	#31b12d
10060_1#11	EMORY884	89	1292	1292	1	28	20	13	9	12	94	170	25715	143	NA	None	#e08d31	#515de5	#81dc50
10060_1#27	EMORY889	105	6348	5625	8	104	14	8	263	5	6	110	25729	260	NA	None	#48986e	#ccb700	#ae008b
10060_1#35	EMORY894	23	7415	1121	5	99	14	5	1	5	15	173	25737	12	NA	None	#df7ddc	#006cec	#69df5d
9870_5#15	EMORY9	23	5628	5628	10	99	1	5	1	4	6	320	25422	12	NA	None	#df7ddc	#0071f2	#69df5d
10060_1#43	EMORY931	189	9916	5464	7	4	14	2	1	5	413	74	25745	142	NA	None	#616d34	#4979ff	#a3d652
10060_1#51	EMORY958	89	1292	1292	1	28	20	13	9	12	94	170	25752	143	NA	None	#e08d31	#515de5	#81dc50
24820_2#293	GPS_AR_14016	31	306	306	12	4	20	8	13	5	16	174	18625	69	NA	None	#e18e31	#5ab013	#78dd5b
24820_2#294	GPS_AR_14021	13	473	473	7	20	28	25	4	4	15	14	18626	85	NA	None	#bc5fd1	#73c024	#31b12d
24820_2#295	GPS_AR_14028	131	15563	3669	43	259	74	5	4	5	36	134	18627	280	NA	None	#34c7dd	#1a48be	#8d1b92
24820_2#296	GPS_AR_14029	23	1121	1121	5	99	14	5	1	5	6	173	18628	12	NA	None	#df7ddc	#006cec	#69df5d
24820_2#297	GPS_AR_14030	6	156	156	7	8	1	11	10	1	6	0	18629	35	NA	None	#57a627	#9030b7	#b05fe8
24820_2#298	GPS_AR_14032	5	1131	156	7	6	8	13	4	6	25	0	18630	8	NA	None	#9c34b3	#9030b7	#8435bb
24820_2#299	GPS_AR_14033	18	9	15	1	1	8	5	4	5	5	9	18631	33	NA	None	#4cc48c	#b265ef	#c26ef8
24820_2#300	GPS_AR_14052	15	191	191	8	1	17	9	2	1	6	76	18634	101	NA	None	#bd2c9b	#a1d738	#7eba0c
24820_2#301	GPS_AR_14058	51	458	458	2	21	17	32	9	47	6	93	18635	749	NA	None	#65682a	#ffae16	#7f2a9a
24820_2#302	GPS_AR_14065	6	162	156	7	8	14	11	10	1	6	0	18636	35	NA	None	#57a627	#9030b7	#b05fe8
24820_2#303	GPS_AR_14066	715	779	779	1	1	8	8	70	2	6	587	18637	19034	NA	None	#ce5360	#015cd4	#cacd40
24820_2#304	GPS_AR_14067	15	191	191	8	1	17	9	2	1	6	76	18638	101	NA	None	#bd2c9b	#a1d738	#7eba0c
24820_2#305	GPS_AR_14070	4	199	199	8	4	14	13	14	4	17	13	18639	73	NA	None	#0094df	#2356db	#0170f7
24820_2#306	GPS_AR_14072	13	473	473	7	20	28	25	4	4	15	14	18640	85	NA	None	#bc5fd1	#73c024	#31b12d
24820_2#307	GPS_AR_14074	8	289	289	16	33	33	12	9	1	41	28	18641	1	NA	None	#8ea91e	#51d656	#8ec51d
24820_2#308	GPS_AR_14075	4	876	199	8	4	14	13	14	4	6	13	18642	73	NA	None	#0094df	#2356db	#0170f7
24820_2#309	GPS_AR_14076	18	9	15	1	1	8	5	4	5	5	9	18643	33	NA	None	#4cc48c	#b265ef	#c26ef8
24820_2#310	GPS_AR_14091	2	615	615	10	4	94	31	4	1	6	179	18645	25	NA	None	#8da9ac	#f1c027	#4948cc
24820_2#311	GPS_AR_14095	5	1131	156	7	6	8	13	4	6	25	0	18646	8	NA	None	#9c34b3	#9030b7	#8435bb
24820_2#312	GPS_AR_14099	1	320	320	4	20	1	16	19	15	6	2	18647	6	NA	None	#4867aa	#6f3bc0	#6054db
24820_2#313	GPS_AR_14100	4	199	199	8	4	14	13	14	4	17	13	18648	73	NA	None	#0094df	#2356db	#0170f7
24820_2#314	GPS_AR_14103	6	156	156	7	8	1	11	10	1	6	0	18649	35	NA	None	#57a627	#9030b7	#b05fe8
24820_2#315	GPS_AR_14112	12	180	180	7	1	22	15	2	10	6	44	18650	117	NA	None	#8cc14b	#8ac621	#9bbe00
24820_2#316	GPS_AR_14119	7	15564	439	1	4	539	8	9	9	6	12	18651	92	NA	None	#db75f1	#63c83b	#61ab00
24820_2#317	GPS_AR_14121	47	315	315	20	14	14	28	1	1	15	42	18652	23	NA	None	#b4b270	#016be7	#8ed96d
24820_2#318	GPS_AR_14126	31	306	306	12	4	20	8	13	5	16	174	18653	69	NA	None	#e18e31	#5ab013	#78dd5b
24820_2#319	GPS_AR_14143	13	473	473	7	20	28	25	4	4	15	14	18654	85	NA	None	#bc5fd1	#73c024	#31b12d
24820_2#320	GPS_AR_14155	5	1131	156	7	6	8	13	4	6	25	0	18656	8	NA	None	#9c34b3	#9030b7	#8435bb
24820_2#321	GPS_AR_14157	18	9	15	1	1	8	5	4	5	5	9	18657	33	NA	None	#4cc48c	#b265ef	#c26ef8
24820_2#322	GPS_AR_14159	37	751	751	7	1	80	47	29	37	6	226	18658	12	NA	None	#da3a83	#6779ff	#69df5d
24820_2#323	GPS_AR_14164	15	191	191	8	1	17	9	2	1	6	76	18659	101	NA	None	#bd2c9b	#a1d738	#7eba0c
24820_2#324	GPS_AR_14165	15	191	191	8	1	17	9	2	1	6	76	18660	101	NA	None	#bd2c9b	#a1d738	#7eba0c
24820_2#325	GPS_AR_14168	15	191	191	8	1	17	9	2	1	6	76	18661	101	NA	None	#bd2c9b	#a1d738	#7eba0c
24820_2#326	GPS_AR_14172	716	14486	14486	7	3	1	10	19	16	14	588	18662	19059	NA	None	#c96adf	#8bab00	#593faa
24820_2#327	GPS_AR_14197	31	8415	306	12	95	20	8	13	5	16	174	18663	69	NA	None	#e18e31	#5ab013	#78dd5b
24820_2#328	GPS_AR_14202	31	306	306	12	4	20	8	13	5	16	174	18664	69	NA	None	#e18e31	#5ab013	#78dd5b
24820_2#329	GPS_AR_14209	8	289	289	16	33	33	12	9	1	41	28	18665	1	NA	None	#8ea91e	#51d656	#8ec51d
24820_2#330	GPS_AR_14210	43	2240	156	15	1	17	17	4	1	6	0	18667	389	NA	None	#31957f	#9030b7	#a7d55c
24820_2#331	GPS_AR_14227	15	191	191	8	1	17	9	2	1	6	76	18668	101	NA	None	#bd2c9b	#a1d738	#7eba0c
24820_2#332	GPS_AR_14238	10	230	230	12	22	14	19	2	17	6	4	18669	77	NA	None	#dbb532	#523bbb	#a8d539
24820_2#333	GPS_AR_14239	5	1131	156	7	6	8	13	4	6	25	0	18670	8	NA	None	#9c34b3	#9030b7	#8435bb
24820_2#334	GPS_AR_14240	113	775	15	1	1	5	5	5	5	6	9	18671	402	NA	None	#566621	#b265ef	#9a0384
24820_2#335	GPS_AR_14247	37	14567	751	7	1	80	47	29	23	6	226	18672	12	NA	None	#da3a83	#6779ff	#69df5d
24820_2#336	GPS_AR_14283	714	4062	4062	7	1	31	8	9	15	31	589	18673	19006	NA	None	#58a629	#ac68f2	#58de8e
24820_2#337	GPS_AR_14287	6	156	156	7	8	1	11	10	1	6	0	18674	35	NA	None	#57a627	#9030b7	#b05fe8
24820_2#338	GPS_AR_14297	9	782	63	2	21	5	5	36	12	17	1	18675	2	NA	None	#4c71e1	#d575ff	#fa77fa
24820_2#339	GPS_AR_14303	44	179	177	7	1	14	14	40	12	1	34	18676	259	NA	None	#b33321	#5838bc	#8e1da8
24820_2#340	GPS_AR_14304	96	3744	74	2	6	145	13	4	1	6	16	18678	1427	NA	None	#da3a60	#cccd1a	#afb400
24820_2#341	GPS_AR_14308	5	1131	156	7	6	8	13	4	6	25	0	18679	8	NA	None	#9c34b3	#9030b7	#8435bb
24820_2#342	GPS_AR_14312	70	259	259	24	12	43	5	35	1	15	323	18680	765	NA	None	#01b1ff	#008a13	#c3008a
24820_2#343	GPS_AR_14313	5	1131	156	7	6	8	13	4	6	25	0	18681	8	NA	None	#9c34b3	#9030b7	#8435bb
24820_2#344	GPS_AR_14316	13	473	473	7	20	28	25	4	4	15	14	18682	85	NA	None	#bc5fd1	#73c024	#31b12d
24820_2#345	GPS_AR_14317	8	289	289	16	33	33	12	9	1	41	28	18683	1	NA	None	#8ea91e	#51d656	#8ec51d
24820_2#346	GPS_AR_14320	4	876	199	8	4	14	13	14	4	6	13	18684	73	NA	None	#0094df	#2356db	#0170f7
24820_2#347	GPS_AR_14326	9	782	63	2	21	5	5	36	12	17	1	18685	2	NA	None	#4c71e1	#d575ff	#fa77fa
24820_2#348	GPS_AR_14333	2	615	615	10	4	94	31	4	1	6	179	18686	25	NA	None	#8da9ac	#f1c027	#4948cc
24820_2#349	GPS_AR_14348	7	14523	439	1	3	6	8	9	9	6	12	18687	92	NA	None	#db75f1	#63c83b	#61ab00
24820_2#350	GPS_AR_14349	32	218	218	10	1	29	20	14	1	6	37	18689	96	NA	None	#8490db	#a01ca8	#00c659
24820_2#351	GPS_AR_14352	13	473	473	7	20	28	25	4	4	15	14	18690	85	NA	None	#bc5fd1	#73c024	#31b12d
24820_2#352	GPS_AR_14353	1	236	320	15	20	26	16	19	15	6	2	18691	6	NA	None	#4867aa	#6f3bc0	#6054db
24820_2#353	GPS_AR_14354	4	876	199	8	4	14	13	14	4	6	13	18692	73	NA	None	#0094df	#2356db	#0170f7
24820_2#354	GPS_AR_14355	2	615	615	10	4	94	31	4	1	6	179	18693	25	NA	None	#8da9ac	#f1c027	#4948cc
24820_2#355	GPS_AR_14373	823	747	747	7	3	18	8	9	1	36	590	18694	19091	NA	None	#b78f00	#eb6ef2	#4fde98
24820_2#356	GPS_AR_14411	1	1451	320	10	20	1	16	19	15	6	2	18695	6	NA	None	#4867aa	#6f3bc0	#6054db
24820_2#357	GPS_AR_14426	5	1131	156	7	6	8	13	4	6	25	0	18696	8	NA	None	#9c34b3	#9030b7	#8435bb
24861_1#1	GPS_AR_14433	5	1131	156	7	6	8	13	4	6	25	0	18766	8	NA	None	#9c34b3	#9030b7	#8435bb
24861_1#2	GPS_AR_15006	5	172	156	7	6	8	13	8	6	25	0	18875	8	NA	None	#9c34b3	#9030b7	#8435bb
24861_1#3	GPS_AR_15012	3	100	100	5	39	18	12	29	12	9	129	18986	63	NA	None	#8854d2	#6349cf	#5b6df8
24861_1#4	GPS_AR_15014	6	156	156	7	8	1	11	10	1	6	0	19051	35	NA	None	#57a627	#9030b7	#b05fe8
24861_1#5	GPS_AR_15021	15	191	191	8	1	17	9	2	1	6	76	19062	101	NA	None	#bd2c9b	#a1d738	#7eba0c
24861_1#6	GPS_AR_15042	15	191	191	8	1	17	9	2	1	6	76	19073	101	NA	None	#bd2c9b	#a1d738	#7eba0c
24861_1#7	GPS_AR_15058	31	306	306	12	4	20	8	13	5	16	174	19084	69	NA	None	#e18e31	#5ab013	#78dd5b
24861_1#8	GPS_AR_15063	8	289	289	16	33	33	12	9	1	41	28	19095	1	NA	None	#8ea91e	#51d656	#8ec51d
24861_1#9	GPS_AR_15072	8	289	289	16	33	33	12	9	1	41	28	19106	1	NA	None	#8ea91e	#51d656	#8ec51d
24861_1#11	GPS_AR_15075	15	1062	191	8	1	14	9	2	1	6	76	18777	101	NA	None	#bd2c9b	#a1d738	#7eba0c
24861_1#12	GPS_AR_15077	4	876	199	8	4	14	13	14	4	6	13	18788	73	NA	None	#0094df	#2356db	#0170f7
24861_1#13	GPS_AR_15099	8	289	289	16	33	33	12	9	1	41	28	18799	1	NA	None	#8ea91e	#51d656	#8ec51d
24861_1#14	GPS_AR_15101	18	9	15	1	1	8	5	4	5	5	9	18810	33	NA	None	#4cc48c	#b265ef	#c26ef8
24861_1#15	GPS_AR_15103	31	306	306	12	4	20	8	13	5	16	174	18820	69	NA	None	#e18e31	#5ab013	#78dd5b
24861_1#16	GPS_AR_15105	18	9	15	1	1	8	5	4	5	5	9	18831	33	NA	None	#4cc48c	#b265ef	#c26ef8
24861_1#17	GPS_AR_15107	31	306	306	12	4	20	8	13	5	16	174	18842	69	NA	None	#e18e31	#5ab013	#78dd5b
24861_1#18	GPS_AR_15109	5	1131	156	7	6	8	13	4	6	25	0	18853	8	NA	None	#9c34b3	#9030b7	#8435bb
24861_1#19	GPS_AR_15111	8	289	289	16	33	33	12	9	1	41	28	18864	1	NA	None	#8ea91e	#51d656	#8ec51d
24861_1#20	GPS_AR_15114	12	180	180	7	1	22	15	2	10	6	44	18876	117	NA	None	#8cc14b	#8ac621	#9bbe00
24861_1#21	GPS_AR_15117	44	179	177	7	1	14	14	40	12	1	34	18887	259	NA	None	#b33321	#5838bc	#8e1da8
24861_1#22	GPS_AR_15119	50	15184	113	7	1	21	2	698	1	9	24	18898	39	NA	None	#c4a1e1	#a5069e	#249400
24861_1#23	GPS_AR_15133	1	320	320	4	20	1	16	19	15	6	2	18909	6	NA	None	#4867aa	#6f3bc0	#6054db
24861_1#24	GPS_AR_15134	8	289	289	16	33	33	12	9	1	41	28	18920	1	NA	None	#8ea91e	#51d656	#8ec51d
24861_1#25	GPS_AR_15145	31	306	306	12	4	20	8	13	5	16	174	18931	69	NA	None	#e18e31	#5ab013	#78dd5b
24861_1#26	GPS_AR_15147	5	1131	156	7	6	8	13	4	6	25	0	18942	8	NA	None	#9c34b3	#9030b7	#8435bb
24861_1#27	GPS_AR_15153	290	13887	13887	1	1	1	5	4	381	1	591	18953	15641	NA	None	#dd8494	#009326	#d60086
24861_1#28	GPS_AR_15173	31	306	306	12	4	20	8	13	5	16	174	18964	69	NA	None	#e18e31	#5ab013	#78dd5b
24861_1#29	GPS_AR_15180	6	156	156	7	8	1	11	10	1	6	0	18975	35	NA	None	#57a627	#9030b7	#b05fe8
24861_1#30	GPS_AR_15197	10	230	230	12	22	14	19	2	17	6	4	18987	77	NA	None	#dbb532	#523bbb	#a8d539
24861_1#31	GPS_AR_15201	6	156	156	7	8	1	11	10	1	6	0	18997	35	NA	None	#57a627	#9030b7	#b05fe8
24861_1#32	GPS_AR_15202	31	306	306	12	4	20	8	13	5	16	174	19007	69	NA	None	#e18e31	#5ab013	#78dd5b
24861_1#33	GPS_AR_15203	5	1131	156	7	6	8	13	4	6	25	0	19018	8	NA	None	#9c34b3	#9030b7	#8435bb
24861_1#34	GPS_AR_15204	32	218	218	10	1	29	20	14	1	6	37	19029	96	NA	None	#8490db	#a01ca8	#00c659
24861_1#35	GPS_AR_15205	5	1131	156	7	6	8	13	4	6	25	0	19040	8	NA	None	#9c34b3	#9030b7	#8435bb
24861_1#36	GPS_AR_15216	18	9	15	1	1	8	5	4	5	5	9	19048	33	NA	None	#4cc48c	#b265ef	#c26ef8
24861_1#37	GPS_AR_15217	9	2100	63	2	21	14	5	36	12	8	1	19049	2	NA	None	#4c71e1	#d575ff	#fa77fa
24861_1#39	GPS_AR_15223	13	473	473	7	20	28	25	4	4	15	14	19050	85	NA	None	#bc5fd1	#73c024	#31b12d
24861_1#40	GPS_AR_15226	9	2678	63	2	21	14	60	36	12	17	1	19052	2	NA	None	#4c71e1	#d575ff	#fa77fa
24861_1#41	GPS_AR_15230	8	289	289	16	33	33	12	9	1	41	28	19053	1	NA	None	#8ea91e	#51d656	#8ec51d
24861_1#42	GPS_AR_15237	5	1131	156	7	6	8	13	4	6	25	0	19054	8	NA	None	#9c34b3	#9030b7	#8435bb
24861_1#43	GPS_AR_15252	5	1131	156	7	6	8	13	4	6	25	0	19055	8	NA	None	#9c34b3	#9030b7	#8435bb
24861_1#44	GPS_AR_15260	8	289	289	16	33	33	12	9	1	41	28	19056	1	NA	None	#8ea91e	#51d656	#8ec51d
24861_1#45	GPS_AR_15262	5	1131	156	7	6	8	13	4	6	25	0	19057	8	NA	None	#9c34b3	#9030b7	#8435bb
24861_1#46	GPS_AR_15263	113	14578	15	1	1	5	5	4	5	6	9	19058	402	NA	None	#566621	#b265ef	#9a0384
24861_1#47	GPS_AR_15271	9	782	63	2	21	5	5	36	12	17	1	19059	2	NA	None	#4c71e1	#d575ff	#fa77fa
24861_1#48	GPS_AR_15272	3	2223	2223	8	3	5	5	29	66	42	256	19060	63	NA	None	#8854d2	#cb61e8	#5b6df8
24861_1#49	GPS_AR_15273	5	1131	156	7	6	8	13	4	6	25	0	19061	8	NA	None	#9c34b3	#9030b7	#8435bb
24861_1#50	GPS_AR_15282	6	156	156	7	8	1	11	10	1	6	0	19063	35	NA	None	#57a627	#9030b7	#b05fe8
24861_1#51	GPS_AR_15286	6	156	156	7	8	1	11	10	1	6	0	19064	35	NA	None	#57a627	#9030b7	#b05fe8
24861_1#52	GPS_AR_15289	140	15185	15185	1	15	5	661	12	5	6	592	19065	860	NA	None	#525dcc	#019c35	#8420a1
24861_1#53	GPS_AR_15294	386	7438	7438	15	3	8	5	4	5	8	593	19066	12870	NA	None	#5d7018	#d55de2	#02d7a1
24861_1#54	GPS_AR_15295	8	289	289	16	33	33	12	9	1	41	28	19067	1	NA	None	#8ea91e	#51d656	#8ec51d
24861_1#55	GPS_AR_15303	8	289	289	16	33	33	12	9	1	41	28	19068	1	NA	None	#8ea91e	#51d656	#8ec51d
24861_1#56	GPS_AR_15306	31	306	306	12	4	20	8	13	5	16	174	19069	69	NA	None	#e18e31	#5ab013	#78dd5b
24861_1#57	GPS_AR_15313	1	320	320	4	20	1	16	19	15	6	2	19070	6	NA	None	#4867aa	#6f3bc0	#6054db
24861_1#58	GPS_AR_15319	8	289	289	16	33	33	12	9	1	41	28	19071	1	NA	None	#8ea91e	#51d656	#8ec51d
24861_1#59	GPS_AR_15321	5	1131	156	7	6	8	13	4	6	25	0	19072	8	NA	None	#9c34b3	#9030b7	#8435bb
24861_1#60	GPS_AR_15322	9	782	63	2	21	5	5	36	12	17	1	19074	2	NA	None	#4c71e1	#d575ff	#fa77fa
24861_1#61	GPS_AR_15327	4	876	199	8	4	14	13	14	4	6	13	19075	73	NA	None	#0094df	#2356db	#0170f7
24861_1#62	GPS_AR_15328	8	289	289	16	33	33	12	9	1	41	28	19076	1	NA	None	#8ea91e	#51d656	#8ec51d
24861_1#63	GPS_AR_15333	15	191	191	8	1	17	9	2	1	6	76	19077	101	NA	None	#bd2c9b	#a1d738	#7eba0c
24861_1#64	GPS_AR_15339	8	289	289	16	33	33	12	9	1	41	28	19078	1	NA	None	#8ea91e	#51d656	#8ec51d
24861_1#65	GPS_AR_15342	5	1131	156	7	6	8	13	4	6	25	0	19079	8	NA	None	#9c34b3	#9030b7	#8435bb
24861_1#66	GPS_AR_15347	13	1876	473	7	20	28	25	4	12	15	14	19080	85	NA	None	#bc5fd1	#73c024	#31b12d
24861_1#67	GPS_AR_15349	6	156	156	7	8	1	11	10	1	6	0	19081	35	NA	None	#57a627	#9030b7	#b05fe8
24861_1#68	GPS_AR_15352	10	276	230	2	22	14	19	2	17	6	4	19082	77	NA	None	#dbb532	#523bbb	#a8d539
24861_1#69	GPS_AR_15357	8	289	289	16	33	33	12	9	1	41	28	19083	1	NA	None	#8ea91e	#51d656	#8ec51d
24861_1#70	GPS_AR_15360	70	259	259	24	12	43	5	35	1	15	323	19085	765	NA	None	#01b1ff	#008a13	#c3008a
24861_1#71	GPS_AR_15367	18	9	15	1	1	8	5	4	5	5	9	19086	33	NA	None	#4cc48c	#b265ef	#c26ef8
24861_1#72	GPS_AR_15372	15	191	191	8	1	17	9	2	1	6	76	19087	101	NA	None	#bd2c9b	#a1d738	#7eba0c
24861_1#73	GPS_AR_15377	5	1131	156	7	6	8	13	4	6	25	0	19088	8	NA	None	#9c34b3	#9030b7	#8435bb
24861_1#74	GPS_AR_15388	9	782	63	2	21	5	5	36	12	17	1	19089	2	NA	None	#4c71e1	#d575ff	#fa77fa
24861_1#75	GPS_AR_15390	8	289	289	16	33	33	12	9	1	41	28	19090	1	NA	None	#8ea91e	#51d656	#8ec51d
24861_1#76	GPS_AR_15392	31	15186	306	12	4	20	662	13	5	16	174	19091	69	NA	None	#e18e31	#5ab013	#78dd5b
24861_1#77	GPS_AR_15393	12	180	180	7	1	22	15	2	10	6	44	19092	117	NA	None	#8cc14b	#8ac621	#9bbe00
24861_1#78	GPS_AR_15397	18	9	15	1	1	8	5	4	5	5	9	19093	33	NA	None	#4cc48c	#b265ef	#c26ef8
24861_1#79	GPS_AR_15400	15	191	191	8	1	17	9	2	1	6	76	19094	101	NA	None	#bd2c9b	#a1d738	#7eba0c
24861_1#80	GPS_AR_15416	8	289	289	16	33	33	12	9	1	41	28	19096	1	NA	None	#8ea91e	#51d656	#8ec51d
24861_1#81	GPS_AR_15424	32	218	218	10	1	29	20	14	1	6	37	19097	96	NA	None	#8490db	#a01ca8	#00c659
24861_1#82	GPS_AR_15440	386	7438	7438	15	3	8	5	4	5	8	593	19098	12870	NA	None	#5d7018	#d55de2	#02d7a1
24861_1#83	GPS_AR_15441	5	14428	156	483	6	8	13	8	6	25	0	19099	8	NA	None	#9c34b3	#9030b7	#8435bb
24861_1#84	GPS_AR_15448	8	289	289	16	33	33	12	9	1	41	28	19100	1	NA	None	#8ea91e	#51d656	#8ec51d
24861_1#85	GPS_AR_15452	5	14588	156	7	3	8	13	4	6	25	0	19101	8	NA	None	#9c34b3	#9030b7	#8435bb
24861_1#86	GPS_AR_15458	18	9	15	1	1	8	5	4	5	5	9	19102	33	NA	None	#4cc48c	#b265ef	#c26ef8
24861_1#87	GPS_AR_15461	8	289	289	16	33	33	12	9	1	41	28	19103	1	NA	None	#8ea91e	#51d656	#8ec51d
24861_1#88	GPS_AR_15462	8	289	289	16	33	33	12	9	1	41	28	19104	1	NA	None	#8ea91e	#51d656	#8ec51d
24861_1#89	GPS_AR_15474	47	315	315	20	14	14	28	1	1	15	42	19105	23	NA	None	#b4b270	#016be7	#8ed96d
24861_1#90	GPS_AR_15480	50	1923	113	7	1	21	2	1	1	9	24	19107	39	NA	None	#c4a1e1	#a5069e	#249400
24861_1#91	GPS_AR_15491	15	191	191	8	1	17	9	2	1	6	76	19108	101	NA	None	#bd2c9b	#a1d738	#7eba0c
24861_1#92	GPS_AR_15497	43	280	156	15	1	17	17	4	16	6	0	19109	389	NA	None	#31957f	#9030b7	#a7d55c
24861_1#93	GPS_AR_16000	9	782	63	2	21	5	5	36	12	17	1	19110	2	NA	None	#4c71e1	#d575ff	#fa77fa
[truncated: 24,307 more rows]

## Sheet: Metadata
lane_id	sample	public_name	ERR	ERS	no_of_genome	duplicate	Paper_1	Published(Y/N)	In_Silico_St	Aroe	Gdh	Gki	Recp	Spi	Xpt	Ddl	Country	Manifest_type	Manifest_category	children<5yrs	GPSC_PoPUNK2	GPSC_PoPUNK2__colour	In_Silico_serotype	In_Silico_serotype__colour	PBP1A	PBP2B	PBP2X	WGS_PEN	WGS_PEN_SIR_Meningitis	WGS_PEN_SIR_Nonmeningitis	WGS_AMO	WGS_AMO_SIR	WGS_MER	WGS_MER_SIR	WGS_TAX	WGS_TAX_SIR_Meningitis	WGS_TAX_SIR_Nonmeningitis	WGS_CFT	WGS_CFT_SIR_Meningitis	WGS_CFT_SIR_Nonmeningitis	WGS_CFX	WGS_CFX_SIR	WGS_ERY	WGS_ERY_SIR	WGS_CLI	WGS_CLI_SIR	WGS_SYN	WGS_SYN_SIR	WGS_LZO
21053_8#36	2245STDY6329058	GPS_US_20154512	ERR1788048	ERS1299305	1	UNIQUE	NO	Y	989	12	5	89	8	6	112	14	USA	IPD	IPD	N	26	#b4ba5c	12F	#0283f5	12	4	3	<= 0.03	S	S	<= 0.03	S	<= 0.06	S	<= 0.06	S	S	<= 0.5	S	S	<= 0.5	S	0.06	S	0.06	S	<= 1	S	<= 2
9950_1#59	2245STDY5486247	2003000312	ERR326383	ERS221737	1	UNIQUE	NO	Y	9556	16	8	46	1	6	14	6	USA	IPD	IPD	N	326	#59a9dc	10A	#ff3a65	23	4	0	<= 0.03	S	S	<= 0.03	S	<= 0.06	S	<= 0.06	S	S	<= 0.5	S	S	<= 0.5	S	0.06	S	0.06	S	<= 1	S	<= 2
14673_1#67	2245STDY5982496	GPS_US_2008004334	ERR742392	ERS558086	1	UNIQUE	YES	Y	320	4	16	19	15	6	20	1	USA	IPD	IPD	Y	1	#4867aa	19A	#43bbff	13	11	16	4	R	I	8	R	1	R	2	R	I	2	R	I	> 2	R	> 32	R	> 2	R	<= 1	S	<= 2
15277_1#23	2245STDY5982619	GPS_US_2008008293	ERR845756	ERS558208	1	UNIQUE	YES	Y	199	8	13	14	4	17	4	14	USA	IPD	IPD	Y	4	#0094df	19A	#43bbff	0	29	11	0.12	R	S	0.12	S	<= 0.06	S	<= 0.06	S	S	<= 0.5	S	S	<= 0.5	S	0.06	S	0.06	S	<= 1	S	<= 2
14673_1#66	2245STDY5982495	GPS_US_2008008309	ERR742391	ERS558085	1	UNIQUE	YES	Y	695	16	13	4	4	6	113	18	USA	IPD	IPD	Y	27	#b88ae6	19A	#43bbff	8	0	11	0.12	R	S	0.06	S	<= 0.06	S	<= 0.06	S	S	<= 0.5	S	S	<= 0.5	S	0.06	S	0.06	S	<= 1	S	<= 2
14673_1#68	2245STDY5982497	GPS_US_2008008385	ERR742393	ERS558087	1	UNIQUE	YES	Y	1390	10	13	1	43	98	1	20	USA	IPD	IPD	Y	111	#226a4d	6C	#2651d6	2	0	2	<= 0.03	S	S	<= 0.03	S	<= 0.06	S	<= 0.06	S	S	<= 0.5	S	S	<= 0.5	S	0.06	S	0.06	S	<= 1	S	<= 2
9950_1#53	2245STDY5486241	2008008613	ERR326377	ERS221731	1	UNIQUE	NO	Y	695	16	13	4	4	6	113	18	USA	IPD	IPD	N	27	#b88ae6	19A	#43bbff	8	0	11	0.12	R	S	0.06	S	<= 0.06	S	<= 0.06	S	S	<= 0.5	S	S	<= 0.5	S	> 32	R	1	R	<= 1	S	<= 2
14673_3#83	2245STDY5982704	GPS_US_2008008632	ERR742584	ERS558292	1	UNIQUE	YES	Y	433	1	1	4	1	18	58	17	USA	IPD	IPD	N	19	#e52f66	22F	#72db93	1	2	136	<= 0.03	S	S	<= 0.03	S	<= 0.06	S	<= 0.06	S	S	<= 0.5	S	S	<= 0.5	S	0.06	S	0.06	S	<= 1	S	<= 2
14673_2#95	2245STDY5982620	GPS_US_2008008728	ERR742503	ERS558209	1	UNIQUE	YES	Y	695	16	13	4	4	6	113	18	USA	IPD	IPD	Y	27	#b88ae6	19A	#43bbff	8	0	11	0.12	R	S	0.06	S	<= 0.06	S	<= 0.06	S	S	<= 0.5	S	S	<= 0.5	S	8	R	0.06	S	<= 1	S	<= 2
14673_1#69	2245STDY5982498	GPS_US_2008008731	ERR742394	ERS558088	1	UNIQUE	YES	Y	433	1	1	4	1	18	58	17	USA	IPD	IPD	Y	19	#e52f66	22F	#72db93	1	2	2	<= 0.03	S	S	<= 0.03	S	<= 0.06	S	<= 0.06	S	S	<= 0.5	S	S	<= 0.5	S	0.06	S	0.06	S	<= 1	S	<= 2
11657_4#62	2245STDY5609179	2008227074	ERR433660	ERS356549	1	UNIQUE	NO	Y	66	2	8	2	4	6	1	1	USA	IPD	IPD	N	16	#3d9945	9N	#d1006a	1	0	0	<= 0.03	S	S	<= 0.03	S	<= 0.06	S	<= 0.06	S	S	<= 0.5	S	S	<= 0.5	S	0.06	S	0.06	S	<= 1	S	<= 2
14673_1#70	2245STDY5982499	GPS_US_2008227157	ERR742395	ERS558089	1	UNIQUE	YES	Y	199	8	13	14	4	17	4	14	USA	IPD	IPD	Y	4	#0094df	19A	#43bbff	0	29	11	0.12	R	S	0.12	S	<= 0.06	S	<= 0.06	S	S	<= 0.5	S	S	<= 0.5	S	0.06	S	0.06	S	<= 1	S	<= 2
14673_3#84	2245STDY5982705	GPS_US_2008227206	ERR742585	ERS558293	1	UNIQUE	YES	Y	199	8	13	14	4	17	4	14	USA	IPD	IPD	N	4	#0094df	19A	#43bbff	0	29	11	0.12	R	S	0.12	S	<= 0.06	S	<= 0.06	S	S	<= 0.5	S	S	<= 0.5	S	8	R	0.06	S	<= 1	S	<= 2
21053_8#30	2245STDY6329052	GPS_US_2008227292	ERR1788042	ERS1299302	1	UNIQUE	NO	Y	3776	8	9	53	10	10	1	6	USA	IPD	IPD	N	55	#985f2b	12F	#0283f5	23	4	0	<= 0.03	S	S	<= 0.03	S	<= 0.06	S	<= 0.06	S	S	<= 0.5	S	S	<= 0.5	S	8	R	0.06	S	<= 1	S	<= 2
14673_3#1	2245STDY5982622	GPS_US_2008227516	ERR742504	ERS558210	1	UNIQUE	YES	Y	667	8	13	14	4	14	4	14	USA	IPD	IPD	Y	4	#0094df	19A	#43bbff	0	0	0	<= 0.03	S	S	<= 0.03	S	<= 0.06	S	<= 0.06	S	S	<= 0.5	S	S	<= 0.5	S	0.06	S	0.06	S	<= 1	S	<= 2
14673_3#2	2245STDY5982623	GPS_US_2008227542	ERR742505	ERS558211	1	UNIQUE	YES	Y	191	8	9	2	1	6	1	17	USA	IPD	IPD	Y	15	#bd2c9b	7F	#c753d8	2	0	2	<= 0.03	S	S	<= 0.03	S	<= 0.06	S	<= 0.06	S	S	<= 0.5	S	S	<= 0.5	S	0.06	S	0.06	S	<= 1	S	<= 2
14673_3#85	2245STDY5982706	GPS_US_2008227859	ERR742586	ERS558294	1	UNIQUE	YES	Y	10832	7	42	4	11	15	1	28	USA	IPD	IPD	N	13	#bc5fd1	35B	#ff9267	79	4	161	0.06	S	S	0.06	S	<= 0.06	S	<= 0.06	S	S	<= 0.5	S	S	<= 0.5	S	0.06	S	0.06	S	<= 1	S	<= 2
14673_1#72	2245STDY5982501	GPS_US_2008227894	ERR742397	ERS558091	1	UNIQUE	NO	Y	199	8	13	14	4	17	4	14	USA	IPD	IPD	Y	4	#0094df	15B/15C	#b98aff	2	0	12	<= 0.03	S	S	<= 0.03	S	<= 0.06	S	<= 0.06	S	S	<= 0.5	S	S	<= 0.5	S	0.06	S	0.06	S	<= 1	S	<= 2
14673_1#73	2245STDY5982502	GPS_US_2008227920	ERR742398	ERS558092	1	UNIQUE	NO	Y	2705	5	12	29	16	9	39	1	USA	IPD	IPD	Y	3	#8854d2	33F	#006933	2	0	6	<= 0.03	S	S	<= 0.03	S	<= 0.06	S	<= 0.06	S	S	<= 0.5	S	S	<= 0.5	S	8	R	0.06	S	<= 1	S	<= 2
14673_1#79	2245STDY5982508	GPS_US_2008228002	ERR742404	ERS558098	1	UNIQUE	YES	Y	63	2	5	36	12	17	21	14	USA	IPD	IPD	Y	9	#4c71e1	15A	#c5ac00	24	27	28	0.25	R	S	<= 0.03	S	<= 0.06	S	0.12	S	S	<= 0.5	S	S	<= 0.5	S	> 32	R	> 2	R	<= 1	S	<= 2
14673_3#4	2245STDY5982625	GPS_US_2008229069	ERR742507	ERS558213	1	UNIQUE	YES	Y	12731	8	13	558	4	17	4	14	USA	IPD	IPD	Y	4	#0094df	15B/15C	#b98aff	2	0	2	<= 0.03	S	S	<= 0.03	S	<= 0.06	S	<= 0.06	S	S	<= 0.5	S	S	<= 0.5	S	0.06	S	0.06	S	<= 1	S	<= 2
14673_1#80	2245STDY5982509	GPS_US_2008229142	ERR742405	ERS558099	1	UNIQUE	YES	Y	452	7	9	19	1	14	48	14	USA	IPD	IPD	Y	75	#994e60	35B	#ff9267	0	0	0	<= 0.03	S	S	<= 0.03	S	<= 0.06	S	<= 0.06	S	S	<= 0.5	S	S	<= 0.5	S	0.06	S	0.06	S	<= 1	S	<= 2
14673_3#87	2245STDY5982708	GPS_US_2008229173	ERR742588	ERS558296	1	UNIQUE	YES	Y	1390	10	13	1	43	98	1	20	USA	IPD	IPD	N	111	#226a4d	6C	#2651d6	2	0	2	<= 0.03	S	S	<= 0.03	S	<= 0.06	S	<= 0.06	S	S	<= 0.5	S	S	<= 0.5	S	0.06	S	0.06	S	<= 1	S	<= 2
14673_3#88	2245STDY5982709	GPS_US_2008230577	ERR742589	ERS558297	1	UNIQUE	YES	Y	10833	7	2	1	1	94	1	21	USA	IPD	IPD	N	50	#c4a1e1	18C	#02c3ab	0	4	0	<= 0.03	S	S	<= 0.03	S	<= 0.06	S	<= 0.06	S	S	<= 0.5	S	S	<= 0.5	S	0.06	S	0.06	S	<= 1	S	<= 2
14673_1#84	2245STDY5982513	GPS_US_2008230628	ERR742409	ERS558103	1	UNIQUE	YES	Y	320	4	16	19	15	6	20	1	USA	UKWN	UNKNOWN	Y	1	#4867aa	19A	#43bbff	13	11	16	4	R	I	8	R	1	R	2	R	I	2	R	I	> 2	R	> 32	R	> 2	R	<= 1	S	<= 2
14673_1#85	2245STDY5982514	GPS_US_2008230642	ERR742410	ERS558104	1	UNIQUE	YES	Y	191	8	9	2	1	6	1	17	USA	IPD	IPD	Y	15	#bd2c9b	7F	#c753d8	2	0	2	<= 0.03	S	S	<= 0.03	S	<= 0.06	S	<= 0.06	S	S	<= 0.5	S	S	<= 0.5	S	0.06	S	0.06	S	<= 1	S	<= 2
14673_3#6	2245STDY5982627	GPS_US_2008230676	ERR742509	ERS558215	1	UNIQUE	YES	Y	180	7	15	2	10	6	1	22	USA	IPD	IPD	Y	12	#8cc14b	3	#7bcd36	2	3	2	<= 0.03	S	S	<= 0.03	S	<= 0.06	S	<= 0.06	S	S	<= 0.5	S	S	<= 0.5	S	0.06	S	0.06	S	<= 1	S	<= 2
14673_1#74	2245STDY5982503	GPS_US_2008232452	ERR742399	ERS558093	1	UNIQUE	YES	Y	1480	7	9	15	11	93	1	70	USA	IPD	IPD	Y	98	#de443f	8	#00880d	3	5	5	<= 0.03	S	S	<= 0.03	S	<= 0.06	S	<= 0.06	S	S	<= 0.5	S	S	<= 0.5	S	0.06	S	0.06	S	<= 1	S	<= 2
14673_1#75	2245STDY5982504	GPS_US_2008232504	ERR742400	ERS558094	1	UNIQUE	YES	Y	393	10	43	41	18	13	49	6	USA	IPD	IPD	Y	38	#2c7040	38	#903049	2	4	0	<= 0.03	S	S	<= 0.03	S	<= 0.06	S	<= 0.06	S	S	<= 0.5	S	S	<= 0.5	S	0.06	S	0.06	S	<= 1	S	<= 2
14673_3#3	2245STDY5982624	GPS_US_2008232564	ERR742506	ERS558212	1	UNIQUE	YES	Y	227	12	5	13	5	17	4	20	USA	IPD	IPD	N	31	#e18e31	1	#416800	23	0	2	<= 0.03	S	S	<= 0.03	S	<= 0.06	S	<= 0.06	S	S	<= 0.5	S	S	<= 0.5	S	0.06	S	0.06	S	<= 1	S	<= 2
14673_3#89	2245STDY5982710	GPS_US_2008232779	ERR742590	ERS558298	1	UNIQUE	NO	Y	393	10	43	41	18	13	49	6	USA	IPD	IPD	N	38	#2c7040	38	#903049	2	4	4	<= 0.03	S	S	<= 0.03	S	<= 0.06	S	<= 0.06	S	S	<= 0.5	S	S	<= 0.5	S	0.06	S	0.06	S	<= 1	S	<= 2
14673_1#86	2245STDY5982515	GPS_US_2008232792	ERR742411	ERS558105	1	UNIQUE	YES	Y	320	4	16	19	15	6	20	1	USA	IPD	IPD	Y	1	#4867aa	19A	#43bbff	13	11	33	4	R	I	8	R	1	R	8	R	R	4	R	R	> 2	R	> 32	R	> 2	R	<= 1	S	<= 2
14673_1#87	2245STDY5982516	GPS_US_2008232831	ERR742412	ERS558106	1	UNIQUE	YES	Y	2705	5	12	29	16	9	39	1	USA	IPD	IPD	Y	3	#8854d2	33F	#006933	2	0	6	<= 0.03	S	S	<= 0.03	S	<= 0.06	S	<= 0.06	S	S	<= 0.5	S	S	<= 0.5	S	8	R	0.06	S	<= 1	S	<= 2
14673_1#88	2245STDY5982517	GPS_US_2008232885	ERR742413	ERS558107	1	UNIQUE	YES	Y	2346	4	4	2	5	4	1	1	USA	IPD	IPD	Y	16	#3d9945	19A	#43bbff	15	12	18	2	R	S	2	S	0.5	I	1	I	S	1	I	S	> 2	R	> 32	R	> 2	R	<= 1	S	<= 2
14673_1#76	2245STDY5982505	GPS_US_2008235379	ERR742401	ERS558095	1	UNIQUE	YES	Y	419	8	13	14	4	17	1	14	USA	IPD	IPD	Y	4	#0094df	19A	#43bbff	0	29	11	0.12	R	S	0.12	S	<= 0.06	S	<= 0.06	S	S	<= 0.5	S	S	<= 0.5	S	8	R	0.06	S	<= 1	S	<= 2
14673_1#77	2245STDY5982506	GPS_US_2008235380	ERR742402	ERS558096	1	UNIQUE	YES	Y	191	8	9	2	1	6	1	17	USA	IPD	IPD	Y	15	#bd2c9b	7F	#c753d8	2	0	2	<= 0.03	S	S	<= 0.03	S	<= 0.06	S	<= 0.06	S	S	<= 0.5	S	S	<= 0.5	S	0.06	S	0.06	S	<= 1	S	<= 2
14673_3#7	2245STDY5982628	GPS_US_2008236056	ERR742510	ERS558216	1	UNIQUE	YES	Y	320	4	16	19	15	6	20	1	USA	IPD	IPD	Y	1	#4867aa	19A	#43bbff	13	11	16	4	R	I	8	R	1	R	2	R	I	2	R	I	> 2	R	> 32	R	> 2	R	<= 1	S	<= 2
14673_1#90	2245STDY5982519	GPS_US_2008236096	ERR742415	ERS558109	1	UNIQUE	YES	Y	558	18	12	4	44	14	77	97	USA	IPD	IPD	Y	59	#008982	35B	#ff9267	4	7	7	2	R	S	4	I	0.5	I	1	I	S	1	I	S	> 2	R	0.06	S	0.06	S	<= 1	S	<= 2
14673_3#90	2245STDY5982711	GPS_US_2008236099	ERR742591	ERS558299	1	UNIQUE	YES	Y	995	1	5	4	4	6	58	8	USA	IPD	IPD	N	135	#4ec957	16F	#8f93ff	9	4	3	<= 0.03	S	S	<= 0.03	S	<= 0.06	S	<= 0.06	S	S	<= 0.5	S	S	<= 0.5	S	0.06	S	0.06	S	<= 1	S	<= 2
14673_3#9	2245STDY5982630	GPS_US_2008237194	ERR742512	ERS558218	1	UNIQUE	YES	Y	191	8	9	2	1	6	1	17	USA	IPD	IPD	Y	15	#bd2c9b	7F	#c753d8	2	0	2	<= 0.03	S	S	<= 0.03	S	<= 0.06	S	<= 0.06	S	S	<= 0.5	S	S	<= 0.5	S	0.06	S	0.06	S	<= 1	S	<= 2
14673_1#81	2245STDY5982510	GPS_US_2008237702	ERR742406	ERS558100	1	UNIQUE	YES	Y	320	4	16	19	15	6	20	1	USA	IPD	IPD	Y	1	#4867aa	19A	#43bbff	13	11	16	4	R	I	8	R	1	R	2	R	I	2	R	I	> 2	R	> 32	R	> 2	R	<= 1	S	<= 2
13710_2#72	2245STDY5819849	2008237882	ERR662460	ERS455419	1	UNIQUE	YES	Y	695	16	13	4	4	6	113	18	USA	IPD	IPD	Y	27	#b88ae6	19A	#43bbff	8	0	11	0.12	R	S	0.06	S	<= 0.06	S	<= 0.06	S	S	<= 0.5	S	S	<= 0.5	S	0.06	S	0.06	S	<= 1	S	<= 2
14673_3#40	2245STDY5982661	GPS_US_2008237906	ERR742542	ERS558249	1	UNIQUE	YES	Y	393	10	43	41	18	13	49	6	USA	IPD	IPD	N	38	#2c7040	38	#903049	2	4	0	<= 0.03	S	S	<= 0.03	S	<= 0.06	S	<= 0.06	S	S	<= 0.5	S	S	<= 0.5	S	0.06	S	0.06	S	<= 1	S	<= 2
14673_1#82	2245STDY5982511	GPS_US_2008238089	ERR742407	ERS558101	1	UNIQUE	YES	Y	320	4	16	19	15	6	20	1	USA	IPD	IPD	Y	1	#4867aa	19A	#43bbff	13	11	16	4	R	I	8	R	1	R	2	R	I	2	R	I	> 2	R	> 32	R	> 2	R	<= 1	S	<= 2
14673_1#83	2245STDY5982512	GPS_US_2009201003	ERR742408	ERS558102	1	UNIQUE	YES	Y	393	10	43	41	18	13	49	6	USA	IPD	IPD	Y	38	#2c7040	38	#903049	2	4	0	<= 0.03	S	S	<= 0.03	S	<= 0.06	S	<= 0.06	S	S	<= 0.5	S	S	<= 0.5	S	0.06	S	0.06	S	<= 1	S	<= 2
14673_1#11	2245STDY5982440	GPS_US_2009201154	ERR742344	ERS558030	1	UNIQUE	YES	Y	199	8	13	14	4	17	4	14	USA	IPD	IPD	Y	4	#0094df	15B/15C	#b98aff	2	0	12	<= 0.03	S	S	<= 0.03	S	<= 0.06	S	<= 0.06	S	S	<= 0.5	S	S	<= 0.5	S	0.06	S	0.06	S	<= 1	S	<= 2
14673_3#41	2245STDY5982662	GPS_US_2009201257	ERR742543	ERS558250	1	UNIQUE	YES	Y	180	7	15	2	10	6	1	22	USA	IPD	IPD	N	12	#8cc14b	3	#7bcd36	2	3	2	<= 0.03	S	S	<= 0.03	S	<= 0.06	S	<= 0.06	S	S	<= 0.5	S	S	<= 0.5	S	0.06	S	0.06	S	<= 1	S	<= 2
14673_2#55	2245STDY5982580	GPS_US_2009201376	ERR742469	ERS558169	1	UNIQUE	YES	Y	816	5	40	4	19	10	1	27	USA	IPD	IPD	N	36	#68c6a5	10A	#ff3a65	0	0	2	<= 0.03	S	S	<= 0.03	S	<= 0.06	S	<= 0.06	S	S	<= 0.5	S	S	<= 0.5	S	0.06	S	0.06	S	<= 1	S	<= 2
14673_1#12	2245STDY5982441	GPS_US_2009201416	ERR742345	ERS558031	1	UNIQUE	YES	Y	433	1	1	4	1	18	58	17	USA	IPD	IPD	Y	19	#e52f66	22F	#72db93	1	2	2	<= 0.03	S	S	<= 0.03	S	<= 0.06	S	<= 0.06	S	S	<= 0.5	S	S	<= 0.5	S	0.06	S	0.06	S	<= 1	S	<= 2
14673_3#5	2245STDY5982626	GPS_US_2009201605	ERR742508	ERS558214	1	UNIQUE	YES	Y	320	4	16	19	15	6	20	1	USA	IPD	IPD	Y	1	#4867aa	19A	#43bbff	13	11	16	4	R	I	8	R	1	R	2	R	I	2	R	I	> 2	R	> 32	R	> 2	R	<= 1	S	<= 2
14673_1#89	2245STDY5982518	GPS_US_2009202419	ERR742414	ERS558108	1	UNIQUE	YES	Y	4553	1	1	4	1	221	58	17	USA	IPD	IPD	Y	19	#e52f66	22F	#72db93	1	2	2	<= 0.03	S	S	<= 0.03	S	<= 0.06	S	<= 0.06	S	S	<= 0.5	S	S	<= 0.5	S	0.06	S	0.06	S	<= 1	S	<= 2
14673_1#13	2245STDY5982442	GPS_US_2009202614	ERR742346	ERS558032	1	UNIQUE	YES	Y	2331	10	16	150	1	17	1	29	USA	IPD	IPD	Y	32	#8490db	7F	#c753d8	2	0	2	<= 0.03	S	S	<= 0.03	S	<= 0.06	S	<= 0.06	S	S	<= 0.5	S	S	<= 0.5	S	0.06	S	0.06	S	<= 1	S	<= 2
14673_3#43	2245STDY5982664	GPS_US_2009202755	ERR742545	ERS558252	1	UNIQUE	YES	Y	320	4	16	19	15	6	20	1	USA	IPD	IPD	N	1	#4867aa	19A	#43bbff	13	11	16	4	R	I	8	R	1	R	2	R	I	2	R	I	> 2	R	> 32	R	> 2	R	<= 1	S	<= 2
14673_3#8	2245STDY5982629	GPS_US_2009202815	ERR742511	ERS558217	1	UNIQUE	YES	Y	320	4	16	19	15	6	20	1	USA	IPD	IPD	N	1	#4867aa	19A	#43bbff	13	11	127	2	R	S	2	S	1	R	0.5	S	S	<= 0.5	S	S	2	R	> 32	R	> 2	R	<= 1	S	<= 2
21053_8#32	2245STDY6329054	GPS_US_2009203173	ERR1788044	ERS1299303	1	UNIQUE	NO	Y	12828	12	5	561	8	6	112	14	USA	IPD	IPD	N	26	#b4ba5c	12F	#0283f5	12	4	3	<= 0.03	S	S	<= 0.03	S	<= 0.06	S	<= 0.06	S	S	<= 0.5	S	S	<= 0.5	S	0.06	S	0.06	S	<= 1	S	<= 2
12291_4#64	2245STDY5699089	2009203268	ERR505777	ERS394190	1	UNIQUE	YES	Y	899	16	13	4	4	6	10	18	USA	IPD	IPD	Y	27	#b88ae6	4	#9020aa	0	0	3	<= 0.03	S	S	<= 0.03	S	<= 0.06	S	<= 0.06	S	S	<= 0.5	S	S	<= 0.5	S	0.06	S	0.06	S	<= 1	S	<= 2
12299_1#80	2245STDY5699289	2009203274	ERR506057	ERS394386	1	UNIQUE	YES	Y	12706	15	5	19	15	6	20	820	USA	IPD	IPD	N	1	#4867aa	19F	#a5b4ff	13	11	8	4	R	I	8	R	1	R	1	I	S	1	I	S	> 2	R	8	R	0.06	S	<= 1	S	<= 2
14673_2#57	2245STDY5982582	GPS_US_2009203420	ERR742471	ERS558171	1	UNIQUE	YES	Y	10829	4	16	19	10	6	20	1	USA	IPD	IPD	Y	1	#4867aa	19A	#43bbff	13	11	16	4	R	I	8	R	1	R	2	R	I	2	R	I	> 2	R	> 32	R	> 2	R	<= 1	S	<= 2
12299_1#81	2245STDY5699290	2009203511	ERR506058	ERS394387	1	UNIQUE	YES	Y	191	8	9	2	1	6	1	17	USA	IPD	IPD	N	15	#bd2c9b	7F	#c753d8	2	0	2	<= 0.03	S	S	<= 0.03	S	<= 0.06	S	<= 0.06	S	S	<= 0.5	S	S	<= 0.5	S	0.06	S	0.06	S	<= 1	S	<= 2
12291_4#65	2245STDY5699090	2009203513	ERR505778	ERS394191	1	UNIQUE	YES	Y	320	4	16	19	15	6	20	1	USA	IPD	IPD	Y	1	#4867aa	19A	#43bbff	13	14	16	4	R	I	8	R	1	R	2	R	I	1	I	S	> 2	R	> 32	R	> 2	R	<= 1	S	<= 2
21053_8#31	2245STDY6329053	GPS_US_2009203594	ERR1788043	ERS1299865	1	UNIQUE	NO	Y	989	12	5	89	8	6	112	14	USA	IPD	IPD	N	26	#b4ba5c	12F	#0283f5	12	4	3	<= 0.03	S	S	<= 0.03	S	<= 0.06	S	<= 0.06	S	S	<= 0.5	S	S	<= 0.5	S	0.06	S	0.06	S	<= 1	S	<= 2
14673_3#86	2245STDY5982707	GPS_US_2009203630	ERR742587	ERS558295	1	UNIQUE	YES	Y	667	8	13	14	4	14	4	14	USA	IPD	IPD	N	4	#0094df	19A	#43bbff	0	0	0	<= 0.03	S	S	<= 0.03	S	<= 0.06	S	<= 0.06	S	S	<= 0.5	S	S	<= 0.5	S	0.06	S	0.06	S	<= 1	S	<= 2
14673_1#78	2245STDY5982507	GPS_US_2009203640	ERR742403	ERS558097	1	UNIQUE	YES	Y	191	8	9	2	1	6	1	17	USA	IPD	IPD	Y	15	#bd2c9b	7F	#c753d8	2	0	2	<= 0.03	S	S	<= 0.03	S	<= 0.06	S	<= 0.06	S	S	<= 0.5	S	S	<= 0.5	S	0.06	S	0.06	S	<= 1	S	<= 2
14673_4#24	2245STDY5982743	GPS_US_2009203695_R1	ERR742620	ERS558328	1	UNIQUE	YES	Y	1374	61	60	67	5	6	12	14	USA	IPD	IPD	Y	451	#24765a	19A	#43bbff	23	75	126	0.12	R	S	0.12	S	<= 0.06	S	0.12	S	S	<= 0.5	S	S	<= 0.5	S	> 32	R	> 2	R	<= 1	S	<= 2
11658_2#89	2245STDY5608980	2009205598	ERR433934	ERS356345	1	UNIQUE	YES	Y	574	2	1	1	1	6	31	14	USA	#N/A	IPD	#N/A	323	#dd512b	13	#ff9a17	11	0	0	<= 0.03	S	S	<= 0.03	S	<= 0.06	S	<= 0.06	S	S	<= 0.5	S	S	<= 0.5	S	0.06	S	0.06	S	<= 1	S	<= 2
12291_4#66	2245STDY5699091	2009205599	ERR505779	ERS394192	1	UNIQUE	YES	Y	320	4	16	19	15	6	20	1	USA	IPD	IPD	Y	1	#4867aa	19A	#43bbff	13	11	16	4	R	I	8	R	1	R	2	R	I	2	R	I	> 2	R	> 32	R	> 2	R	<= 1	S	<= 2
12291_4#67	2245STDY5699092	2009205600	ERR505780	ERS394193	1	UNIQUE	NO	N	100	5	12	29	12	9	39	18	USA	IPD	#N/A	Y	3	#8854d2	33F	#006933	2	0	6	<= 0.03	S	S	<= 0.03	S	<= 0.06	S	<= 0.06	S	S	<= 0.5	S	S	<= 0.5	S	0.06	S	0.06	S	<= 1	S	<= 2
14673_1#10	2245STDY5982439	GPS_US_2009206314	ERR742343	ERS558029	1	UNIQUE	YES	Y	433	1	1	4	1	18	58	17	USA	IPD	IPD	Y	19	#e52f66	22F	#72db93	1	2	125	<= 0.03	S	S	<= 0.03	S	<= 0.06	S	0.12	S	S	<= 0.5	S	S	<= 0.5	S	0.06	S	0.06	S	<= 1	S	<= 2
11658_2#84	2245STDY5609024	2009206423	ERR433929	ERS356388	1	UNIQUE	YES	Y	1451	10	16	19	15	6	20	1	USA	#N/A	IPD	#N/A	1	#4867aa	19A	#43bbff	13	28	37	8	R	R	> 8	R	1	R	16	R	R	8	R	R	> 2	R	> 32	R	> 2	R	<= 1	S	<= 2
12291_5#54	2245STDY5699171	2009206427	ERR505856	ERS394270	1	UNIQUE	YES	Y	191	8	9	2	1	6	1	17	USA	IPD	IPD	N	15	#bd2c9b	7F	#c753d8	2	0	2	<= 0.03	S	S	<= 0.03	S	<= 0.06	S	<= 0.06	S	S	<= 0.5	S	S	<= 0.5	S	0.06	S	0.06	S	<= 1	S	<= 2
12291_5#55	2245STDY5699172	2009206428	ERR505857	ERS394271	1	UNIQUE	YES	Y	180	7	15	2	10	6	1	22	USA	IPD	IPD	N	12	#8cc14b	3	#7bcd36	2	3	2	<= 0.03	S	S	<= 0.03	S	<= 0.06	S	<= 0.06	S	S	<= 0.5	S	S	<= 0.5	S	0.06	S	0.06	S	<= 1	S	<= 2
11511_8#33	2245STDY5609025	2009206436	ERR425470	ERS356389	1	UNIQUE	YES	Y	320	4	16	19	15	6	20	1	USA	#N/A	IPD	#N/A	1	#4867aa	19A	#43bbff	13	11	16	4	R	I	8	R	1	R	2	R	I	2	R	I	> 2	R	> 32	R	> 2	R	<= 1	S	<= 2
11511_8#34	2245STDY5609026	2009206439	ERR425471	ERS356390	1	UNIQUE	YES	Y	100	5	12	29	12	9	39	18	USA	IPD	IPD	Y	3	#8854d2	33F	#006933	2	0	6	<= 0.03	S	S	<= 0.03	S	<= 0.06	S	<= 0.06	S	S	<= 0.5	S	S	<= 0.5	S	8	R	0.06	S	<= 1	S	<= 2
12291_5#56	2245STDY5699173	2009206447	ERR505858	ERS394272	1	UNIQUE	YES	Y	558	18	12	4	44	14	77	97	USA	IPD	IPD	N	59	#008982	35B	#ff9267	4	7	8	2	R	S	2	S	0.5	I	1	I	S	1	I	S	> 2	R	8	R	0.06	S	<= 1	S	<= 2
14673_4#25	2245STDY5982744	GPS_US_2009207274_R1	ERR742621	ERS558329	1	UNIQUE	YES	Y	3280	7	13	23	6	25	6	14	USA	IPD	IPD	Y	132	#cf3f29	15B/15C	#b98aff	7	8	9	0.25	R	S	0.5	S	0.12	S	0.12	S	S	<= 0.5	S	S	<= 0.5	S	8	R	0.06	S	<= 1	S	<= 2
12291_4#69	2245STDY5699094	2009207277	ERR505782	ERS394195	1	UNIQUE	YES	Y	320	4	16	19	15	6	20	1	USA	IPD	IPD	Y	1	#4867aa	19A	#43bbff	13	11	26	4	R	I	8	R	1	R	4	R	R	4	R	R	> 2	R	> 32	R	> 2	R	<= 1	S	<= 2
12291_5#48	2245STDY5699165	2009208012	ERR505850	ERS394264	1	UNIQUE	YES	Y	1257	15	13	8	18	15	1	31	USA	IPD	IPD	N	124	#df8ea5	9N	#d1006a	1	4	2	<= 0.03	S	S	<= 0.03	S	<= 0.06	S	<= 0.06	S	S	<= 0.5	S	S	<= 0.5	S	0.06	S	0.06	S	<= 1	S	<= 2
14673_4#28	2245STDY5982747	GPS_US_2009208020_R1	ERR742624	ERS558332	1	UNIQUE	YES	Y	2268	6	11	1	67	15	72	8	USA	IPD	IPD	Y	97	#3fc6d2	19A	#43bbff	27	36	8	4	R	I	8	R	1	R	1	I	S	2	R	I	> 2	R	8	R	0.06	S	<= 1	S	<= 2
13414_1#38	2245STDY5819459	2009208021	ERR600108	ERS455028	1	UNIQUE	YES	Y	199	8	13	14	4	17	4	14	USA	IPD	IPD	N	4	#0094df	19A	#43bbff	0	29	11	0.12	R	S	0.12	S	<= 0.06	S	<= 0.06	S	S	<= 0.5	S	S	<= 0.5	S	0.06	S	0.06	S	<= 1	S	<= 2
14673_3#45	2245STDY5982666	GPS_US_2009208357	ERR742547	ERS558254	1	UNIQUE	YES	Y	433	1	1	4	1	18	58	17	USA	IPD	IPD	N	19	#e52f66	22F	#72db93	1	2	2	<= 0.03	S	S	<= 0.03	S	<= 0.06	S	<= 0.06	S	S	<= 0.5	S	S	<= 0.5	S	0.06	S	0.06	S	<= 1	S	<= 2
14673_4#29	2245STDY5982748	GPS_US_2009208544_R1	ERR742625	ERS558333	1	UNIQUE	YES	Y	1373	7	43	8	6	25	6	8	USA	IPD	IPD	Y	5	#9c34b3	23B	#01832a	0	1	1	0.25	R	S	0.06	S	<= 0.06	S	0.12	S	S	<= 0.5	S	S	<= 0.5	S	0.06	S	0.06	S	<= 1	S	<= 2
12291_5#51	2245STDY5699168	2009208555	ERR505853	ERS394267	1	UNIQUE	YES	Y	191	8	9	2	1	6	1	17	USA	UKWN	UNKNOWN	N	15	#bd2c9b	7F	#c753d8	2	0	2	<= 0.03	S	S	<= 0.03	S	<= 0.06	S	<= 0.06	S	S	<= 0.5	S	S	<= 0.5	S	0.06	S	0.06	S	<= 1	S	<= 2
11511_8#26	2245STDY5609008	2009209134	ERR425464	ERS356372	1	UNIQUE	YES	Y	156	7	11	10	1	6	8	1	USA	#N/A	IPD	#N/A	6	#57a627	19A	#43bbff	29	12	26	4	R	I	2	S	0.5	I	8	R	R	4	R	R	> 2	R	8	R	0.06	S	<= 1	S	<= 2
14673_4#11	2245STDY5982730	GPS_US_2009209135_R1	ERR742607	ERS558315	1	UNIQUE	YES	Y	2268	6	11	1	67	15	72	8	USA	IPD	IPD	Y	97	#3fc6d2	19A	#43bbff	27	36	8	4	R	I	8	R	1	R	1	I	S	2	R	I	> 2	R	8	R	0.06	S	<= 1	S	<= 2
11658_8#3	2245STDY5609009	2009209140	ERR433944	ERS356373	1	UNIQUE	YES	Y	2705	5	12	29	16	9	39	1	USA	IPD	IPD	Y	3	#8854d2	33F	#006933	2	0	6	<= 0.03	S	S	<= 0.03	S	<= 0.06	S	<= 0.06	S	S	<= 0.5	S	S	<= 0.5	S	8	R	0.06	S	<= 1	S	<= 2
11657_8#4	2245STDY5608900	2009209148	ERR433698	ERS356265	1	UNIQUE	YES	Y	320	4	16	19	15	6	20	1	USA	IPD	IPD	Y	1	#4867aa	19A	#43bbff	13	11	16	4	R	I	8	R	1	R	2	R	I	2	R	I	> 2	R	> 32	R	> 2	R	<= 1	S	<= 2
12291_5#52	2245STDY5699169	2009209281	ERR505854	ERS394268	1	UNIQUE	YES	Y	816	5	40	4	19	10	1	27	USA	IPD	IPD	N	36	#68c6a5	10A	#ff3a65	0	0	2	<= 0.03	S	S	<= 0.03	S	<= 0.06	S	<= 0.06	S	S	<= 0.5	S	S	<= 0.5	S	0.06	S	0.06	S	<= 1	S	<= 2
12291_5#53	2245STDY5699170	2009209482	ERR505855	ERS394269	1	UNIQUE	YES	Y	191	8	9	2	1	6	1	17	USA	IPD	IPD	Y	15	#bd2c9b	7F	#c753d8	2	0	2	<= 0.03	S	S	<= 0.03	S	<= 0.06	S	<= 0.06	S	S	<= 0.5	S	S	<= 0.5	S	0.06	S	0.06	S	<= 1	S	<= 2
11658_2#74	2245STDY5609054	2009209868	ERR433919	ERS356425	1	UNIQUE	YES	Y	1451	10	16	19	15	6	20	1	USA	IPD	IPD	Y	1	#4867aa	19A	#43bbff	13	11	16	4	R	I	8	R	1	R	2	R	I	2	R	I	> 2	R	> 32	R	> 2	R	<= 1	S	<= 2
14673_4#34	2245STDY5982753	GPS_US_2009209907_R1	ERR742630	ERS558338	1	UNIQUE	YES	Y	2540	8	10	14	4	17	4	14	USA	UKWN	UNKNOWN	Y	4	#0094df	19A	#43bbff	0	29	11	0.12	R	S	0.12	S	<= 0.06	S	<= 0.06	S	S	<= 0.5	S	S	<= 0.5	S	0.06	S	0.06	S	<= 1	S	<= 2
12291_5#70	2245STDY5699187	2009209909	ERR505872	ERS394286	1	UNIQUE	YES	Y	12705	5	553	4	19	10	1	27	USA	IPD	IPD	N	36	#68c6a5	10A	#ff3a65	0	0	2	<= 0.03	S	S	<= 0.03	S	<= 0.06	S	<= 0.06	S	S	<= 0.5	S	S	<= 0.5	S	0.06	S	0.06	S	<= 1	S	<= 2
11679_1#3	2245STDY5608909	2009209968	ERR433967	ERS356274	1	UNIQUE	YES	Y	320	4	16	19	15	6	20	1	USA	#N/A	IPD	#N/A	1	#4867aa	19A	#43bbff	13	14	26	8	R	R	8	R	1	R	8	R	R	4	R	R	> 2	R	> 32	R	> 2	R	<= 1	S	<= 2
12291_5#71	2245STDY5699188	2009209970	ERR505873	ERS394287	1	UNIQUE	YES	Y	433	1	1	4	1	18	58	17	USA	IPD	IPD	N	19	#e52f66	22F	#72db93	1	2	2	<= 0.03	S	S	<= 0.03	S	<= 0.06	S	<= 0.06	S	S	<= 0.5	S	S	<= 0.5	S	0.06	S	0.06	S	<= 1	S	<= 2
14673_4#35	2245STDY5982754	GPS_US_2009209974_R1	ERR742631	ERS558339	1	UNIQUE	YES	Y	2705	5	12	29	16	9	39	1	USA	IPD	IPD	Y	3	#8854d2	33F	#006933	2	0	6	<= 0.03	S	S	<= 0.03	S	<= 0.06	S	<= 0.06	S	S	<= 0.5	S	S	<= 0.5	S	8	R	0.06	S	<= 1	S	<= 2
19084_8#134	2245STDY6179447	GPS_US_2009210224_R1	ERR1422647	ERS1021620	1	UNIQUE	YES	Y	2705	5	12	29	16	9	39	1	USA	IPD	IPD	Y	3	#8854d2	33F	#006933	2	0	6	<= 0.03	S	S	<= 0.03	S	<= 0.06	S	<= 0.06	S	S	<= 0.5	S	S	<= 0.5	S	8	R	0.06	S	<= 1	S	<= 2
11658_2#96	2245STDY5608904	2009210231	ERR433941	ERS356269	1	UNIQUE	YES	Y	191	8	9	2	1	6	1	17	USA	IPD	IPD	Y	15	#bd2c9b	7F	#c753d8	2	0	2	<= 0.03	S	S	<= 0.03	S	<= 0.06	S	<= 0.06	S	S	<= 0.5	S	S	<= 0.5	S	0.06	S	0.06	S	<= 1	S	<= 2
14673_4#13	2245STDY5982732	GPS_US_2009210808_R1	ERR742609	ERS558317	1	UNIQUE	YES	Y	156	7	11	10	1	6	8	1	USA	IPD	IPD	Y	6	#57a627	19A	#43bbff	41	12	36	2	R	S	2	S	0.5	I	1	I	S	1	I	S	> 2	R	8	R	0.06	S	<= 1	S	<= 2
11657_4#27	2245STDY5609004	2009210864	ERR433627	ERS356368	1	UNIQUE	YES	Y	320	4	16	19	15	6	20	1	USA	IPD	IPD	Y	1	#4867aa	19A	#43bbff	13	11	16	4	R	I	8	R	1	R	2	R	I	2	R	I	> 2	R	> 32	R	> 2	R	<= 1	S	<= 2
11657_8#5	2245STDY5608901	2009210875	ERR433699	ERS356266	1	UNIQUE	YES	Y	191	8	9	2	1	6	1	17	USA	IPD	IPD	Y	15	#bd2c9b	7F	#c753d8	2	0	2	<= 0.03	S	S	<= 0.03	S	<= 0.06	S	<= 0.06	S	S	<= 0.5	S	S	<= 0.5	S	> 32	R	> 2	R	<= 1	S	<= 2
11511_8#27	2245STDY5609011	2009210878	ERR425465	ERS356375	1	UNIQUE	YES	Y	433	1	1	4	1	18	58	17	USA	IPD	IPD	Y	19	#e52f66	22F	#72db93	1	2	2	<= 0.03	S	S	<= 0.03	S	<= 0.06	S	<= 0.06	S	S	<= 0.5	S	S	<= 0.5	S	0.06	S	0.06	S	<= 1	S	<= 2
11657_4#30	2245STDY5609013	2009210885	ERR433630	ERS356377	1	UNIQUE	YES	Y	1451	10	16	19	15	6	20	1	USA	IPD	IPD	Y	1	#4867aa	19A	#43bbff	13	11	16	4	R	I	8	R	1	R	2	R	I	2	R	I	> 2	R	> 32	R	> 2	R	<= 1	S	<= 2
14673_4#12	2245STDY5982731	GPS_US_2009210887_R1	ERR742608	ERS558316	1	UNIQUE	YES	Y	180	7	15	2	10	6	1	22	USA	IPD	IPD	Y	12	#8cc14b	3	#7bcd36	2	3	2	<= 0.03	S	S	<= 0.03	S	<= 0.06	S	<= 0.06	S	S	<= 0.5	S	S	<= 0.5	S	0.06	S	0.06	S	<= 1	S	<= 2
11658_2#85	2245STDY5609015	2009210907	ERR433930	ERS356379	1	UNIQUE	YES	Y	3689	8	10	2	16	1	26	14	USA	IPD	IPD	Y	11	#5d4dae	21	#00a69e	2	0	2	<= 0.03	S	S	<= 0.03	S	<= 0.06	S	<= 0.06	S	S	<= 0.5	S	S	<= 0.5	S	0.06	S	0.06	S	<= 1	S	<= 2
11893_8#14	2245STDY5609016	2009210908	ERR460200	ERS356380	1	UNIQUE	YES	Y	1339	6	11	1	67	15	72	14	USA	IPD	IPD	Y	97	#3fc6d2	19A	#43bbff	27	30	8	2	R	S	2	S	0.5	I	1	I	S	1	I	S	> 2	R	8	R	0.06	S	<= 1	S	<= 2
14673_4#30	2245STDY5982749	GPS_US_2009210923_R1	ERR742626	ERS558334	1	UNIQUE	YES	Y	320	4	16	19	15	6	20	1	USA	IPD	IPD	Y	1	#4867aa	19A	#43bbff	13	11	16	4	R	I	8	R	1	R	2	R	I	2	R	I	> 2	R	> 32	R	> 2	R	<= 1	S	<= 2
11511_8#29	2245STDY5609018	2009210924	ERR425467	ERS356382	1	UNIQUE	YES	Y	433	1	1	4	1	18	58	17	USA	IPD	IPD	Y	19	#e52f66	22F	#72db93	1	2	2	<= 0.03	S	S	<= 0.03	S	<= 0.06	S	<= 0.06	S	S	<= 0.5	S	S	<= 0.5	S	0.06	S	0.06	S	<= 1	S	<= 2
11511_8#30	2245STDY5609019	2009210929	ERR425468	ERS356383	1	UNIQUE	YES	Y	393	10	43	41	18	13	49	6	USA	IPD	IPD	Y	38	#2c7040	38	#903049	2	4	0	<= 0.03	S	S	<= 0.03	S	<= 0.06	S	<= 0.06	S	S	<= 0.5	S	S	<= 0.5	S	0.06	S	0.06	S	<= 1	S	<= 2
11893_8#15	2245STDY5609020	2009210936	ERR460201	ERS356384	1	UNIQUE	YES	Y	320	4	16	19	15	6	20	1	USA	IPD	IPD	Y	1	#4867aa	19A	#43bbff	13	11	16	4	R	I	8	R	1	R	2	R	I	2	R	I	> 2	R	> 32	R	> 2	R	<= 1	S	<= 2
11657_8#17	2245STDY5609021	2009210937	ERR433710	ERS356385	1	UNIQUE	YES	Y	667	8	13	14	4	14	4	14	USA	IPD	IPD	Y	4	#0094df	19A	#43bbff	0	0	0	<= 0.03	S	S	<= 0.03	S	<= 0.06	S	<= 0.06	S	S	<= 0.5	S	S	<= 0.5	S	0.06	S	0.06	S	<= 1	S	<= 2
11511_8#32	2245STDY5609022	2009210939	ERR425469	ERS356386	1	UNIQUE	YES	Y	433	1	1	4	1	18	58	17	USA	#N/A	IPD	#N/A	19	#e52f66	22F	#72db93	1	2	2	<= 0.03	S	S	<= 0.03	S	<= 0.06	S	<= 0.06	S	S	<= 0.5	S	S	<= 0.5	S	8	R	0.06	S	<= 1	S	<= 2
12291_5#57	2245STDY5699174	2009210961	ERR505859	ERS394273	1	UNIQUE	YES	Y	180	7	15	2	10	6	1	22	USA	#N/A	IPD	#N/A	12	#8cc14b	3	#7bcd36	2	3	2	<= 0.03	S	S	<= 0.03	S	<= 0.06	S	<= 0.06	S	S	<= 0.5	S	S	<= 0.5	S	0.06	S	0.06	S	<= 1	S	<= 2
21053_8#33	2245STDY6329055	GPS_US_2009211038	ERR1788045	ERS1299604	1	UNIQUE	NO	Y	3776	8	9	53	10	10	1	6	USA	IPD	IPD	N	55	#985f2b	12F	#0283f5	23	4	0	<= 0.03	S	S	<= 0.03	S	<= 0.06	S	<= 0.06	S	S	<= 0.5	S	S	<= 0.5	S	8	R	0.06	S	<= 1	S	<= 2
12291_5#72	2245STDY5699189	2009211070	ERR505874	ERS394288	1	UNIQUE	YES	Y	191	8	9	2	1	6	1	17	USA	IPD	IPD	Y	15	#bd2c9b	7F	#c753d8	2	0	2	<= 0.03	S	S	<= 0.03	S	<= 0.06	S	<= 0.06	S	S	<= 0.5	S	S	<= 0.5	S	0.06	S	0.06	S	<= 1	S	<= 2
12291_5#73	2245STDY5699190	2009211080	ERR505875	ERS394289	1	UNIQUE	YES	Y	191	8	9	2	1	6	1	17	USA	IPD	IPD	N	15	#bd2c9b	7F	#c753d8	2	0	2	<= 0.03	S	S	<= 0.03	S	<= 0.06	S	<= 0.06	S	S	<= 0.5	S	S	<= 0.5	S	0.06	S	0.06	S	<= 1	S	<= 2
11657_4#36	2245STDY5609057	2009211089	ERR433635	ERS356428	1	UNIQUE	YES	Y	695	16	13	4	4	6	113	18	USA	IPD	IPD	Y	27	#b88ae6	19A	#43bbff	8	0	11	0.12	R	S	0.06	S	<= 0.06	S	<= 0.06	S	S	<= 0.5	S	S	<= 0.5	S	0.06	S	0.06	S	<= 1	S	<= 2
11658_2#72	2245STDY5609058	2009211095	ERR433918	ERS356429	1	UNIQUE	YES	Y	320	4	16	19	15	6	20	1	USA	IPD	IPD	Y	1	#4867aa	19A	#43bbff	13	11	16	4	R	I	8	R	1	R	2	R	I	2	R	I	> 2	R	> 32	R	> 2	R	<= 1	S	<= 2
12291_5#68	2245STDY5699185	2009211096	ERR505870	ERS394284	1	UNIQUE	YES	Y	392	7	5	1	1	6	31	14	USA	IPD	IPD	N	49	#958031	17F	#7b348b	11	0	0	<= 0.03	S	S	<= 0.03	S	<= 0.06	S	<= 0.06	S	S	<= 0.5	S	S	<= 0.5	S	0.06	S	0.06	S	<= 1	S	<= 2
19084_8#135	2245STDY6179448	GPS_US_2009211097_R1	ERR1422648	ERS1021621	1	UNIQUE	YES	Y	320	4	16	19	15	6	20	1	USA	IPD	IPD	Y	1	#4867aa	19A	#43bbff	13	14	26	8	R	R	8	R	1	R	8	R	R	4	R	R	> 2	R	> 32	R	> 2	R	<= 1	S	<= 2
11658_2#71	2245STDY5609060	2009211102	ERR433917	ERS356431	1	UNIQUE	YES	Y	191	8	9	2	1	6	1	17	USA	#N/A	IPD	#N/A	15	#bd2c9b	7F	#c753d8	2	0	2	<= 0.03	S	S	<= 0.03	S	<= 0.06	S	<= 0.06	S	S	<= 0.5	S	S	<= 0.5	S	> 32	R	> 2	R	<= 1	S	<= 2
11511_8#46	2245STDY5609061	2009211109	ERR425482	ERS356432	1	UNIQUE	YES	Y	695	16	13	4	4	6	113	18	USA	IPD	IPD	Y	27	#b88ae6	19A	#43bbff	8	0	11	0.12	R	S	0.06	S	<= 0.06	S	<= 0.06	S	S	<= 0.5	S	S	<= 0.5	S	0.06	S	0.06	S	<= 1	S	<= 2
11511_8#47	2245STDY5609062	2009211113	ERR425483	ERS356433	1	UNIQUE	YES	Y	1480	7	9	15	11	93	1	70	USA	IPD	IPD	Y	98	#de443f	8	#00880d	3	5	5	<= 0.03	S	S	<= 0.03	S	<= 0.06	S	<= 0.06	S	S	<= 0.5	S	S	<= 0.5	S	0.06	S	0.06	S	<= 1	S	<= 2
14673_4#47	2245STDY5982766	GPS_US_2009211119_R1	ERR742643	ERS558351	1	UNIQUE	YES	Y	146	7	6	1	2	6	15	14	USA	IPD	IPD	N	23	#df7ddc	6B	#3c9f00	23	0	3	<= 0.03	S	S	<= 0.03	S	<= 0.06	S	<= 0.06	S	S	<= 0.5	S	S	<= 0.5	S	0.06	S	0.06	S	<= 1	S	<= 2
14673_4#48	2245STDY5982767	GPS_US_2009211125_R1	ERR742644	ERS558352	1	UNIQUE	YES	Y	695	16	13	4	4	6	113	18	USA	IPD	IPD	N	27	#b88ae6	19A	#43bbff	8	0	11	0.12	R	S	0.06	S	<= 0.06	S	<= 0.06	S	S	<= 0.5	S	S	<= 0.5	S	0.06	S	0.06	S	<= 1	S	<= 2
14673_4#36	2245STDY5982755	GPS_US_2009211127_R1	ERR742632	ERS558340	1	UNIQUE	YES	Y	2777	7	13	8	6	1	1	8	USA	IPD	IPD	Y	5	#9c34b3	6C	#2651d6	2	1	1	0.25	R	S	0.06	S	<= 0.06	S	0.12	S	S	<= 0.5	S	S	<= 0.5	S	0.06	S	0.06	S	<= 1	S	<= 2
14673_4#37	2245STDY5982756	GPS_US_2009211133_R1	ERR742633	ERS558341	1	UNIQUE	YES	Y	12734	7	15	2	378	6	1	22	USA	IPD	IPD	Y	12	#8cc14b	3	#7bcd36	2	3	2	<= 0.03	S	S	<= 0.03	S	<= 0.06	S	<= 0.06	S	S	<= 0.5	S	S	<= 0.5	S	0.06	S	0.06	S	<= 1	S	<= 2
11658_2#68	2245STDY5609065	2009211142	ERR433916	ERS356436	1	UNIQUE	YES	Y	191	8	9	2	1	6	1	17	USA	IPD	IPD	Y	15	#bd2c9b	7F	#c753d8	2	0	2	<= 0.03	S	S	<= 0.03	S	<= 0.06	S	<= 0.06	S	S	<= 0.5	S	S	<= 0.5	S	0.06	S	0.06	S	<= 1	S	<= 2
11657_8#20	2245STDY5609066	2009211232	ERR433713	ERS356437	1	UNIQUE	YES	Y	1092	2	13	2	1	6	19	14	USA	IPD	IPD	Y	76	#4bc75c	6C	#2651d6	15	7	8	2	R	S	2	S	0.5	I	1	I	S	<= 0.5	S	S	> 2	R	0.06	S	0.06	S	<= 1	S	<= 2
11657_4#37	2245STDY5609067	2009211239	ERR433636	ERS356438	1	UNIQUE	YES	Y	9939	299	5	36	12	17	21	14	USA	IPD	IPD	Y	9	#4c71e1	15A	#c5ac00	24	27	28	0.25	R	S	<= 0.03	S	<= 0.06	S	0.12	S	S	<= 0.5	S	S	<= 0.5	S	> 32	R	> 2	R	<= 1	S	<= 2
11657_4#38	2245STDY5609068	2009211240	ERR433637	ERS356439	1	UNIQUE	YES	Y	1292	1	13	9	12	94	28	20	USA	IPD	IPD	Y	89	#e08d31	6C	#2651d6	19	31	8	1	R	S	1	S	0.12	S	0.25	S	S	<= 0.5	S	S	2	R	8	R	0.06	S	<= 1	S	<= 2
11657_8#21	2245STDY5609069	2009211242	ERR433714	ERS356440	1	UNIQUE	YES	Y	995	1	5	4	4	6	58	8	USA	IPD	IPD	Y	135	#4ec957	16F	#8f93ff	9	4	3	<= 0.03	S	S	<= 0.03	S	<= 0.06	S	<= 0.06	S	S	<= 0.5	S	S	<= 0.5	S	0.06	S	0.06	S	<= 1	S	<= 2
12291_5#79	2245STDY5699196	2009211244	ERR505881	ERS394295	1	UNIQUE	YES	Y	180	7	15	2	10	6	1	22	USA	IPD	IPD	N	12	#8cc14b	3	#7bcd36	2	3	2	<= 0.03	S	S	<= 0.03	S	<= 0.06	S	<= 0.06	S	S	<= 0.5	S	S	<= 0.5	S	0.06	S	0.06	S	<= 1	S	<= 2
19084_8#136	2245STDY6179449	GPS_US_2009211245_R1	ERR1422649	ERS1021622	1	UNIQUE	YES	Y	10150	7	13	8	18	25	6	8	USA	IPD	IPD	Y	5	#9c34b3	19A	#43bbff	17	1	22	1	R	S	0.06	S	<= 0.06	S	0.25	S	S	<= 0.5	S	S	<= 0.5	S	0.06	S	0.06	S	<= 1	S	<= 2
12291_5#80	2245STDY5699197	2009211246	ERR505882	ERS394296	1	UNIQUE	YES	Y	191	8	9	2	1	6	1	17	USA	#N/A	IPD	#N/A	15	#bd2c9b	7F	#c753d8	2	0	2	<= 0.03	S	S	<= 0.03	S	<= 0.06	S	<= 0.06	S	S	<= 0.5	S	S	<= 0.5	S	8	R	0.06	S	<= 1	S	<= 2
11658_2#67	2245STDY5609071	2009211248	ERR433915	ERS356442	1	UNIQUE	YES	Y	199	8	13	14	4	17	4	14	USA	IPD	IPD	Y	4	#0094df	19A	#43bbff	0	29	11	0.12	R	S	0.12	S	<= 0.06	S	<= 0.06	S	S	<= 0.5	S	S	<= 0.5	S	0.06	S	0.06	S	<= 1	S	<= 2
17966_5#114	2245STDY6106462	GPS_US_2009211254_R1	ERR1202564	ERS740124	1	UNIQUE	YES	Y	199	8	13	14	4	17	4	14	USA	IPD	IPD	Y	4	#0094df	19A	#43bbff	8	29	11	0.12	R	S	0.12	S	<= 0.06	S	<= 0.06	S	S	<= 0.5	S	S	<= 0.5	S	8	R	0.06	S	<= 1	S	<= 2
11679_1#37	2245STDY5609073	2009211258	ERR434001	ERS356444	1	UNIQUE	YES	Y	230	12	19	2	17	6	22	14	USA	IPD	IPD	Y	10	#dbb532	19A	#43bbff	17	15	22	0.5	R	S	0.12	S	0.12	S	0.12	S	S	<= 0.5	S	S	<= 0.5	S	0.06	S	0.06	S	<= 1	S	<= 2
12291_5#81	2245STDY5699198	2009211267	ERR505883	ERS394297	1	UNIQUE	YES	Y	433	1	1	4	1	18	58	17	USA	IPD	IPD	N	19	#e52f66	22F	#72db93	1	2	2	<= 0.03	S	S	<= 0.03	S	<= 0.06	S	<= 0.06	S	S	<= 0.5	S	S	<= 0.5	S	0.06	S	0.06	S	<= 1	S	<= 2
11658_2#66	2245STDY5609074	2009211285	ERR433914	ERS356445	1	UNIQUE	YES	Y	2514	4	16	19	67	6	202	1	USA	IPD	IPD	Y	1	#4867aa	19A	#43bbff	13	11	16	4	R	I	8	R	1	R	2	R	I	2	R	I	> 2	R	> 32	R	> 2	R	<= 1	S	<= 2
11511_8#48	2245STDY5609075	2009211298	ERR425484	ERS356446	1	UNIQUE	YES	Y	320	4	16	19	15	6	20	1	USA	#N/A	IPD	#N/A	1	#4867aa	19A	#43bbff	13	11	16	4	R	I	8	R	1	R	2	R	I	2	R	I	> 2	R	> 32	R	> 2	R	<= 1	S	<= 2
11657_4#40	2245STDY5609076	2009211299	ERR433639	ERS356447	1	UNIQUE	YES	Y	320	4	16	19	15	6	20	1	USA	#N/A	IPD	#N/A	1	#4867aa	19A	#43bbff	13	11	16	4	R	I	8	R	1	R	2	R	I	2	R	I	> 2	R	> 32	R	> 2	R	<= 1	S	<= 2
12291_4#61	2245STDY5699086	2009211518	ERR505774	ERS394187	1	UNIQUE	YES	Y	320	4	16	19	15	6	20	1	USA	IPD	IPD	Y	1	#4867aa	19A	#43bbff	13	11	16	4	R	I	8	R	1	R	2	R	I	2	R	I	> 2	R	> 32	R	> 2	R	<= 1	S	<= 2
12291_5#58	2245STDY5699175	2009211964	ERR505860	ERS394274	1	UNIQUE	YES	Y	191	8	9	2	1	6	1	17	USA	#N/A	IPD	#N/A	15	#bd2c9b	7F	#c753d8	2	0	2	<= 0.03	S	S	<= 0.03	S	<= 0.06	S	<= 0.06	S	S	<= 0.5	S	S	<= 0.5	S	0.06	S	0.06	S	<= 1	S	<= 2
11511_8#36	2245STDY5609028	2009211969	ERR425473	ERS356392	1	UNIQUE	YES	Y	180	7	15	2	10	6	1	22	USA	IPD	IPD	Y	12	#8cc14b	3	#7bcd36	2	3	2	<= 0.03	S	S	<= 0.03	S	<= 0.06	S	<= 0.06	S	S	<= 0.5	S	S	<= 0.5	S	0.06	S	0.06	S	<= 1	S	<= 2
11511_8#37	2245STDY5609029	2009212151	ERR425474	ERS356393	1	UNIQUE	YES	Y	320	4	16	19	15	6	20	1	USA	#N/A	IPD	#N/A	1	#4867aa	19A	#43bbff	13	11	16	4	R	I	8	R	1	R	2	R	I	2	R	I	> 2	R	> 32	R	> 2	R	<= 1	S	<= 2
11679_1#33	2245STDY5609030	2009212155	ERR433997	ERS356394	1	UNIQUE	YES	Y	199	8	13	14	4	17	4	14	USA	IPD	IPD	Y	4	#0094df	19A	#43bbff	0	29	11	0.12	R	S	0.12	S	<= 0.06	S	<= 0.06	S	S	<= 0.5	S	S	<= 0.5	S	8	R	0.06	S	<= 1	S	<= 2
11511_8#38	2245STDY5609031	2009212157	ERR425475	ERS356395	1	UNIQUE	YES	Y	320	4	16	19	15	6	20	1	USA	#N/A	IPD	#N/A	1	#4867aa	19A	#43bbff	13	11	16	4	R	I	8	R	1	R	2	R	I	2	R	I	> 2	R	> 32	R	> 2	R	<= 1	S	<= 2
12291_5#59	2245STDY5699176	2009212611	ERR505861	ERS394275	1	UNIQUE	YES	Y	12703	407	8	2	384	6	75	1	USA	IPD	IPD	N	16	#3d9945	9N	#d1006a	1	0	0	<= 0.03	S	S	<= 0.03	S	<= 0.06	S	<= 0.06	S	S	<= 0.5	S	S	<= 0.5	S	0.06	S	0.06	S	<= 1	S	<= 2
14673_4#31	2245STDY5982750	GPS_US_2009212612_R1	ERR742627	ERS558335	1	UNIQUE	YES	Y	346	10	41	47	16	6	14	2	USA	IPD	IPD	Y	48	#d483c9	15B/15C	#b98aff	20	18	35	0.5	R	S	0.25	S	0.12	S	0.25	S	S	<= 0.5	S	S	<= 0.5	S	0.06	S	0.06	S	<= 1	S	<= 2
12291_5#82	2245STDY5699199	2009212646	ERR505884	ERS394298	1	UNIQUE	YES	Y	191	8	9	2	1	6	1	17	USA	IPD	IPD	N	15	#bd2c9b	7F	#c753d8	2	0	2	<= 0.03	S	S	<= 0.03	S	<= 0.06	S	<= 0.06	S	S	<= 0.5	S	S	<= 0.5	S	0.06	S	0.06	S	<= 1	S	<= 2
11679_1#38	2245STDY5609077	2009212648	ERR434002	ERS356448	1	UNIQUE	YES	Y	292	7	8	8	8	6	28	14	USA	#N/A	IPD	#N/A	324	#5884dd	19A	#43bbff	30	0	0	<= 0.03	S	S	<= 0.03	S	<= 0.06	S	<= 0.06	S	S	<= 0.5	S	S	<= 0.5	S	> 32	R	> 2	R	<= 1	S	<= 2
11657_4#2	2245STDY5608910	2009212654	ERR433603	ERS356275	1	UNIQUE	YES	Y	191	8	9	2	1	6	1	17	USA	IPD	IPD	Y	15	#bd2c9b	7F	#c753d8	2	0	2	<= 0.03	S	S	<= 0.03	S	<= 0.06	S	<= 0.06	S	S	<= 0.5	S	S	<= 0.5	S	0.06	S	0.06	S	<= 1	S	<= 2
12291_5#83	2245STDY5699200	2009212662	ERR505885	ERS394299	1	UNIQUE	YES	Y	191	8	9	2	1	6	1	17	USA	IPD	IPD	N	15	#bd2c9b	7F	#c753d8	2	0	2	<= 0.03	S	S	<= 0.03	S	<= 0.06	S	<= 0.06	S	S	<= 0.5	S	S	<= 0.5	S	0.06	S	0.06	S	<= 1	S	<= 2
12291_5#84	2245STDY5699201	2009212704	ERR505886	ERS394300	1	UNIQUE	YES	Y	199	8	13	14	4	17	4	14	USA	IPD	IPD	N	4	#0094df	19A	#43bbff	8	29	8	0.5	R	S	0.25	S	<= 0.06	S	0.5	S	S	<= 0.5	S	S	2	R	8	R	0.06	S	<= 1	S	<= 2
11679_1#39	2245STDY5609078	2009212708	ERR434003	ERS356449	1	UNIQUE	YES	Y	180	7	15	2	10	6	1	22	USA	IPD	IPD	Y	12	#8cc14b	3	#7bcd36	2	3	2	<= 0.03	S	S	<= 0.03	S	<= 0.06	S	<= 0.06	S	S	<= 0.5	S	S	<= 0.5	S	0.06	S	0.06	S	<= 1	S	<= 2
12291_5#85	2245STDY5699202	2009212726	ERR505887	ERS394301	1	UNIQUE	YES	Y	191	8	9	2	1	6	1	17	USA	IPD	IPD	N	15	#bd2c9b	7F	#c753d8	2	0	2	<= 0.03	S	S	<= 0.03	S	<= 0.06	S	<= 0.06	S	S	<= 0.5	S	S	<= 0.5	S	0.06	S	0.06	S	<= 1	S	<= 2
11657_4#41	2245STDY5609079	2009212727	ERR433640	ERS356450	1	UNIQUE	YES	Y	5782	8	9	2	1	6	1	5	USA	#N/A	IPD	#N/A	15	#bd2c9b	7F	#c753d8	2	0	2	<= 0.03	S	S	<= 0.03	S	<= 0.06	S	<= 0.06	S	S	<= 0.5	S	S	<= 0.5	S	> 32	R	> 2	R	<= 1	S	<= 2
12291_5#86	2245STDY5699203	2009212730	ERR505888	ERS394302	1	UNIQUE	YES	Y	191	8	9	2	1	6	1	17	USA	IPD	IPD	N	15	#bd2c9b	7F	#c753d8	2	0	2	<= 0.03	S	S	<= 0.03	S	<= 0.06	S	<= 0.06	S	S	<= 0.5	S	S	<= 0.5	S	0.06	S	0.06	S	<= 1	S	<= 2
12291_5#87	2245STDY5699204	2009212732	ERR505889	ERS394303	1	UNIQUE	YES	Y	433	1	1	4	1	18	58	17	USA	IPD	IPD	N	19	#e52f66	22F	#72db93	1	2	2	<= 0.03	S	S	<= 0.03	S	<= 0.06	S	<= 0.06	S	S	<= 0.5	S	S	<= 0.5	S	0.06	S	0.06	S	<= 1	S	<= 2
11511_8#5	2245STDY5608911	2009212746	ERR425444	ERS356276	1	UNIQUE	YES	Y	191	8	9	2	1	6	1	17	USA	#N/A	IPD	#N/A	15	#bd2c9b	7F	#c753d8	2	0	2	<= 0.03	S	S	<= 0.03	S	<= 0.06	S	<= 0.06	S	S	<= 0.5	S	S	<= 0.5	S	8	R	0.06	S	<= 1	S	<= 2
11657_8#23	2245STDY5609082	2009212753	ERR433716	ERS356453	1	UNIQUE	YES	Y	191	8	9	2	1	6	1	17	USA	#N/A	IPD	#N/A	15	#bd2c9b	7F	#c753d8	2	0	2	<= 0.03	S	S	<= 0.03	S	<= 0.06	S	<= 0.06	S	S	<= 0.5	S	S	<= 0.5	S	> 32	R	> 2	R	<= 1	S	<= 2
11679_1#40	2245STDY5609083	2009212769	ERR434004	ERS356454	1	UNIQUE	YES	Y	191	8	9	2	1	6	1	17	USA	IPD	IPD	Y	15	#bd2c9b	7F	#c753d8	2	0	2	<= 0.03	S	S	<= 0.03	S	<= 0.06	S	<= 0.06	S	S	<= 0.5	S	S	<= 0.5	S	0.06	S	0.06	S	<= 1	S	<= 2
12291_5#88	2245STDY5699205	2009212786	ERR505890	ERS394304	1	UNIQUE	YES	Y	180	7	15	2	10	6	1	22	USA	UKWN	UNKNOWN	N	12	#8cc14b	3	#7bcd36	2	3	2	<= 0.03	S	S	<= 0.03	S	<= 0.06	S	<= 0.06	S	S	<= 0.5	S	S	<= 0.5	S	0.06	S	0.06	S	<= 1	S	<= 2
17966_5#115	2245STDY6106463	GPS_US_2009212795_R1	ERR1202565	ERS740125	1	UNIQUE	YES	Y	585	10	7	4	2	10	1	27	USA	IPD	IPD	Y	35	#e64f49	10A	#ff3a65	0	0	2	<= 0.03	S	S	<= 0.03	S	<= 0.06	S	<= 0.06	S	S	<= 0.5	S	S	<= 0.5	S	0.06	S	0.06	S	<= 1	S	<= 2
12838_1#73	2245STDY5699207	2009212799	ERR568762	ERS394306	1	UNIQUE	YES	Y	7915	4	16	19	15	6	480	1	USA	IPD	IPD	N	1	#4867aa	19A	#43bbff	13	11	16	4	R	I	8	R	1	R	2	R	I	2	R	I	> 2	R	> 32	R	> 2	R	<= 1	S	<= 2
11657_8#25	2245STDY5609087	2009212800	ERR433718	ERS356457	1	UNIQUE	YES	Y	320	4	16	19	15	6	20	1	USA	IPD	IPD	Y	1	#4867aa	19A	#43bbff	13	11	16	4	R	I	8	R	1	R	2	R	I	2	R	I	> 2	R	> 32	R	> 2	R	<= 1	S	<= 2
12299_1#1	2245STDY5699208	2009212801	ERR505987	ERS394307	1	UNIQUE	YES	Y	452	7	9	19	1	14	48	14	USA	IPD	IPD	N	75	#994e60	35B	#ff9267	0	0	0	<= 0.03	S	S	<= 0.03	S	<= 0.06	S	<= 0.06	S	S	<= 0.5	S	S	<= 0.5	S	0.06	S	0.06	S	<= 1	S	<= 2
14673_4#38	2245STDY5982757	GPS_US_2009212807_R1	ERR742634	ERS558342	1	UNIQUE	YES	Y	62	2	5	29	12	16	3	14	USA	IPD	IPD	Y	3	#8854d2	11A	#3647b2	2	6	10	<= 0.03	S	S	<= 0.03	S	<= 0.06	S	<= 0.06	S	S	<= 0.5	S	S	<= 0.5	S	0.06	S	0.06	S	<= 1	S	<= 2
11658_2#64	2245STDY5609089	2009212813	ERR433913	ERS356459	1	UNIQUE	YES	Y	191	8	9	2	1	6	1	17	USA	#N/A	IPD	#N/A	15	#bd2c9b	7F	#c753d8	2	0	2	<= 0.03	S	S	<= 0.03	S	<= 0.06	S	<= 0.06	S	S	<= 0.5	S	S	<= 0.5	S	> 32	R	> 2	R	<= 1	S	<= 2
14673_4#39	2245STDY5982758	GPS_US_2009212823_R1	ERR742635	ERS558343	1	UNIQUE	NO	Y	398	37	25	4	4	15	20	28	USA	IPD	IPD	Y	13	#bc5fd1	6C	#2651d6	0	4	2	<= 0.03	S	S	<= 0.03	S	<= 0.06	S	<= 0.06	S	S	<= 0.5	S	S	<= 0.5	S	0.06	S	0.06	S	<= 1	S	<= 2
11658_2#62	2245STDY5609091	2009212842	ERR433912	ERS356461	1	UNIQUE	YES	Y	433	1	1	4	1	18	58	17	USA	IPD	IPD	Y	19	#e52f66	22F	#72db93	1	2	2	<= 0.03	S	S	<= 0.03	S	<= 0.06	S	<= 0.06	S	S	<= 0.5	S	S	<= 0.5	S	0.06	S	0.06	S	<= 1	S	<= 2
12299_1#2	2245STDY5699209	2009212847	ERR505988	ERS394308	1	UNIQUE	YES	Y	180	7	15	2	10	6	1	22	USA	IPD	IPD	N	12	#8cc14b	3	#7bcd36	2	3	2	<= 0.03	S	S	<= 0.03	S	<= 0.06	S	<= 0.06	S	S	<= 0.5	S	S	<= 0.5	S	0.06	S	0.06	S	<= 1	S	<= 2
12299_1#3	2245STDY5699210	2009212848	ERR505989	ERS394309	1	UNIQUE	YES	Y	433	1	1	4	1	18	58	17	USA	IPD	IPD	N	19	#e52f66	22F	#72db93	1	2	2	<= 0.03	S	S	<= 0.03	S	<= 0.06	S	<= 0.06	S	S	<= 0.5	S	S	<= 0.5	S	0.06	S	0.06	S	<= 1	S	<= 2
14673_4#40	2245STDY5982759	GPS_US_2009212860_R1	ERR742636	ERS558344	1	UNIQUE	YES	Y	63	2	5	36	12	17	21	14	USA	IPD	IPD	Y	9	#4c71e1	23B	#01832a	24	27	28	0.25	R	S	<= 0.03	S	<= 0.06	S	0.12	S	S	<= 0.5	S	S	<= 0.5	S	> 32	R	> 2	R	<= 1	S	<= 2
11658_8#4	2245STDY5609094	2009212862	ERR433945	ERS356464	1	UNIQUE	YES	Y	60	2	5	23	18	10	3	1	USA	IPD	IPD	Y	3	#8854d2	33F	#006933	2	4	2	<= 0.03	S	S	<= 0.03	S	<= 0.06	S	<= 0.06	S	S	<= 0.5	S	S	<= 0.5	S	0.06	S	0.06	S	<= 1	S	<= 2
12299_1#4	2245STDY5699211	2009212866	ERR505990	ERS394310	1	UNIQUE	YES	Y	438	1	5	9	9	6	4	6	USA	IPD	IPD	N	7	#db75f1	23A	#ff81c6	2	0	6	<= 0.03	S	S	<= 0.03	S	<= 0.06	S	<= 0.06	S	S	<= 0.5	S	S	<= 0.5	S	0.06	S	0.06	S	<= 1	S	<= 2
14673_3#42	2245STDY5982663	GPS_US_2009212930	ERR742544	ERS558251	1	UNIQUE	YES	Y	220	10	20	14	1	9	1	29	USA	IPD	IPD	N	32	#8490db	12F	#0283f5	0	0	2	<= 0.03	S	S	<= 0.03	S	<= 0.06	S	<= 0.06	S	S	<= 0.5	S	S	<= 0.5	S	0.06	S	0.06	S	<= 1	S	<= 2
14673_2#56	2245STDY5982581	GPS_US_2009212993	ERR742470	ERS558170	1	UNIQUE	YES	Y	654	18	2	22	16	9	23	14	USA	IPD	IPD	Y	119	#8d4a78	19F	#a5b4ff	2	0	0	<= 0.03	S	S	<= 0.03	S	<= 0.06	S	<= 0.06	S	S	<= 0.5	S	S	<= 0.5	S	0.06	S	0.06	S	<= 1	S	<= 2
11679_1#43	2245STDY5609095	2009213981	ERR434007	ERS356465	1	UNIQUE	YES	Y	66	2	8	2	4	6	1	1	USA	IPD	IPD	Y	16	#3d9945	19A	#43bbff	0	0	0	<= 0.03	S	S	<= 0.03	S	<= 0.06	S	<= 0.06	S	S	<= 0.5	S	S	<= 0.5	S	0.06	S	0.06	S	<= 1	S	<= 2
14673_4#41	2245STDY5982760	GPS_US_2009213994_R1	ERR742637	ERS558345	1	UNIQUE	YES	Y	100	5	12	29	12	9	39	18	USA	IPD	IPD	Y	3	#8854d2	33F	#006933	2	0	6	<= 0.03	S	S	<= 0.03	S	<= 0.06	S	<= 0.06	S	S	<= 0.5	S	S	<= 0.5	S	8	R	0.06	S	<= 1	S	<= 2
12299_1#6	2245STDY5699213	2009213998	ERR505992	ERS394312	1	UNIQUE	YES	Y	320	4	16	19	15	6	20	1	USA	IPD	IPD	N	1	#4867aa	19A	#43bbff	13	11	16	4	R	I	8	R	1	R	2	R	I	2	R	I	> 2	R	> 32	R	> 2	R	<= 1	S	<= 2
11657_4#42	2245STDY5609097	2009214002	ERR433641	ERS356467	1	UNIQUE	YES	Y	433	1	1	4	1	18	58	17	USA	IPD	IPD	Y	19	#e52f66	22F	#72db93	1	2	2	<= 0.03	S	S	<= 0.03	S	<= 0.06	S	<= 0.06	S	S	<= 0.5	S	S	<= 0.5	S	0.06	S	0.06	S	<= 1	S	<= 2
11679_1#45	2245STDY5609098	2009214014	ERR434009	ERS356468	1	UNIQUE	YES	Y	162	7	11	10	1	6	8	14	USA	IPD	IPD	Y	6	#57a627	15B/15C	#b98aff	1	0	0	<= 0.03	S	S	<= 0.03	S	<= 0.06	S	<= 0.06	S	S	<= 0.5	S	S	<= 0.5	S	0.06	S	0.06	S	<= 1	S	<= 2
12299_1#8	2245STDY5699215	2009214030	ERR505994	ERS394314	1	UNIQUE	YES	Y	320	4	16	19	15	6	20	1	USA	IPD	IPD	N	1	#4867aa	19A	#43bbff	13	11	16	4	R	I	8	R	1	R	2	R	I	2	R	I	> 2	R	> 32	R	> 2	R	<= 1	S	<= 2
11658_2#60	2245STDY5609099	2009214041	ERR433911	ERS356469	1	UNIQUE	YES	Y	1451	10	16	19	15	6	20	1	USA	IPD	IPD	Y	1	#4867aa	19A	#43bbff	13	11	16	4	R	I	8	R	1	R	2	R	I	2	R	I	> 2	R	> 32	R	> 2	R	<= 1	S	<= 2
13710_1#49	2245STDY5819438	2009214044	ERR662365	ERS455007	1	UNIQUE	YES	Y	63	2	5	36	12	17	21	14	USA	IPD	IPD	N	9	#4c71e1	15A	#c5ac00	24	27	28	0.25	R	S	<= 0.03	S	<= 0.06	S	0.12	S	S	<= 0.5	S	S	<= 0.5	S	> 32	R	> 2	R	<= 1	S	<= 2
11679_1#5	2245STDY5608914	2009214049	ERR433969	ERS356279	1	UNIQUE	YES	Y	199	8	13	14	4	17	4	14	USA	#N/A	IPD	#N/A	4	#0094df	19A	#43bbff	8	29	11	0.12	R	S	0.12	S	<= 0.06	S	<= 0.06	S	S	<= 0.5	S	S	<= 0.5	S	8	R	0.06	S	<= 1	S	<= 2
11657_8#27	2245STDY5609134	2009214056	ERR433720	ERS356504	1	UNIQUE	YES	Y	199	8	13	14	4	17	4	14	USA	IPD	IPD	Y	4	#0094df	19A	#43bbff	0	29	11	0.12	R	S	0.12	S	<= 0.06	S	<= 0.06	S	S	<= 0.5	S	S	<= 0.5	S	0.06	S	0.06	S	<= 1	S	<= 2
14673_4#14	2245STDY5982733	GPS_US_2009214073_R1	ERR742610	ERS558318	1	UNIQUE	YES	Y	2344	8	13	14	4	17	4	1	USA	IPD	IPD	Y	4	#0094df	19A	#43bbff	18	12	8	2	R	S	2	S	0.5	I	1	I	S	1	I	S	> 2	R	0.06	S	0.06	S	<= 1	S	<= 2
11658_2#56	2245STDY5609135	2009214077	ERR433907	ERS356505	1	UNIQUE	YES	Y	433	1	1	4	1	18	58	17	USA	IPD	IPD	Y	19	#e52f66	22F	#72db93	1	2	2	<= 0.03	S	S	<= 0.03	S	<= 0.06	S	<= 0.06	S	S	<= 0.5	S	S	<= 0.5	S	0.06	S	0.06	S	<= 1	S	<= 2
11511_8#40	2245STDY5609037	2009214084	ERR425477	ERS356408	1	UNIQUE	YES	Y	320	4	16	19	15	6	20	1	USA	IPD	IPD	Y	1	#4867aa	19A	#43bbff	13	11	16	4	R	I	8	R	1	R	2	R	I	2	R	I	> 2	R	> 32	R	> 2	R	<= 1	S	<= 2
11658_2#80	2245STDY5609041	2009214100	ERR433925	ERS356412	1	UNIQUE	YES	Y	9456	1	1	4	1	18	58	27	USA	#N/A	IPD	#N/A	19	#e52f66	22F	#72db93	1	0	2	<= 0.03	S	S	<= 0.03	S	<= 0.06	S	<= 0.06	S	S	<= 0.5	S	S	<= 0.5	S	> 32	R	> 2	R	<= 1	S	<= 2
12291_5#74	2245STDY5699191	2009214102	ERR505876	ERS394290	1	UNIQUE	YES	Y	392	7	5	1	1	6	31	14	USA	IPD	IPD	N	49	#958031	17F	#7b348b	11	0	0	<= 0.03	S	S	<= 0.03	S	<= 0.06	S	<= 0.06	S	S	<= 0.5	S	S	<= 0.5	S	0.06	S	0.06	S	<= 1	S	<= 2
11511_8#41	2245STDY5609042	2009214110	ERR425478	ERS356413	1	UNIQUE	YES	Y	199	8	13	14	4	17	4	14	USA	#N/A	IPD	#N/A	4	#0094df	19A	#43bbff	0	29	11	0.12	R	S	0.12	S	<= 0.06	S	<= 0.06	S	S	<= 0.5	S	S	<= 0.5	S	0.06	S	0.06	S	<= 1	S	<= 2
12291_5#61	2245STDY5699178	2009214111	ERR505863	ERS394277	1	UNIQUE	YES	Y	191	8	9	2	1	6	1	17	USA	#N/A	IPD	#N/A	15	#bd2c9b	7F	#c753d8	2	0	2	<= 0.03	S	S	<= 0.03	S	<= 0.06	S	<= 0.06	S	S	<= 0.5	S	S	<= 0.5	S	0.06	S	0.06	S	<= 1	S	<= 2
14673_4#53	2245STDY5982772	GPS_US_2009214115_R1	ERR742649	ERS558357	1	UNIQUE	YES	Y	2685	1	10	62	10	15	1	8	USA	IPD	IPD	N	156	#9cbc63	16F	#8f93ff	0	1	77	0.12	R	S	0.06	S	<= 0.06	S	<= 0.06	S	S	<= 0.5	S	S	<= 0.5	S	0.06	S	0.06	S	<= 1	S	<= 2
11511_8#4	2245STDY5608907	2009214138	ERR425443	ERS356272	1	UNIQUE	YES	Y	9356	4	16	19	250	6	20	1	USA	#N/A	IPD	#N/A	1	#4867aa	19A	#43bbff	13	11	16	4	R	I	8	R	1	R	2	R	I	2	R	I	> 2	R	> 32	R	> 2	R	<= 1	S	<= 2
14673_4#32	2245STDY5982751	GPS_US_2009214140_R1	ERR742628	ERS558336	1	UNIQUE	YES	Y	320	4	16	19	15	6	20	1	USA	IPD	IPD	Y	1	#4867aa	19A	#43bbff	13	11	16	4	R	I	8	R	1	R	2	R	I	2	R	I	> 2	R	> 32	R	> 2	R	<= 1	S	<= 2
14673_4#33	2245STDY5982752	GPS_US_2009214145_R1	ERR742629	ERS558337	1	UNIQUE	YES	Y	199	8	13	14	4	17	4	14	USA	IPD	IPD	Y	4	#0094df	19A	#43bbff	0	29	11	0.12	R	S	0.12	S	<= 0.06	S	<= 0.06	S	S	<= 0.5	S	S	<= 0.5	S	8	R	0.06	S	<= 1	S	<= 2
12291_5#64	2245STDY5699181	2009214150	ERR505866	ERS394280	1	UNIQUE	YES	Y	1268	7	9	15	11	93	137	70	USA	IPD	IPD	N	98	#de443f	8	#00880d	3	5	5	<= 0.03	S	S	<= 0.03	S	<= 0.06	S	<= 0.06	S	S	<= 0.5	S	S	<= 0.5	S	0.06	S	0.06	S	<= 1	S	<= 2
12291_5#65	2245STDY5699182	2009214158	ERR505867	ERS394281	1	UNIQUE	YES	Y	12704	7	31	10	18	6	738	1	USA	IPD	IPD	N	6	#57a627	14	#0156b8	31	12	18	4	R	I	2	S	0.5	I	1	I	S	2	R	I	> 2	R	> 32	R	> 2	R	<= 1	S	<= 2
12290_2#17	2245STDY5699316	2009214171	ERR501476	ERS394413	1	UNIQUE	YES	Y	1451	10	16	19	15	6	20	1	USA	#N/A	IPD	#N/A	1	#4867aa	19A	#43bbff	13	11	16	4	R	I	8	R	1	R	2	R	I	2	R	I	> 2	R	> 32	R	> 2	R	<= 1	S	<= 2
13710_1#55	2245STDY5819462	2009214178	ERR662371	ERS455034	1	UNIQUE	NO	Y	3060	7	46	1	1	10	4	21	USA	IPD	IPD	N	50	#c4a1e1	18C	#02c3ab	2	4	0	<= 0.03	S	S	<= 0.03	S	<= 0.06	S	<= 0.06	S	S	<= 0.5	S	S	<= 0.5	S	8	R	0.06	S	<= 1	S	<= 2
11658_2#76	2245STDY5609051	2009214180	ERR433921	ERS356422	1	UNIQUE	YES	Y	191	8	9	2	1	6	1	17	USA	IPD	IPD	Y	15	#bd2c9b	7F	#c753d8	2	0	2	<= 0.03	S	S	<= 0.03	S	<= 0.06	S	<= 0.06	S	S	<= 0.5	S	S	<= 0.5	S	0.06	S	0.06	S	<= 1	S	<= 2
11658_2#75	2245STDY5609052	2009214185	ERR433920	ERS356423	1	UNIQUE	YES	Y	271	4	16	19	15	6	20	26	USA	IPD	IPD	Y	1	#4867aa	19F	#a5b4ff	13	14	20	4	R	I	8	R	1	R	1	I	S	1	I	S	> 2	R	> 32	R	> 2	R	<= 1	S	<= 2
11511_8#39	2245STDY5609034	2009214547	ERR425476	ERS356405	1	UNIQUE	YES	Y	191	8	9	2	1	6	1	17	USA	IPD	IPD	Y	15	#bd2c9b	7F	#c753d8	2	0	2	<= 0.03	S	S	<= 0.03	S	<= 0.06	S	<= 0.06	S	S	<= 0.5	S	S	<= 0.5	S	0.06	S	0.06	S	<= 1	S	<= 2
14673_1#15	2245STDY5982444	GPS_US_2009214582	ERR742348	ERS558034	1	UNIQUE	YES	Y	782	2	5	36	12	17	21	5	USA	IPD	IPD	Y	9	#4c71e1	14	#0156b8	24	53	77	0.25	R	S	0.25	S	<= 0.06	S	<= 0.06	S	S	<= 0.5	S	S	<= 0.5	S	0.06	S	0.06	S	<= 1	S	<= 2
9950_1#35	2245STDY5486223	2009214597	ERR326359	ERS221713	1	UNIQUE	NO	Y	72	2	13	2	4	9	4	1	USA	IPD	IPD	N	16	#3d9945	24F	#019752	2	0	0	<= 0.03	S	S	<= 0.03	S	<= 0.06	S	<= 0.06	S	S	<= 0.5	S	S	<= 0.5	S	> 32	R	1	R	<= 1	S	<= 2
19084_8#132	2245STDY6179445	GPS_US_2009214597_R1	ERR1422645	ERS1021618	1	UNIQUE	NO	Y	473	7	25	4	4	15	20	28	USA	IPD	IPD	N	13	#bc5fd1	6A	#bd009a	1	50	0	0.06	S	S	0.06	S	<= 0.06	S	<= 0.06	S	S	<= 0.5	S	S	<= 0.5	S	> 32	R	1	R	<= 1	S	<= 2
14673_4#15	2245STDY5982734	GPS_US_2009215598_R1	ERR742611	ERS558319	1	UNIQUE	YES	Y	1176	10	20	8	10	6	1	29	USA	IPD	IPD	Y	32	#8490db	7F	#c753d8	2	0	2	<= 0.03	S	S	<= 0.03	S	<= 0.06	S	<= 0.06	S	S	<= 0.5	S	S	<= 0.5	S	0.06	S	0.06	S	<= 1	S	<= 2
12299_1#10	2245STDY5699217	2009215603	ERR505996	ERS394316	1	UNIQUE	YES	Y	695	16	13	4	4	6	113	18	USA	IPD	IPD	N	27	#b88ae6	4	#9020aa	0	0	0	<= 0.03	S	S	<= 0.03	S	<= 0.06	S	<= 0.06	S	S	<= 0.5	S	S	<= 0.5	S	0.06	S	0.06	S	<= 1	S	<= 2
13154_4#40	2245STDY5699218	2009215605	ERR586469	ERS394317	1	UNIQUE	YES	Y	199	8	13	14	4	17	4	14	USA	IPD	IPD	N	4	#0094df	19A	#43bbff	0	29	11	0.12	R	S	0.12	S	<= 0.06	S	<= 0.06	S	S	<= 0.5	S	S	<= 0.5	S	0.06	S	0.06	S	<= 1	S	<= 2
12838_1#83	2245STDY5699219	2009215608	ERR568771	ERS394318	1	UNIQUE	YES	Y	42	1	8	9	9	6	4	6	USA	IPD	IPD	N	7	#db75f1	23A	#ff81c6	2	0	6	<= 0.03	S	S	<= 0.03	S	<= 0.06	S	<= 0.06	S	S	<= 0.5	S	S	<= 0.5	S	0.06	S	0.06	S	<= 1	S	<= 2
11657_8#28	2245STDY5609136	2009215629	ERR433721	ERS356506	1	UNIQUE	YES	Y	5501	7	25	19	4	15	20	28	USA	#N/A	IPD	#N/A	13	#bc5fd1	6C	#2651d6	1	4	21	0.06	S	S	<= 0.03	S	<= 0.06	S	<= 0.06	S	S	<= 0.5	S	S	<= 0.5	S	> 32	R	> 2	R	<= 1	S	<= 2
11657_4#49	2245STDY5609137	2009215630	ERR433647	ERS356507	1	UNIQUE	YES	Y	166	7	11	10	1	6	1	1	USA	#N/A	IPD	#N/A	6	#57a627	19A	#43bbff	15	12	7	2	R	S	2	S	0.5	I	1	I	S	1	I	S	> 2	R	> 32	R	> 2	R	<= 1	S	<= 2
11657_4#50	2245STDY5609138	2009215639	ERR433648	ERS356508	1	UNIQUE	YES	Y	191	8	9	2	1	6	1	17	USA	IPD	IPD	Y	15	#bd2c9b	7F	#c753d8	2	0	2	<= 0.03	S	S	<= 0.03	S	<= 0.06	S	<= 0.06	S	S	<= 0.5	S	S	<= 0.5	S	0.06	S	0.06	S	<= 1	S	<= 2
17966_5#116	2245STDY6106464	GPS_US_2009215655_R1	ERR1202566	ERS740126	1	UNIQUE	YES	Y	191	8	9	2	1	6	1	17	USA	IPD	IPD	Y	15	#bd2c9b	7F	#c753d8	2	0	2	<= 0.03	S	S	<= 0.03	S	<= 0.06	S	<= 0.06	S	S	<= 0.5	S	S	<= 0.5	S	0.06	S	0.06	S	<= 1	S	<= 2
12299_1#13	2245STDY5699220	2009215656	ERR505997	ERS394319	1	UNIQUE	YES	Y	191	8	9	2	1	6	1	17	USA	IPD	IPD	N	15	#bd2c9b	7F	#c753d8	2	0	2	<= 0.03	S	S	<= 0.03	S	<= 0.06	S	<= 0.06	S	S	<= 0.5	S	S	<= 0.5	S	> 32	R	> 2	R	<= 1	S	<= 2
12299_1#14	2245STDY5699221	2009215658	ERR505998	ERS394320	1	UNIQUE	YES	Y	3162	1	5	4	18	9	48	8	USA	IPD	IPD	N	18	#4cc48c	7C	#a6d649	2	0	3	<= 0.03	S	S	<= 0.03	S	<= 0.06	S	<= 0.06	S	S	<= 0.5	S	S	<= 0.5	S	> 32	R	> 2	R	<= 1	S	<= 2
11511_8#53	2245STDY5609140	2009215659	ERR425489	ERS356510	1	UNIQUE	YES	Y	199	8	13	14	4	17	4	14	USA	IPD	IPD	Y	4	#0094df	19A	#43bbff	0	29	11	0.12	R	S	0.12	S	<= 0.06	S	<= 0.06	S	S	<= 0.5	S	S	<= 0.5	S	0.06	S	0.06	S	<= 1	S	<= 2
11679_1#51	2245STDY5609141	2009215660	ERR434015	ERS356511	1	UNIQUE	YES	Y	218	10	20	14	1	6	1	29	USA	IPD	IPD	Y	32	#8490db	12F	#0283f5	0	0	2	<= 0.03	S	S	<= 0.03	S	<= 0.06	S	<= 0.06	S	S	<= 0.5	S	S	<= 0.5	S	0.06	S	0.06	S	<= 1	S	<= 2
11657_4#51	2245STDY5609142	2009215663	ERR433649	ERS356512	1	UNIQUE	YES	Y	1480	7	9	15	11	93	1	70	USA	IPD	IPD	Y	98	#de443f	8	#00880d	3	5	5	<= 0.03	S	S	<= 0.03	S	<= 0.06	S	<= 0.06	S	S	<= 0.5	S	S	<= 0.5	S	0.06	S	0.06	S	<= 1	S	<= 2
12299_1#15	2245STDY5699222	2009215670	ERR505999	ERS394321	1	UNIQUE	YES	Y	100	5	12	29	12	9	39	18	USA	IPD	IPD	N	3	#8854d2	33F	#006933	2	0	6	<= 0.03	S	S	<= 0.03	S	<= 0.06	S	<= 0.06	S	S	<= 0.5	S	S	<= 0.5	S	0.06	S	0.06	S	<= 1	S	<= 2
12299_1#16	2245STDY5699223	2009215685	ERR506000	ERS394322	1	UNIQUE	YES	Y	180	7	15	2	10	6	1	22	USA	IPD	IPD	N	12	#8cc14b	3	#7bcd36	2	3	2	<= 0.03	S	S	<= 0.03	S	<= 0.06	S	<= 0.06	S	S	<= 0.5	S	S	<= 0.5	S	0.06	S	0.06	S	<= 1	S	<= 2
11657_8#29	2245STDY5609143	2009215690	ERR433722	ERS356513	1	UNIQUE	YES	Y	100	5	12	29	12	9	39	18	USA	IPD	IPD	Y	3	#8854d2	33F	#006933	2	0	6	<= 0.03	S	S	<= 0.03	S	<= 0.06	S	<= 0.06	S	S	<= 0.5	S	S	<= 0.5	S	0.06	S	0.06	S	<= 1	S	<= 2
11511_8#54	2245STDY5609144	2009215693	ERR425490	ERS356514	1	UNIQUE	YES	Y	320	4	16	19	15	6	20	1	USA	IPD	IPD	Y	1	#4867aa	19A	#43bbff	13	11	16	4	R	I	8	R	1	R	2	R	I	2	R	I	> 2	R	> 32	R	> 2	R	<= 1	S	<= 2
11679_1#52	2245STDY5609145	2009215701	ERR434016	ERS356515	1	UNIQUE	YES	Y	199	8	13	14	4	17	4	14	USA	#N/A	IPD	#N/A	4	#0094df	19A	#43bbff	0	29	11	0.12	R	S	0.12	S	<= 0.06	S	<= 0.06	S	S	<= 0.5	S	S	<= 0.5	S	8	R	0.06	S	<= 1	S	<= 2
14673_4#49	2245STDY5982768	GPS_US_2009215713_R1	ERR742645	ERS558353	1	UNIQUE	YES	Y	558	18	12	4	44	14	77	97	USA	IPD	IPD	N	59	#008982	35B	#ff9267	4	7	7	2	R	S	4	I	0.5	I	1	I	S	1	I	S	> 2	R	0.06	S	0.06	S	<= 1	S	<= 2
11679_1#7	2245STDY5608918	2009215714	ERR433971	ERS356283	1	UNIQUE	YES	Y	191	8	9	2	1	6	1	17	USA	IPD	IPD	Y	15	#bd2c9b	7F	#c753d8	2	0	2	<= 0.03	S	S	<= 0.03	S	<= 0.06	S	<= 0.06	S	S	<= 0.5	S	S	<= 0.5	S	0.06	S	0.06	S	<= 1	S	<= 2
11658_2#54	2245STDY5609146	2009215718	ERR433905	ERS356516	1	UNIQUE	YES	Y	7314	1	1	4	1	18	20	17	USA	IPD	IPD	Y	19	#e52f66	22F	#72db93	1	2	2	<= 0.03	S	S	<= 0.03	S	<= 0.06	S	<= 0.06	S	S	<= 0.5	S	S	<= 0.5	S	8	R	0.06	S	<= 1	S	<= 2
12299_1#18	2245STDY5699225	2009215728	ERR506002	ERS394324	1	UNIQUE	YES	Y	191	8	9	2	1	6	1	17	USA	IPD	IPD	N	15	#bd2c9b	7F	#c753d8	2	0	2	<= 0.03	S	S	<= 0.03	S	<= 0.06	S	<= 0.06	S	S	<= 0.5	S	S	<= 0.5	S	0.06	S	0.06	S	<= 1	S	<= 2
12299_1#19	2245STDY5699226	2009215738	ERR506003	ERS394325	1	UNIQUE	YES	Y	547	5	5	6	1	9	10	14	USA	#N/A	IPD	#N/A	45	#52a2d8	34	#ff897c	0	0	2	<= 0.03	S	S	<= 0.03	S	<= 0.06	S	<= 0.06	S	S	<= 0.5	S	S	<= 0.5	S	0.06	S	0.06	S	<= 1	S	<= 2
11657_8#30	2245STDY5609147	2009215743	ERR433723	ERS356517	1	UNIQUE	YES	Y	2705	5	12	29	16	9	39	1	USA	IPD	IPD	Y	3	#8854d2	33F	#006933	2	0	6	<= 0.03	S	S	<= 0.03	S	<= 0.06	S	<= 0.06	S	S	<= 0.5	S	S	<= 0.5	S	8	R	0.06	S	<= 1	S	<= 2
14673_4#50	2245STDY5982769	GPS_US_2009215761_R1	ERR742646	ERS558354	1	UNIQUE	YES	Y	180	7	15	2	10	6	1	22	USA	IPD	IPD	N	12	#8cc14b	3	#7bcd36	2	3	2	<= 0.03	S	S	<= 0.03	S	<= 0.06	S	<= 0.06	S	S	<= 0.5	S	S	<= 0.5	S	0.06	S	0.06	S	<= 1	S	<= 2
14673_4#51	2245STDY5982770	GPS_US_2009215765_R1	ERR742647	ERS558355	1	UNIQUE	YES	Y	473	7	25	4	4	15	20	28	USA	IPD	IPD	N	13	#bc5fd1	6C	#2651d6	1	4	21	0.06	S	S	<= 0.03	S	<= 0.06	S	<= 0.06	S	S	<= 0.5	S	S	<= 0.5	S	0.06	S	0.06	S	<= 1	S	<= 2
11679_1#53	2245STDY5609148	2009215771	ERR434017	ERS356518	1	UNIQUE	YES	Y	320	4	16	19	15	6	20	1	USA	IPD	IPD	Y	1	#4867aa	19A	#43bbff	13	11	16	4	R	I	8	R	1	R	2	R	I	2	R	I	> 2	R	> 32	R	> 2	R	<= 1	S	<= 2
19084_8#176	2245STDY6179489	GPS_US2009215785_R1	ERR1422689	ERS1021662	1	UNIQUE	YES	Y	320	4	16	19	15	6	20	1	USA	IPD	IPD	N	1	#4867aa	19A	#43bbff	13	11	16	4	R	I	8	R	1	R	2	R	I	2	R	I	> 2	R	> 32	R	> 2	R	<= 1	S	<= 2
12299_1#23	2245STDY5699231	2009215790	ERR506006	ERS394329	1	UNIQUE	YES	Y	191	8	9	2	1	6	1	17	USA	#N/A	IPD	#N/A	15	#bd2c9b	7F	#c753d8	2	0	2	<= 0.03	S	S	<= 0.03	S	<= 0.06	S	<= 0.06	S	S	<= 0.5	S	S	<= 0.5	S	> 32	R	> 2	R	<= 1	S	<= 2
14673_4#52	2245STDY5982771	GPS_US_2009215803_R1	ERR742648	ERS558356	1	UNIQUE	YES	Y	180	7	15	2	10	6	1	22	USA	IPD	IPD	N	12	#8cc14b	3	#7bcd36	2	0	2	<= 0.03	S	S	<= 0.03	S	<= 0.06	S	<= 0.06	S	S	<= 0.5	S	S	<= 0.5	S	0.06	S	0.06	S	<= 1	S	<= 2
11822_8#79	2245STDY5609149	2009215804	ERR449188	ERS356519	1	UNIQUE	YES	Y	3280	7	13	23	6	25	6	14	USA	IPD	IPD	Y	132	#cf3f29	15B/15C	#b98aff	7	8	9	0.25	R	S	0.5	S	0.12	S	0.12	S	S	<= 0.5	S	S	<= 0.5	S	8	R	0.06	S	<= 1	S	<= 2
12299_1#25	2245STDY5699233	2009215816	ERR506008	ERS394331	1	UNIQUE	YES	Y	191	8	9	2	1	6	1	17	USA	IPD	IPD	N	15	#bd2c9b	7F	#c753d8	2	0	2	<= 0.03	S	S	<= 0.03	S	<= 0.06	S	<= 0.06	S	S	<= 0.5	S	S	<= 0.5	S	0.06	S	0.06	S	<= 1	S	<= 2
19084_8#163	2245STDY6179476	GPS_US2009215824_R1	ERR1422676	ERS1021649	1	UNIQUE	YES	Y	659	1	5	4	4	6	58	19	USA	IPD	IPD	Y	135	#4ec957	16F	#8f93ff	9	0	3	<= 0.03	S	S	<= 0.03	S	<= 0.06	S	<= 0.06	S	S	<= 0.5	S	S	<= 0.5	S	0.06	S	0.06	S	<= 1	S	<= 2
11657_4#52	2245STDY5609150	2009215833	ERR433650	ERS356520	1	UNIQUE	YES	Y	2346	4	4	2	5	4	1	1	USA	IPD	IPD	Y	16	#3d9945	19A	#43bbff	15	12	18	2	R	S	2	S	0.5	I	1	I	S	1	I	S	> 2	R	> 32	R	> 2	R	<= 1	S	<= 2
12291_5#60	2245STDY5699177	2009215846	ERR505862	ERS394276	1	UNIQUE	NO	Y	392	7	5	1	1	6	31	14	USA	IPD	IPD	N	49	#958031	17F	#7b348b	11	0	0	<= 0.03	S	S	<= 0.03	S	<= 0.06	S	<= 0.06	S	S	<= 0.5	S	S	<= 0.5	S	0.06	S	0.06	S	<= 1	S	<= 2
11658_2#95	2245STDY5608920	2009215863	ERR433940	ERS356285	1	UNIQUE	YES	Y	3776	8	9	53	10	10	1	6	USA	IPD	IPD	Y	55	#985f2b	12F	#0283f5	23	4	0	<= 0.03	S	S	<= 0.03	S	<= 0.06	S	<= 0.06	S	S	<= 0.5	S	S	<= 0.5	S	0.06	S	0.06	S	<= 1	S	<= 2
12299_1#28	2245STDY5699236	2009215873	ERR506011	ERS394334	1	UNIQUE	YES	Y	11728	8	9	2	1	6	1	673	USA	#N/A	IPD	#N/A	15	#bd2c9b	7F	#c753d8	2	0	2	<= 0.03	S	S	<= 0.03	S	<= 0.06	S	<= 0.06	S	S	<= 0.5	S	S	<= 0.5	S	> 32	R	> 2	R	<= 1	S	<= 2
11679_1#54	2245STDY5609151	2009215888	ERR434018	ERS356521	1	UNIQUE	YES	Y	66	2	8	2	4	6	1	1	USA	IPD	IPD	Y	16	#3d9945	9N	#d1006a	1	0	0	<= 0.03	S	S	<= 0.03	S	<= 0.06	S	<= 0.06	S	S	<= 0.5	S	S	<= 0.5	S	0.06	S	0.06	S	<= 1	S	<= 2
11893_8#12	2245STDY5608921	2009215889	ERR460198	ERS356286	1	UNIQUE	YES	Y	4666	10	5	2	1	6	1	29	USA	IPD	IPD	Y	32	#8490db	9N	#d1006a	23	0	0	<= 0.03	S	S	<= 0.03	S	<= 0.06	S	<= 0.06	S	S	<= 0.5	S	S	<= 0.5	S	0.06	S	0.06	S	<= 1	S	<= 2
11657_4#4	2245STDY5608922	2009215893	ERR433605	ERS356287	1	UNIQUE	YES	Y	191	8	9	2	1	6	1	17	USA	IPD	IPD	Y	15	#bd2c9b	7F	#c753d8	2	0	2	<= 0.03	S	S	<= 0.03	S	<= 0.06	S	<= 0.06	S	S	<= 0.5	S	S	<= 0.5	S	0.06	S	0.06	S	<= 1	S	<= 2
11657_4#53	2245STDY5609152	2009215894	ERR433651	ERS356522	1	UNIQUE	YES	Y	320	4	16	19	15	6	20	1	USA	IPD	IPD	Y	1	#4867aa	19A	#43bbff	13	11	16	4	R	I	8	R	1	R	2	R	I	2	R	I	> 2	R	> 32	R	> 2	R	<= 1	S	<= 2
14673_4#42	2245STDY5982761	GPS_US_2009215898_R1	ERR742638	ERS558346	1	UNIQUE	YES	Y	695	16	13	4	4	6	113	18	USA	IPD	IPD	Y	27	#b88ae6	19A	#43bbff	8	0	11	0.12	R	S	0.06	S	<= 0.06	S	<= 0.06	S	S	<= 0.5	S	S	<= 0.5	S	0.06	S	0.06	S	<= 1	S	<= 2
11657_4#55	2245STDY5609154	2009215906	ERR433653	ERS356524	1	UNIQUE	YES	Y	1451	10	16	19	15	6	20	1	USA	IPD	IPD	Y	1	#4867aa	19A	#43bbff	13	11	16	4	R	I	8	R	1	R	2	R	I	2	R	I	> 2	R	> 32	R	> 2	R	<= 1	S	<= 2
14673_4#43	2245STDY5982762	GPS_US_2009215911_R1	ERR742639	ERS558347	1	UNIQUE	YES	Y	191	8	9	2	1	6	1	17	USA	IPD	IPD	Y	15	#bd2c9b	7F	#c753d8	2	0	2	<= 0.03	S	S	<= 0.03	S	<= 0.06	S	<= 0.06	S	S	<= 0.5	S	S	<= 0.5	S	0.06	S	0.06	S	<= 1	S	<= 2
11658_2#82	2245STDY5609036	2009216160	ERR433927	ERS356407	1	UNIQUE	YES	Y	191	8	9	2	1	6	1	17	USA	IPD	IPD	Y	15	#bd2c9b	7F	#c753d8	2	0	2	<= 0.03	S	S	<= 0.03	S	<= 0.06	S	<= 0.06	S	S	<= 0.5	S	S	<= 0.5	S	0.06	S	0.06	S	<= 1	S	<= 2
12291_5#66	2245STDY5699183	2009216461	ERR505868	ERS394282	1	UNIQUE	YES	Y	667	8	13	14	4	14	4	14	USA	#N/A	IPD	#N/A	4	#0094df	19A	#43bbff	0	0	0	<= 0.03	S	S	<= 0.03	S	<= 0.06	S	<= 0.06	S	S	<= 0.5	S	S	<= 0.5	S	0.06	S	0.06	S	<= 1	S	<= 2
14673_2#58	2245STDY5982583	GPS_US_2009216540	ERR742472	ERS558172	1	UNIQUE	YES	Y	439	1	8	9	2	6	4	6	USA	IPD	IPD	Y	7	#db75f1	23F	#ffa2e0	12	0	3	<= 0.03	S	S	<= 0.03	S	<= 0.06	S	<= 0.06	S	S	<= 0.5	S	S	<= 0.5	S	0.06	S	0.06	S	<= 1	S	<= 2
14673_1#16	2245STDY5982445	GPS_US_2009216552	ERR742349	ERS558035	1	UNIQUE	YES	Y	3060	7	46	1	1	10	4	21	USA	IPD	IPD	Y	50	#c4a1e1	18C	#02c3ab	2	4	0	<= 0.03	S	S	<= 0.03	S	<= 0.06	S	<= 0.06	S	S	<= 0.5	S	S	<= 0.5	S	0.06	S	0.06	S	<= 1	S	<= 2
14673_1#17	2245STDY5982446	GPS_US_2009216553	ERR742350	ERS558036	1	UNIQUE	YES	Y	638	7	2	1	1	10	4	21	USA	IPD	IPD	Y	50	#c4a1e1	18B	#bf0032	0	4	0	<= 0.03	S	S	<= 0.03	S	<= 0.06	S	<= 0.06	S	S	<= 0.5	S	S	<= 0.5	S	0.06	S	0.06	S	<= 1	S	<= 2
14673_1#14	2245STDY5982443	GPS_US_2009216595	ERR742347	ERS558033	1	UNIQUE	YES	Y	433	1	1	4	1	18	58	17	USA	IPD	IPD	Y	19	#e52f66	22F	#72db93	1	2	2	<= 0.03	S	S	<= 0.03	S	<= 0.06	S	<= 0.06	S	S	<= 0.5	S	S	<= 0.5	S	0.06	S	0.06	S	<= 1	S	<= 2
19084_8#137	2245STDY6179450	GPS_US_2009216679_R1	ERR1422650	ERS1021623	1	UNIQUE	YES	Y	199	8	13	14	4	17	4	14	USA	IPD	IPD	Y	4	#0094df	19A	#43bbff	0	29	11	0.12	R	S	0.12	S	<= 0.06	S	<= 0.06	S	S	<= 0.5	S	S	<= 0.5	S	0.06	S	0.06	S	<= 1	S	<= 2
11657_8#32	2245STDY5609157	2009216680	ERR433724	ERS356527	1	UNIQUE	YES	Y	180	7	15	2	10	6	1	22	USA	IPD	IPD	Y	12	#8cc14b	3	#7bcd36	2	3	2	<= 0.03	S	S	<= 0.03	S	<= 0.06	S	<= 0.06	S	S	<= 0.5	S	S	<= 0.5	S	0.06	S	0.06	S	<= 1	S	<= 2
11511_8#55	2245STDY5609158	2009216681	ERR425491	ERS356528	1	UNIQUE	YES	Y	191	8	9	2	1	6	1	17	USA	IPD	IPD	Y	15	#bd2c9b	7F	#c753d8	2	0	2	<= 0.03	S	S	<= 0.03	S	<= 0.06	S	<= 0.06	S	S	<= 0.5	S	S	<= 0.5	S	0.06	S	0.06	S	<= 1	S	<= 2
14673_4#16	2245STDY5982735	GPS_US_2009216705_R1	ERR742612	ERS558320	1	UNIQUE	YES	Y	1373	7	43	8	6	25	6	8	USA	IPD	IPD	Y	5	#9c34b3	23B	#01832a	0	1	1	0.25	R	S	0.06	S	<= 0.06	S	0.12	S	S	<= 0.5	S	S	<= 0.5	S	0.06	S	0.06	S	<= 1	S	<= 2
11511_8#56	2245STDY5609159	2009216712	ERR425492	ERS356529	1	UNIQUE	YES	Y	2273	80	13	14	4	17	4	181	USA	IPD	IPD	Y	4	#0094df	19A	#43bbff	0	29	11	0.12	R	S	0.12	S	<= 0.06	S	<= 0.06	S	S	<= 0.5	S	S	<= 0.5	S	0.06	S	0.06	S	<= 1	S	<= 2
11658_2#51	2245STDY5609160	2009216718	ERR433903	ERS356530	1	UNIQUE	YES	Y	227	12	5	13	5	17	4	20	USA	IPD	IPD	Y	31	#e18e31	1	#416800	23	0	2	<= 0.03	S	S	<= 0.03	S	<= 0.06	S	<= 0.06	S	S	<= 0.5	S	S	<= 0.5	S	0.06	S	0.06	S	<= 1	S	<= 2
11511_8#57	2245STDY5609161	2009216731	ERR425493	ERS356531	1	UNIQUE	YES	Y	320	4	16	19	15	6	20	1	USA	#N/A	IPD	#N/A	1	#4867aa	19A	#43bbff	13	11	16	4	R	I	8	R	1	R	2	R	I	2	R	I	> 2	R	> 32	R	> 2	R	<= 1	S	<= 2
19084_8#164	2245STDY6179477	GPS_US2009216739_R1	ERR1422677	ERS1021650	1	UNIQUE	YES	Y	227	12	5	13	5	17	4	20	USA	IPD	IPD	Y	31	#e18e31	1	#416800	23	0	2	<= 0.03	S	S	<= 0.03	S	<= 0.06	S	<= 0.06	S	S	<= 0.5	S	S	<= 0.5	S	0.06	S	0.06	S	<= 1	S	<= 2
11657_4#56	2245STDY5609162	2009216744	ERR433654	ERS356532	1	UNIQUE	YES	Y	191	8	9	2	1	6	1	17	USA	IPD	IPD	Y	15	#bd2c9b	7F	#c753d8	2	0	2	<= 0.03	S	S	<= 0.03	S	<= 0.06	S	<= 0.06	S	S	<= 0.5	S	S	<= 0.5	S	0.06	S	0.06	S	<= 1	S	<= 2
11657_4#57	2245STDY5609163	2009216752	ERR433655	ERS356533	1	UNIQUE	YES	Y	433	1	1	4	1	18	58	17	USA	IPD	IPD	Y	19	#e52f66	22F	#72db93	1	2	2	<= 0.03	S	S	<= 0.03	S	<= 0.06	S	<= 0.06	S	S	<= 0.5	S	S	<= 0.5	S	0.06	S	0.06	S	<= 1	S	<= 2
12299_1#30	2245STDY5699238	2009216755	ERR506013	ERS394336	1	UNIQUE	YES	Y	227	12	5	13	5	17	4	20	USA	IPD	IPD	N	31	#e18e31	1	#416800	23	0	2	<= 0.03	S	S	<= 0.03	S	<= 0.06	S	<= 0.06	S	S	<= 0.5	S	S	<= 0.5	S	0.06	S	0.06	S	<= 1	S	<= 2
12838_1#85	2245STDY5699239	2009216775	ERR568773	ERS394337	1	UNIQUE	YES	Y	62	2	5	29	12	16	3	14	USA	#N/A	IPD	#N/A	3	#8854d2	11A	#3647b2	2	6	10	<= 0.03	S	S	<= 0.03	S	<= 0.06	S	<= 0.06	S	S	<= 0.5	S	S	<= 0.5	S	0.06	S	0.06	S	<= 1	S	<= 2
11511_8#58	2245STDY5609164	2009216784	ERR425494	ERS356534	1	UNIQUE	YES	Y	199	8	13	14	4	17	4	14	USA	IPD	IPD	Y	4	#0094df	15B/15C	#b98aff	2	0	2	<= 0.03	S	S	<= 0.03	S	<= 0.06	S	<= 0.06	S	S	<= 0.5	S	S	<= 0.5	S	8	R	0.06	S	<= 1	S	<= 2
11657_8#33	2245STDY5609165	2009216788	ERR433725	ERS356535	1	UNIQUE	YES	Y	199	8	13	14	4	17	4	14	USA	IPD	IPD	Y	4	#0094df	19A	#43bbff	0	29	11	0.12	R	S	0.12	S	<= 0.06	S	<= 0.06	S	S	<= 0.5	S	S	<= 0.5	S	0.06	S	0.06	S	<= 1	S	<= 2
11511_8#9	2245STDY5608926	2009216796	ERR425447	ERS356291	1	UNIQUE	YES	Y	320	4	16	19	15	6	20	1	USA	IPD	IPD	Y	1	#4867aa	19A	#43bbff	13	14	26	8	R	R	8	R	1	R	8	R	R	4	R	R	> 2	R	> 32	R	> 2	R	<= 1	S	<= 2
14673_4#68	2245STDY5982787	GPS_US_2009216811_R1	ERR742664	ERS558372	1	UNIQUE	YES	Y	433	1	1	4	1	18	58	17	USA	IPD	IPD	N	19	#e52f66	22F	#72db93	1	2	2	<= 0.03	S	S	<= 0.03	S	<= 0.06	S	<= 0.06	S	S	<= 0.5	S	S	<= 0.5	S	0.06	S	0.06	S	<= 1	S	<= 2
11658_2#50	2245STDY5609166	2009216816	ERR433902	ERS356536	1	UNIQUE	YES	Y	199	8	13	14	4	17	4	14	USA	IPD	IPD	Y	4	#0094df	15B/15C	#b98aff	2	0	2	<= 0.03	S	S	<= 0.03	S	<= 0.06	S	<= 0.06	S	S	<= 0.5	S	S	<= 0.5	S	8	R	0.06	S	<= 1	S	<= 2
19084_8#140	2245STDY6179453	GPS_US_2009216821_R1	ERR1422653	ERS1021626	1	UNIQUE	YES	Y	180	7	15	2	10	6	1	22	USA	IPD	IPD	Y	12	#8cc14b	3	#7bcd36	2	3	2	<= 0.03	S	S	<= 0.03	S	<= 0.06	S	<= 0.06	S	S	<= 0.5	S	S	<= 0.5	S	0.06	S	0.06	S	<= 1	S	<= 2
17966_5#123	2245STDY6106471	GPS_US_2009216844_R1	ERR1202573	ERS740140	1	UNIQUE	YES	Y	191	8	9	2	1	6	1	17	USA	IPD	IPD	Y	15	#bd2c9b	7F	#c753d8	2	0	2	<= 0.03	S	S	<= 0.03	S	<= 0.06	S	<= 0.06	S	S	<= 0.5	S	S	<= 0.5	S	0.06	S	0.06	S	<= 1	S	<= 2
19084_8#141	2245STDY6179454	GPS_US_2009216857_R1	ERR1422654	ERS1021627	1	UNIQUE	YES	Y	191	8	9	2	1	6	1	17	USA	IPD	IPD	Y	15	#bd2c9b	7F	#c753d8	2	0	2	<= 0.03	S	S	<= 0.03	S	<= 0.06	S	<= 0.06	S	S	<= 0.5	S	S	<= 0.5	S	0.06	S	0.06	S	<= 1	S	<= 2
17966_5#124	2245STDY6106472	GPS_US_2009216869_R1	ERR1202574	ERS740142	1	UNIQUE	YES	Y	199	8	13	14	4	17	4	14	USA	IPD	IPD	Y	4	#0094df	19A	#43bbff	195	29	11	0.12	R	S	0.12	S	<= 0.06	S	<= 0.06	S	S	<= 0.5	S	S	<= 0.5	S	0.06	S	0.06	S	<= 1	S	<= 2
13154_3#7	2245STDY5804450	2009216881	ERR586388	ERS437306	1	UNIQUE	YES	Y	816	5	40	4	19	10	1	27	USA	IPD	IPD	Y	36	#68c6a5	10A	#ff3a65	0	0	2	<= 0.03	S	S	<= 0.03	S	<= 0.06	S	<= 0.06	S	S	<= 0.5	S	S	<= 0.5	S	0.06	S	0.06	S	<= 1	S	<= 2
17966_5#125	2245STDY6106473	GPS_US_2009216882_R1	ERR1202575	ERS740144	1	UNIQUE	YES	Y	191	8	9	2	1	6	1	17	USA	IPD	IPD	Y	15	#bd2c9b	7F	#c753d8	2	0	2	<= 0.03	S	S	<= 0.03	S	<= 0.06	S	<= 0.06	S	S	<= 0.5	S	S	<= 0.5	S	0.06	S	0.06	S	<= 1	S	<= 2
19084_8#166	2245STDY6179479	GPS_US2009216892_R1	ERR1422679	ERS1021652	1	UNIQUE	YES	Y	180	7	15	2	10	6	1	22	USA	UKWN	UNKNOWN	Y	12	#8cc14b	3	#7bcd36	2	3	2	<= 0.03	S	S	<= 0.03	S	<= 0.06	S	<= 0.06	S	S	<= 0.5	S	S	<= 0.5	S	0.06	S	0.06	S	<= 1	S	<= 2
19084_8#167	2245STDY6179480	GPS_US2009216900_R1	ERR1422680	ERS1021653	1	UNIQUE	YES	Y	667	8	13	14	4	14	4	14	USA	IPD	IPD	Y	4	#0094df	19A	#43bbff	0	0	0	<= 0.03	S	S	<= 0.03	S	<= 0.06	S	<= 0.06	S	S	<= 0.5	S	S	<= 0.5	S	0.06	S	0.06	S	<= 1	S	<= 2
13670_3#25	2245STDY5804454	2009216915	ERR662305	ERS437310	1	UNIQUE	YES	Y	289	16	12	9	1	41	33	33	USA	IPD	IPD	Y	8	#8ea91e	5	#0cc44f	23	0	149	0.06	S	S	<= 0.03	S	<= 0.06	S	<= 0.06	S	S	<= 0.5	S	S	<= 0.5	S	0.06	S	0.06	S	<= 1	S	<= 2
13414_1#5	2245STDY5819426	2009216934	ERR600082	ERS454995	1	UNIQUE	YES	Y	156	7	11	10	1	6	8	1	USA	IPD	IPD	N	6	#57a627	9V	#01d7a7	15	12	18	2	R	S	2	S	0.5	I	1	I	S	1	I	S	> 2	R	0.06	S	0.06	S	<= 1	S	<= 2
13670_3#26	2245STDY5804456	2009216952	ERR662306	ERS437312	1	UNIQUE	NO	Y	1451	10	16	19	15	6	20	1	USA	IPD	IPD	Y	1	#4867aa	19A	#43bbff	13	11	16	4	R	I	8	R	1	R	2	R	I	2	R	I	> 2	R	> 32	R	> 2	R	<= 1	S	<= 2
13154_3#14	2245STDY5804457	2009216956	ERR586391	ERS437313	1	UNIQUE	NO	Y	320	4	16	19	15	6	20	1	USA	IPD	IPD	Y	1	#4867aa	19A	#43bbff	13	11	16	4	R	I	8	R	1	R	2	R	I	2	R	I	> 2	R	> 32	R	> 2	R	<= 1	S	<= 2
19084_8#168	2245STDY6179481	GPS_US2009216959_R1	ERR1422681	ERS1021654	1	UNIQUE	YES	Y	289	16	12	9	1	41	33	33	USA	IPD	IPD	Y	8	#8ea91e	5	#0cc44f	23	0	149	0.06	S	S	<= 0.03	S	<= 0.06	S	<= 0.06	S	S	<= 0.5	S	S	<= 0.5	S	0.06	S	0.06	S	<= 1	S	<= 2
11679_1#36	2245STDY5609053	2009216993	ERR434000	ERS356424	1	UNIQUE	YES	Y	9455	1	13	9	8	94	28	20	USA	IPD	IPD	Y	89	#e08d31	6C	#2651d6	19	31	8	1	R	S	1	S	0.12	S	0.25	S	S	<= 0.5	S	S	2	R	8	R	0.06	S	<= 1	S	<= 2
11511_8#62	2245STDY5609171	2009217627	ERR425498	ERS356541	1	UNIQUE	YES	Y	191	8	9	2	1	6	1	17	USA	IPD	IPD	Y	15	#bd2c9b	7F	#c753d8	2	0	2	<= 0.03	S	S	<= 0.03	S	<= 0.06	S	<= 0.06	S	S	<= 0.5	S	S	<= 0.5	S	0.06	S	0.06	S	<= 1	S	<= 2
11657_4#59	2245STDY5609172	2009217629	ERR433657	ERS356542	1	UNIQUE	YES	Y	191	8	9	2	1	6	1	17	USA	IPD	IPD	Y	15	#bd2c9b	7F	#c753d8	2	0	2	<= 0.03	S	S	<= 0.03	S	<= 0.06	S	<= 0.06	S	S	<= 0.5	S	S	<= 0.5	S	0.06	S	0.06	S	<= 1	S	<= 2
14673_4#17	2245STDY5982736	GPS_US_2009217643_R1	ERR742613	ERS558321	1	UNIQUE	YES	Y	180	7	15	2	10	6	1	22	USA	IPD	IPD	Y	12	#8cc14b	3	#7bcd36	2	3	2	<= 0.03	S	S	<= 0.03	S	<= 0.06	S	<= 0.06	S	S	<= 0.5	S	S	<= 0.5	S	0.06	S	0.06	S	<= 1	S	<= 2
11511_8#10	2245STDY5608929	2009217657	ERR425448	ERS356294	1	UNIQUE	YES	Y	191	8	9	2	1	6	1	17	USA	IPD	IPD	Y	15	#bd2c9b	7F	#c753d8	2	0	2	<= 0.03	S	S	<= 0.03	S	<= 0.06	S	<= 0.06	S	S	<= 0.5	S	S	<= 0.5	S	0.06	S	0.06	S	<= 1	S	<= 2
11679_1#10	2245STDY5608930	2009217662	ERR433974	ERS356295	1	UNIQUE	YES	Y	199	8	13	14	4	17	4	14	USA	IPD	IPD	Y	4	#0094df	19A	#43bbff	0	29	11	0.12	R	S	0.12	S	<= 0.06	S	<= 0.06	S	S	<= 0.5	S	S	<= 0.5	S	8	R	0.06	S	<= 1	S	<= 2
11658_2#49	2245STDY5609173	2009217663	ERR433901	ERS356543	1	UNIQUE	YES	Y	199	8	13	14	4	17	4	14	USA	IPD	IPD	Y	4	#0094df	19A	#43bbff	0	29	11	0.12	R	S	0.12	S	<= 0.06	S	<= 0.06	S	S	<= 0.5	S	S	<= 0.5	S	0.06	S	0.06	S	<= 1	S	<= 2
14673_4#46	2245STDY5982765	GPS_US_2009217666_R1	ERR742642	ERS558350	1	UNIQUE	YES	Y	393	10	43	41	18	13	49	6	USA	IPD	IPD	Y	38	#2c7040	38	#903049	2	4	4	<= 0.03	S	S	<= 0.03	S	<= 0.06	S	<= 0.06	S	S	<= 0.5	S	S	<= 0.5	S	0.06	S	0.06	S	<= 1	S	<= 2
17966_5#117	2245STDY6106465	GPS_US_2009217670_R1	ERR1202567	ERS740127	1	UNIQUE	YES	Y	218	10	20	14	1	6	1	29	USA	IPD	IPD	Y	32	#8490db	12F	#0283f5	0	0	0	<= 0.03	S	S	<= 0.03	S	<= 0.06	S	<= 0.06	S	S	<= 0.5	S	S	<= 0.5	S	8	R	0.06	S	<= 1	S	<= 2
13091_6#81	2245STDY5804432	2009217675	ERR578022	ERS437289	1	UNIQUE	YES	Y	320	4	16	19	15	6	20	1	USA	#N/A	IPD	#N/A	1	#4867aa	19A	#43bbff	13	11	16	4	R	I	8	R	1	R	2	R	I	2	R	I	> 2	R	> 32	R	> 2	R	<= 1	S	<= 2
13091_6#82	2245STDY5804433	2009217687	ERR578023	ERS437290	1	UNIQUE	YES	Y	1451	10	16	19	15	6	20	1	USA	#N/A	IPD	#N/A	1	#4867aa	19A	#43bbff	13	11	16	4	R	I	8	R	1	R	2	R	I	2	R	I	> 2	R	> 32	R	> 2	R	<= 1	S	<= 2
17966_5#118	2245STDY6106466	GPS_US_2009217699_R1	ERR1202568	ERS740129	1	UNIQUE	YES	Y	199	8	13	14	4	17	4	14	USA	IPD	IPD	Y	4	#0094df	19A	#43bbff	0	29	11	0.12	R	S	0.12	S	<= 0.06	S	<= 0.06	S	S	<= 0.5	S	S	<= 0.5	S	8	R	0.06	S	<= 1	S	<= 2
13414_1#1	2245STDY5819422	2009217700	ERR600078	ERS454991	1	UNIQUE	YES	Y	558	18	12	4	44	14	77	97	USA	IPD	IPD	N	59	#008982	35B	#ff9267	4	7	7	2	R	S	4	I	0.5	I	1	I	S	1	I	S	> 2	R	8	R	0.06	S	<= 1	S	<= 2
19084_8#138	2245STDY6179451	GPS_US_2009217709_R1	ERR1422651	ERS1021624	1	UNIQUE	YES	Y	547	5	5	6	1	9	10	14	USA	IPD	IPD	Y	45	#52a2d8	34	#ff897c	0	0	2	<= 0.03	S	S	<= 0.03	S	<= 0.06	S	<= 0.06	S	S	<= 0.5	S	S	<= 0.5	S	0.06	S	0.06	S	<= 1	S	<= 2
17966_5#119	2245STDY6106467	GPS_US_2009217723_R1	ERR1202569	ERS740131	1	UNIQUE	YES	Y	180	7	15	2	10	6	1	22	USA	IPD	IPD	Y	12	#8cc14b	3	#7bcd36	2	3	2	<= 0.03	S	S	<= 0.03	S	<= 0.06	S	<= 0.06	S	S	<= 0.5	S	S	<= 0.5	S	0.06	S	0.06	S	<= 1	S	<= 2
13414_1#31	2245STDY5819452	2009217734	ERR600104	ERS455021	1	UNIQUE	YES	Y	199	8	13	14	4	17	4	14	USA	IPD	IPD	N	4	#0094df	15B/15C	#b98aff	1	0	0	<= 0.03	S	S	<= 0.03	S	<= 0.06	S	<= 0.06	S	S	<= 0.5	S	S	<= 0.5	S	0.06	S	0.06	S	<= 1	S	<= 2
17966_5#120	2245STDY6106468	GPS_US_2009217736_R1	ERR1202570	ERS740133	1	UNIQUE	YES	Y	191	8	9	2	1	6	1	17	USA	IPD	IPD	Y	15	#bd2c9b	7F	#c753d8	2	0	2	<= 0.03	S	S	<= 0.03	S	<= 0.06	S	<= 0.06	S	S	<= 0.5	S	S	<= 0.5	S	0.06	S	0.06	S	<= 1	S	<= 2
17966_5#121	2245STDY6106469	GPS_US_2009217737_R1	ERR1202571	ERS740136	1	UNIQUE	YES	Y	180	7	15	2	10	6	1	22	USA	IPD	IPD	Y	12	#8cc14b	3	#7bcd36	2	3	2	<= 0.03	S	S	<= 0.03	S	<= 0.06	S	<= 0.06	S	S	<= 0.5	S	S	<= 0.5	S	0.06	S	0.06	S	<= 1	S	<= 2
13414_1#3	2245STDY5819424	2009217738	ERR600080	ERS454993	1	UNIQUE	YES	Y	8290	8	13	14	4	17	4	27	USA	IPD	IPD	N	4	#0094df	19A	#43bbff	0	0	11	0.06	S	S	0.06	S	<= 0.06	S	<= 0.06	S	S	<= 0.5	S	S	<= 0.5	S	8	R	0.06	S	<= 1	S	<= 2
13414_1#4	2245STDY5819425	2009217743	ERR600081	ERS454994	1	UNIQUE	YES	Y	1268	7	9	15	11	93	137	70	USA	IPD	IPD	N	98	#de443f	8	#00880d	3	5	5	<= 0.03	S	S	<= 0.03	S	<= 0.06	S	<= 0.06	S	S	<= 0.5	S	S	<= 0.5	S	0.06	S	0.06	S	<= 1	S	<= 2
13091_6#90	2245STDY5804441	2009217744	ERR578031	ERS437298	1	UNIQUE	YES	Y	191	8	9	2	1	6	1	17	USA	#N/A	IPD	#N/A	15	#bd2c9b	7F	#c753d8	2	0	2	<= 0.03	S	S	<= 0.03	S	<= 0.06	S	<= 0.06	S	S	<= 0.5	S	S	<= 0.5	S	> 32	R	> 2	R	<= 1	S	<= 2
19084_8#139	2245STDY6179452	GPS_US_2009217751_R1	ERR1422652	ERS1021625	1	UNIQUE	YES	Y	1451	10	16	19	15	6	20	1	USA	IPD	IPD	Y	1	#4867aa	19A	#43bbff	13	11	16	4	R	I	8	R	1	R	2	R	I	2	R	I	> 2	R	> 32	R	> 2	R	<= 1	S	<= 2
17966_5#122	2245STDY6106470	GPS_US_2009217752_R1	ERR1202572	ERS740138	1	UNIQUE	YES	Y	558	18	12	4	44	14	77	97	USA	IPD	IPD	Y	59	#008982	35B	#ff9267	4	7	7	2	R	S	4	I	0.5	I	1	I	S	1	I	S	> 2	R	8	R	0.06	S	<= 1	S	<= 2
11511_8#59	2245STDY5609167	2009218018	ERR425495	ERS356537	1	UNIQUE	YES	Y	320	4	16	19	15	6	20	1	USA	#N/A	IPD	#N/A	1	#4867aa	19A	#43bbff	13	11	16	4	R	I	8	R	1	R	2	R	I	2	R	I	> 2	R	> 32	R	> 2	R	<= 1	S	<= 2
14673_4#44	2245STDY5982763	GPS_US_2009218157_R1	ERR742640	ERS558348	1	UNIQUE	YES	Y	138	7	5	8	5	10	6	14	USA	IPD	IPD	Y	24	#7e9637	6C	#2651d6	0	0	3	<= 0.03	S	S	<= 0.03	S	<= 0.06	S	<= 0.06	S	S	<= 0.5	S	S	<= 0.5	S	0.06	S	0.06	S	<= 1	S	<= 2
13414_1#6	2245STDY5819427	2009218203	ERR600083	ERS454996	1	UNIQUE	YES	Y	66	2	8	2	4	6	1	1	USA	IPD	IPD	N	16	#3d9945	9N	#d1006a	1	0	0	<= 0.03	S	S	<= 0.03	S	<= 0.06	S	<= 0.06	S	S	<= 0.5	S	S	<= 0.5	S	0.06	S	0.06	S	<= 1	S	<= 2
13154_3#16	2245STDY5804459	2009218212	ERR586392	ERS437315	1	UNIQUE	NO	N	393	10	43	41	18	13	49	6	USA	IPD	#N/A	Y	38	#2c7040	38	#903049	2	4	0	<= 0.03	S	S	<= 0.03	S	<= 0.06	S	<= 0.06	S	S	<= 0.5	S	S	<= 0.5	S	0.06	S	0.06	S	<= 1	S	<= 2
13414_1#7	2245STDY5819428	2009218225	ERR600084	ERS454997	1	UNIQUE	YES	Y	191	8	9	2	1	6	1	17	USA	IPD	IPD	N	15	#bd2c9b	7F	#c753d8	2	0	2	<= 0.03	S	S	<= 0.03	S	<= 0.06	S	<= 0.06	S	S	<= 0.5	S	S	<= 0.5	S	0.06	S	0.06	S	<= 1	S	<= 2
13154_3#18	2245STDY5804461	2009218231	ERR586394	ERS437317	1	UNIQUE	YES	Y	433	1	1	4	1	18	58	17	USA	IPD	IPD	Y	19	#e52f66	22F	#72db93	1	2	2	<= 0.03	S	S	<= 0.03	S	<= 0.06	S	<= 0.06	S	S	<= 0.5	S	S	<= 0.5	S	0.06	S	0.06	S	<= 1	S	<= 2
13414_1#8	2245STDY5819429	2009218242	ERR600085	ERS454998	1	UNIQUE	YES	Y	53	2	5	1	11	16	3	14	USA	IPD	IPD	N	3	#8854d2	8	#00880d	3	6	5	<= 0.03	S	S	<= 0.03	S	<= 0.06	S	<= 0.06	S	S	<= 0.5	S	S	<= 0.5	S	0.06	S	0.06	S	<= 1	S	<= 2
13414_1#9	2245STDY5819430	2009218244	ERR600086	ERS454999	1	UNIQUE	YES	Y	1373	7	43	8	6	25	6	8	USA	IPD	IPD	N	5	#9c34b3	23B	#01832a	0	1	1	0.25	R	S	0.06	S	<= 0.06	S	0.12	S	S	<= 0.5	S	S	<= 0.5	S	0.06	S	0.06	S	<= 1	S	<= 2
13414_1#10	2245STDY5819431	2009218258	ERR600087	ERS455000	1	UNIQUE	YES	Y	1220	26	1	15	14	9	16	19	USA	IPD	IPD	N	83	#d975e2	3	#7bcd36	62	0	0	<= 0.03	S	S	<= 0.03	S	<= 0.06	S	<= 0.06	S	S	<= 0.5	S	S	<= 0.5	S	0.06	S	0.06	S	<= 1	S	<= 2
13414_1#11	2245STDY5819432	2009218262	ERR600088	ERS455001	1	UNIQUE	YES	Y	62	2	5	29	12	16	3	14	USA	IPD	IPD	N	3	#8854d2	11A	#3647b2	2	6	10	<= 0.03	S	S	<= 0.03	S	<= 0.06	S	<= 0.06	S	S	<= 0.5	S	S	<= 0.5	S	0.06	S	0.06	S	<= 1	S	<= 2
13414_1#12	2245STDY5819433	2009218280	ERR600089	ERS455002	1	UNIQUE	YES	Y	191	8	9	2	1	6	1	17	USA	IPD	IPD	N	15	#bd2c9b	7F	#c753d8	2	0	2	<= 0.03	S	S	<= 0.03	S	<= 0.06	S	<= 0.06	S	S	<= 0.5	S	S	<= 0.5	S	0.06	S	0.06	S	<= 1	S	<= 2
14673_4#18	2245STDY5982737	GPS_US_2009218296_R1	ERR742614	ERS558322	1	UNIQUE	YES	Y	338	7	13	8	6	1	6	8	USA	IPD	IPD	Y	5	#9c34b3	23A	#ff81c6	0	1	48	0.25	R	S	0.25	S	<= 0.06	S	0.12	S	S	<= 0.5	S	S	<= 0.5	S	0.06	S	0.06	S	<= 1	S	<= 2
13154_3#20	2245STDY5804463	2009218297	ERR586395	ERS437319	1	UNIQUE	YES	Y	558	18	12	4	44	14	77	97	USA	IPD	IPD	Y	59	#008982	35B	#ff9267	4	7	7	2	R	S	4	I	0.5	I	1	I	S	1	I	S	> 2	R	> 32	R	> 2	R	<= 1	S	<= 2
13414_1#13	2245STDY5819434	2009218299	ERR600090	ERS455003	1	UNIQUE	YES	Y	191	8	9	2	1	6	1	17	USA	IPD	IPD	N	15	#bd2c9b	7F	#c753d8	2	0	2	<= 0.03	S	S	<= 0.03	S	<= 0.06	S	<= 0.06	S	S	<= 0.5	S	S	<= 0.5	S	0.06	S	0.06	S	<= 1	S	<= 2
13414_1#14	2245STDY5819435	2009218318	ERR600091	ERS455004	1	UNIQUE	YES	Y	180	7	15	2	10	6	1	22	USA	IPD	IPD	N	12	#8cc14b	3	#7bcd36	2	3	2	<= 0.03	S	S	<= 0.03	S	<= 0.06	S	<= 0.06	S	S	<= 0.5	S	S	<= 0.5	S	0.06	S	0.06	S	<= 1	S	<= 2
19084_8#169	2245STDY6179482	GPS_US2009218323_R1	ERR1422682	ERS1021655	1	UNIQUE	YES	Y	63	2	5	36	12	17	21	14	USA	IPD	IPD	Y	9	#4c71e1	15A	#c5ac00	24	27	28	0.25	R	S	<= 0.03	S	<= 0.06	S	0.12	S	S	<= 0.5	S	S	<= 0.5	S	> 32	R	> 2	R	<= 1	S	<= 2
11893_8#13	2245STDY5608934	2009218325	ERR460199	ERS356299	1	UNIQUE	YES	Y	667	8	13	14	4	14	4	14	USA	IPD	IPD	Y	4	#0094df	19A	#43bbff	0	0	0	<= 0.03	S	S	<= 0.03	S	<= 0.06	S	<= 0.06	S	S	<= 0.5	S	S	<= 0.5	S	0.06	S	0.06	S	<= 1	S	<= 2
13414_1#15	2245STDY5819436	2009218327	ERR600092	ERS455005	1	UNIQUE	YES	Y	63	2	5	36	12	17	21	14	USA	IPD	IPD	Y	9	#4c71e1	15A	#c5ac00	24	27	28	0.25	R	S	<= 0.03	S	<= 0.06	S	0.12	S	S	<= 0.5	S	S	<= 0.5	S	> 32	R	> 2	R	<= 1	S	<= 2
13154_3#22	2245STDY5804465	2009218333	ERR586396	ERS437321	1	UNIQUE	YES	Y	695	16	13	4	4	6	113	18	USA	IPD	IPD	Y	27	#b88ae6	19A	#43bbff	8	0	11	0.12	R	S	0.06	S	<= 0.06	S	<= 0.06	S	S	<= 0.5	S	S	<= 0.5	S	0.06	S	0.06	S	<= 1	S	<= 2
13710_1#48	2245STDY5819437	2009218336	ERR662364	ERS455006	1	UNIQUE	YES	Y	433	1	1	4	1	18	58	17	USA	IPD	IPD	N	19	#e52f66	22F	#72db93	1	2	137	<= 0.03	S	S	<= 0.03	S	<= 0.06	S	0.12	S	S	<= 0.5	S	S	1	I	0.06	S	0.06	S	<= 1	S	<= 2
14673_4#61	2245STDY5982780	GPS_US_2009218339_R1	ERR742657	ERS558365	1	UNIQUE	YES	Y	8324	2	5	36	12	17	21	540	USA	IPD	IPD	N	9	#4c71e1	15A	#c5ac00	24	27	28	0.25	R	S	<= 0.03	S	<= 0.06	S	0.12	S	S	<= 0.5	S	S	<= 0.5	S	> 32	R	> 2	R	<= 1	S	<= 2
12290_2#7	2245STDY5699306	2009218358	ERR501466	ERS394403	1	UNIQUE	YES	Y	817	1	5	12	5	6	15	6	USA	IPD	IPD	N	140	#525dcc	15A	#c5ac00	0	0	3	<= 0.03	S	S	<= 0.03	S	<= 0.06	S	<= 0.06	S	S	<= 0.5	S	S	<= 0.5	S	0.06	S	0.06	S	<= 1	S	<= 2
13670_3#30	2245STDY5804466	2009218366	ERR662310	ERS437322	1	UNIQUE	YES	Y	654	18	2	22	16	9	23	14	USA	IPD	IPD	Y	119	#8d4a78	19F	#a5b4ff	2	0	NF	NF NF	NF	NF	NF NF	NF	NF NF	NF	NF NF	NF	NF	NF NF	NF	NF	NF NF	NF	0.06	S	0.06	S	<= 1	S	<= 2
13414_1#19	2245STDY5819440	2009218367	ERR600093	ERS455009	1	UNIQUE	YES	Y	180	7	15	2	10	6	1	22	USA	IPD	IPD	N	12	#8cc14b	3	#7bcd36	2	0	111	0.06	S	S	0.06	S	<= 0.06	S	0.25	S	S	<= 0.5	S	S	1	I	> 32	R	> 2	R	<= 1	S	<= 2
13414_1#20	2245STDY5819441	2009218370	ERR600094	ERS455010	1	UNIQUE	YES	Y	1373	7	43	8	6	25	6	8	USA	IPD	IPD	N	5	#9c34b3	23B	#01832a	0	1	1	0.25	R	S	0.06	S	<= 0.06	S	0.12	S	S	<= 0.5	S	S	<= 0.5	S	0.06	S	0.06	S	<= 1	S	<= 2
17794_7#84	2245STDY6106474	GPS_US_2009218372_R1	ERR1191906	ERS740146	1	UNIQUE	YES	Y	1480	7	9	15	11	93	1	70	USA	IPD	IPD	Y	98	#de443f	8	#00880d	3	5	5	<= 0.03	S	S	<= 0.03	S	<= 0.06	S	<= 0.06	S	S	<= 0.5	S	S	<= 0.5	S	0.06	S	0.06	S	<= 1	S	<= 2
11657_4#9	2245STDY5608937	2009218376	ERR433609	ERS356302	1	UNIQUE	YES	Y	156	7	11	10	1	6	8	1	USA	IPD	IPD	Y	6	#57a627	9V	#01d7a7	15	12	18	2	R	S	2	S	0.5	I	1	I	S	1	I	S	> 2	R	8	R	0.06	S	<= 1	S	<= 2
13414_1#21	2245STDY5819442	2009218379	ERR600095	ERS455011	1	UNIQUE	YES	Y	180	7	15	2	10	6	1	22	USA	IPD	IPD	N	12	#8cc14b	3	#7bcd36	2	3	2	<= 0.03	S	S	<= 0.03	S	<= 0.06	S	<= 0.06	S	S	<= 0.5	S	S	<= 0.5	S	0.06	S	0.06	S	<= 1	S	<= 2
13414_1#22	2245STDY5819443	2009218382	ERR600096	ERS455012	1	UNIQUE	YES	Y	205	10	5	4	5	13	10	18	USA	IPD	IPD	N	27	#b88ae6	4	#9020aa	0	0	3	<= 0.03	S	S	<= 0.03	S	<= 0.06	S	<= 0.06	S	S	<= 0.5	S	S	<= 0.5	S	0.06	S	0.06	S	<= 1	S	<= 2
11679_1#12	2245STDY5608938	2009218384	ERR433976	ERS356303	1	UNIQUE	YES	Y	156	7	11	10	1	6	8	1	USA	IPD	IPD	Y	6	#57a627	9V	#01d7a7	15	12	18	2	R	S	2	S	0.5	I	1	I	S	1	I	S	> 2	R	8	R	0.06	S	<= 1	S	<= 2
17966_5#126	2245STDY6106475	GPS_US_2009218391_R1	ERR1202576	ERS740148	1	UNIQUE	YES	Y	338	7	13	8	6	1	6	8	USA	IPD	IPD	Y	5	#9c34b3	17F	#7b348b	0	1	1	0.25	R	S	0.06	S	<= 0.06	S	0.12	S	S	<= 0.5	S	S	<= 0.5	S	0.06	S	0.06	S	<= 1	S	<= 2
12299_1#74	2245STDY5699283	2009218394	ERR506051	ERS394380	1	UNIQUE	YES	Y	659	1	5	4	4	6	58	19	USA	IPD	IPD	N	135	#4ec957	16F	#8f93ff	9	0	3	<= 0.03	S	S	<= 0.03	S	<= 0.06	S	<= 0.06	S	S	<= 0.5	S	S	<= 0.5	S	0.06	S	0.06	S	<= 1	S	<= 2
11679_1#13	2245STDY5608939	2009218395	ERR433977	ERS356304	1	UNIQUE	YES	Y	2514	4	16	19	67	6	202	1	USA	#N/A	IPD	#N/A	1	#4867aa	19A	#43bbff	13	11	16	4	R	I	8	R	1	R	2	R	I	2	R	I	> 2	R	> 32	R	> 2	R	<= 1	S	<= 2
13154_3#26	2245STDY5804470	2009218402	ERR586399	ERS437326	1	UNIQUE	YES	Y	97	5	7	4	2	10	1	27	USA	#N/A	IPD	#N/A	35	#e64f49	10A	#ff3a65	0	40	2	<= 0.03	S	S	<= 0.03	S	<= 0.06	S	<= 0.06	S	S	<= 0.5	S	S	<= 0.5	S	> 32	R	> 2	R	<= 1	S	<= 2
13154_3#27	2245STDY5804471	2009218403	ERR586400	ERS437327	1	UNIQUE	NO	Y	320	4	16	19	15	6	20	1	USA	IPD	IPD	Y	1	#4867aa	19A	#43bbff	13	11	16	4	R	I	8	R	1	R	2	R	I	2	R	I	> 2	R	> 32	R	> 2	R	<= 1	S	<= 2
17966_5#127	2245STDY6106476	GPS_US_2009218404_R1	ERR1202577	ERS740150	1	UNIQUE	YES	Y	338	7	13	8	6	1	6	8	USA	IPD	IPD	Y	5	#9c34b3	6C	#2651d6	19	1	372	0.25	R	S	0.06	S	<= 0.06	S	<= 0.06	S	S	<= 0.5	S	S	<= 0.5	S	> 32	R	> 2	R	<= 1	S	<= 2
14673_4#45	2245STDY5982764	GPS_US_2009218419_R1	ERR742641	ERS558349	1	UNIQUE	YES	Y	12735	2	5	29	12	543	3	14	USA	IPD	IPD	Y	3	#8854d2	11A	#3647b2	2	6	0	<= 0.03	S	S	<= 0.03	S	<= 0.06	S	<= 0.06	S	S	<= 0.5	S	S	<= 0.5	S	8	R	0.06	S	<= 1	S	<= 2
12290_2#24	2245STDY5699323	2009218420	ERR501483	ERS394420	1	UNIQUE	YES	Y	191	8	9	2	1	6	1	17	USA	#N/A	IPD	#N/A	15	#bd2c9b	7F	#c753d8	2	0	2	<= 0.03	S	S	<= 0.03	S	<= 0.06	S	<= 0.06	S	S	<= 0.5	S	S	<= 0.5	S	0.06	S	0.06	S	<= 1	S	<= 2
11511_8#61	2245STDY5609170	2009219216	ERR425497	ERS356540	1	UNIQUE	YES	Y	4026	7	11	10	1	6	8	316	USA	IPD	IPD	Y	6	#57a627	19A	#43bbff	28	14	36	4	R	I	8	R	1	R	1	I	S	1	I	S	> 2	R	8	R	0.06	S	<= 1	S	<= 2
11657_4#5	2245STDY5608927	2009219217	ERR433606	ERS356292	1	UNIQUE	YES	Y	433	1	1	4	1	18	58	17	USA	IPD	IPD	Y	19	#e52f66	22F	#72db93	1	2	2	<= 0.03	S	S	<= 0.03	S	<= 0.06	S	<= 0.06	S	S	<= 0.5	S	S	<= 0.5	S	0.06	S	0.06	S	<= 1	S	<= 2
9950_2#11	2245STDY5486298	2009219481	ERR326426	ERS221785	1	UNIQUE	NO	Y	338	7	13	8	6	1	6	8	USA	IPD	IPD	Y	5	#9c34b3	23A	#ff81c6	0	1	1	0.25	R	S	0.06	S	<= 0.06	S	0.12	S	S	<= 0.5	S	S	<= 0.5	S	0.06	S	0.06	S	<= 1	S	<= 2
9950_2#15	2245STDY5486306	2009219568	ERR326430	ERS221793	1	UNIQUE	NO	Y	218	10	20	14	1	6	1	29	USA	IPD	IPD	Y	32	#8490db	12F	#0283f5	0	0	0	<= 0.03	S	S	<= 0.03	S	<= 0.06	S	<= 0.06	S	S	<= 0.5	S	S	<= 0.5	S	8	R	0.06	S	<= 1	S	<= 2
11657_2#26	2245STDY5562544	2009219590	ERR433546	ERS322576	1	UNIQUE	YES	Y	9540	11	19	2	2	6	22	14	USA	#N/A	IPD	#N/A	10	#dbb532	19F	#a5b4ff	17	15	22	0.5	R	S	0.12	S	0.12	S	0.12	S	S	<= 0.5	S	S	<= 0.5	S	8	R	0.06	S	<= 1	S	<= 2
12291_5#24	2245STDY5699140	2009219597	ERR505826	ERS394240	1	UNIQUE	YES	Y	33	1	8	1	2	6	4	6	USA	#N/A	IPD	#N/A	7	#db75f1	23F	#ffa2e0	12	0	0	<= 0.03	S	S	<= 0.03	S	<= 0.06	S	<= 0.06	S	S	<= 0.5	S	S	<= 0.5	S	0.06	S	0.06	S	<= 1	S	<= 2
12291_5#25	2245STDY5699141	2009219599	ERR505827	ERS394241	1	UNIQUE	YES	Y	124	7	5	1	8	14	11	14	USA	IPD	IPD	N	39	#af3a82	14	#0156b8	23	26	34	<= 0.03	S	S	<= 0.03	S	<= 0.06	S	<= 0.06	S	S	<= 0.5	S	S	<= 0.5	S	0.06	S	0.06	S	<= 1	S	<= 2
13414_1#23	2245STDY5819444	2009219894	ERR600097	ERS455013	1	UNIQUE	YES	Y	191	8	9	2	1	6	1	17	USA	IPD	IPD	N	15	#bd2c9b	7F	#c753d8	2	0	2	<= 0.03	S	S	<= 0.03	S	<= 0.06	S	<= 0.06	S	S	<= 0.5	S	S	<= 0.5	S	0.06	S	0.06	S	<= 1	S	<= 2
13154_3#42	2245STDY5804489	2009219983	ERR586413	ERS437345	1	UNIQUE	YES	Y	12708	1	1	550	1	18	58	17	USA	#N/A	IPD	#N/A	19	#e52f66	22F	#72db93	1	2	2	<= 0.03	S	S	<= 0.03	S	<= 0.06	S	<= 0.06	S	S	<= 0.5	S	S	<= 0.5	S	> 32	R	> 2	R	<= 1	S	<= 2
13154_3#29	2245STDY5804474	2009219987	ERR586402	ERS437330	1	UNIQUE	YES	Y	10174	7	11	10	1	6	8	97	USA	IPD	IPD	Y	6	#57a627	35B	#ff9267	4	7	18	2	R	S	2	S	0.5	I	1	I	S	1	I	S	> 2	R	8	R	0.06	S	<= 1	S	<= 2
11658_8#2	2245STDY5608940	2009219991	ERR433943	ERS356305	1	UNIQUE	YES	Y	191	8	9	2	1	6	1	17	USA	IPD	IPD	Y	15	#bd2c9b	7F	#c753d8	2	0	2	<= 0.03	S	S	<= 0.03	S	<= 0.06	S	<= 0.06	S	S	<= 0.5	S	S	<= 0.5	S	0.06	S	0.06	S	<= 1	S	<= 2
13414_1#30	2245STDY5819451	2009220011	ERR600103	ERS455020	1	UNIQUE	YES	Y	180	7	15	2	10	6	1	22	USA	IPD	IPD	N	12	#8cc14b	3	#7bcd36	2	0	2	<= 0.03	S	S	<= 0.03	S	<= 0.06	S	<= 0.06	S	S	<= 0.5	S	S	<= 0.5	S	0.06	S	0.06	S	<= 1	S	<= 2
17966_5#130	2245STDY6106479	GPS_US_2009220031_R1	ERR1202580	ERS740156	1	UNIQUE	YES	Y	191	8	9	2	1	6	1	17	USA	IPD	IPD	Y	15	#bd2c9b	7F	#c753d8	2	0	2	<= 0.03	S	S	<= 0.03	S	<= 0.06	S	<= 0.06	S	S	<= 0.5	S	S	<= 0.5	S	0.06	S	0.06	S	<= 1	S	<= 2
19084_8#170	2245STDY6179483	GPS_US2010200025_R1	ERR1422683	ERS1021656	1	UNIQUE	YES	Y	392	7	5	1	1	6	31	14	USA	IPD	IPD	Y	49	#958031	17F	#7b348b	11	0	0	<= 0.03	S	S	<= 0.03	S	<= 0.06	S	<= 0.06	S	S	<= 0.5	S	S	<= 0.5	S	0.06	S	0.06	S	<= 1	S	<= 2
13154_3#43	2245STDY5804491	2010200029	ERR586414	ERS437347	1	UNIQUE	YES	Y	320	4	16	19	15	6	20	1	USA	IPD	IPD	Y	1	#4867aa	19A	#43bbff	13	11	33	4	R	I	8	R	1	R	8	R	R	4	R	R	> 2	R	> 32	R	> 2	R	<= 1	S	<= 2
13154_3#44	2245STDY5804492	2010200031	ERR586415	ERS437348	1	UNIQUE	YES	Y	320	4	16	19	15	6	20	1	USA	IPD	IPD	Y	1	#4867aa	19A	#43bbff	13	11	16	4	R	I	8	R	1	R	2	R	I	2	R	I	> 2	R	> 32	R	> 2	R	<= 1	S	<= 2
13414_1#27	2245STDY5819448	2010200297	ERR600100	ERS455017	1	UNIQUE	YES	Y	1257	15	13	8	18	15	1	31	USA	IPD	IPD	N	124	#df8ea5	9N	#d1006a	1	4	2	<= 0.03	S	S	<= 0.03	S	<= 0.06	S	<= 0.06	S	S	<= 0.5	S	S	<= 0.5	S	0.06	S	0.06	S	<= 1	S	<= 2
11658_2#94	2245STDY5608943	2010200609	ERR433939	ERS356308	1	UNIQUE	YES	Y	2365	16	13	4	5	6	197	14	USA	IPD	IPD	Y	27	#b88ae6	19A	#43bbff	0	29	11	0.12	R	S	0.12	S	<= 0.06	S	<= 0.06	S	S	<= 0.5	S	S	<= 0.5	S	0.06	S	0.06	S	<= 1	S	<= 2
13414_1#28	2245STDY5819449	2010200611	ERR600101	ERS455018	1	UNIQUE	YES	Y	191	8	9	2	1	6	1	17	USA	IPD	IPD	N	15	#bd2c9b	7F	#c753d8	2	0	2	<= 0.03	S	S	<= 0.03	S	<= 0.06	S	<= 0.06	S	S	<= 0.5	S	S	<= 0.5	S	0.06	S	0.06	S	<= 1	S	<= 2
13710_1#51	2245STDY5819445	2010200662	ERR662367	ERS455014	1	UNIQUE	YES	Y	1111	1	5	94	1	46	14	18	USA	IPD	IPD	N	57	#ab5445	31	#55b5b0	12	0	0	<= 0.03	S	S	<= 0.03	S	<= 0.06	S	<= 0.06	S	S	<= 0.5	S	S	<= 0.5	S	8	R	0.06	S	<= 1	S	<= 2
13154_3#31	2245STDY5804476	2010200663	ERR586404	ERS437332	1	UNIQUE	NO	Y	10165	1	43	4	1	18	58	17	USA	IPD	IPD	Y	19	#e52f66	22F	#72db93	1	2	2	<= 0.03	S	S	<= 0.03	S	<= 0.06	S	<= 0.06	S	S	<= 0.5	S	S	<= 0.5	S	0.06	S	0.06	S	<= 1	S	<= 2
13670_3#31	2245STDY5804478	2010200675	ERR662311	ERS437334	1	UNIQUE	YES	Y	1673	8	13	64	4	17	4	14	USA	#N/A	IPD	#N/A	4	#0094df	19A	#43bbff	0	29	11	0.12	R	S	0.12	S	<= 0.06	S	<= 0.06	S	S	<= 0.5	S	S	<= 0.5	S	8	R	0.06	S	<= 1	S	<= 2
13414_1#25	2245STDY5819446	2010200676	ERR600098	ERS455015	1	UNIQUE	YES	Y	191	8	9	2	1	6	1	17	USA	IPD	IPD	N	15	#bd2c9b	7F	#c753d8	2	0	2	<= 0.03	S	S	<= 0.03	S	<= 0.06	S	<= 0.06	S	S	<= 0.5	S	S	<= 0.5	S	0.06	S	0.06	S	<= 1	S	<= 2
13414_1#26	2245STDY5819447	2010200679	ERR600099	ERS455016	1	UNIQUE	YES	Y	100	5	12	29	12	9	39	18	USA	IPD	IPD	N	3	#8854d2	33F	#006933	2	0	6	<= 0.03	S	S	<= 0.03	S	<= 0.06	S	<= 0.06	S	S	<= 0.5	S	S	<= 0.5	S	0.06	S	0.06	S	<= 1	S	<= 2
13670_3#32	2245STDY5804479	2010200681	ERR662312	ERS437335	1	UNIQUE	NO	N	393	10	43	41	18	13	49	6	USA	IPD	#N/A	Y	38	#2c7040	38	#903049	2	4	0	<= 0.03	S	S	<= 0.03	S	<= 0.06	S	<= 0.06	S	S	<= 0.5	S	S	<= 0.5	S	> 32	R	> 2	R	<= 1	S	<= 2
13154_3#35	2245STDY5804480	2010200683	ERR586406	ERS437336	1	UNIQUE	YES	Y	191	8	9	2	1	6	1	17	USA	IPD	IPD	Y	15	#bd2c9b	7F	#c753d8	2	0	2	<= 0.03	S	S	<= 0.03	S	<= 0.06	S	<= 0.06	S	S	<= 0.5	S	S	<= 0.5	S	> 32	R	> 2	R	<= 1	S	<= 2
14673_4#19	2245STDY5982738	GPS_US_2010200686_R1	ERR742615	ERS558323	1	UNIQUE	YES	Y	320	4	16	19	15	6	20	1	USA	IPD	IPD	Y	1	#4867aa	19A	#43bbff	13	11	16	4	R	I	8	R	1	R	2	R	I	2	R	I	> 2	R	> 32	R	> 2	R	<= 1	S	<= 2
13154_2#17	2245STDY5804481	2010200695	ERR586316	ERS437337	1	UNIQUE	YES	Y	320	4	16	19	15	6	20	1	USA	IPD	IPD	Y	1	#4867aa	19A	#43bbff	13	11	16	4	R	I	8	R	1	R	2	R	I	2	R	I	> 2	R	> 32	R	> 2	R	<= 1	S	<= 2
17966_5#128	2245STDY6106477	GPS_US_2010200697_R1	ERR1202578	ERS740152	1	UNIQUE	YES	Y	667	8	13	14	4	14	4	14	USA	IPD	IPD	Y	4	#0094df	19A	#43bbff	0	0	0	<= 0.03	S	S	<= 0.03	S	<= 0.06	S	<= 0.06	S	S	<= 0.5	S	S	<= 0.5	S	0.06	S	0.06	S	<= 1	S	<= 2
11657_4#11	2245STDY5608942	2010200701	ERR433611	ERS356307	1	UNIQUE	YES	Y	433	1	1	4	1	18	58	17	USA	#N/A	IPD	#N/A	19	#e52f66	22F	#72db93	1	2	2	<= 0.03	S	S	<= 0.03	S	<= 0.06	S	<= 0.06	S	S	<= 0.5	S	S	<= 0.5	S	0.06	S	0.06	S	<= 1	S	<= 2
17966_5#129	2245STDY6106478	GPS_US_2010200702_R1	ERR1202579	ERS740154	1	UNIQUE	YES	Y	180	7	15	2	10	6	1	22	USA	IPD	IPD	Y	12	#8cc14b	3	#7bcd36	2	3	2	<= 0.03	S	S	<= 0.03	S	<= 0.06	S	<= 0.06	S	S	<= 0.5	S	S	<= 0.5	S	0.06	S	0.06	S	<= 1	S	<= 2
13154_3#40	2245STDY5804486	2010200703	ERR586411	ERS437342	1	UNIQUE	YES	Y	10163	238	1	4	1	18	20	17	USA	IPD	IPD	Y	19	#e52f66	22F	#72db93	1	2	2	<= 0.03	S	S	<= 0.03	S	<= 0.06	S	<= 0.06	S	S	<= 0.5	S	S	<= 0.5	S	> 32	R	> 2	R	<= 1	S	<= 2
13154_2#18	2245STDY5804487	2010200704	ERR586317	ERS437343	1	UNIQUE	YES	Y	320	4	16	19	15	6	20	1	USA	IPD	IPD	Y	1	#4867aa	19A	#43bbff	13	11	16	4	R	I	8	R	1	R	2	R	I	2	R	I	> 2	R	> 32	R	> 2	R	<= 1	S	<= 2
12290_2#2	2245STDY5699301	2010200716	ERR501461	ERS394398	1	UNIQUE	YES	Y	199	8	13	14	4	17	4	14	USA	#N/A	IPD	#N/A	4	#0094df	15BC	-	2	NF	2	NF NF	NF	NF	NF NF	NF	NF NF	NF	NF NF	NF	NF	NF NF	NF	NF	NF NF	NF	> 32	R	> 2	R	<= 1	S	<= 2
13154_3#50	2245STDY5804498	2010200718	ERR586421	ERS437354	1	UNIQUE	YES	Y	191	8	9	2	1	6	1	17	USA	#N/A	IPD	#N/A	15	#bd2c9b	7F	#c753d8	2	0	2	<= 0.03	S	S	<= 0.03	S	<= 0.06	S	<= 0.06	S	S	<= 0.5	S	S	<= 0.5	S	> 32	R	> 2	R	<= 1	S	<= 2
13710_1#52	2245STDY5819453	2010200721	ERR662368	ERS455022	1	UNIQUE	YES	Y	1390	10	13	1	43	98	1	20	USA	IPD	IPD	N	111	#226a4d	6C	#2651d6	2	0	2	<= 0.03	S	S	<= 0.03	S	<= 0.06	S	<= 0.06	S	S	<= 0.5	S	S	<= 0.5	S	0.06	S	0.06	S	<= 1	S	<= 2
13154_3#51	2245STDY5804499	2010200746	ERR586422	ERS437355	1	UNIQUE	YES	Y	191	8	9	2	1	6	1	17	USA	#N/A	IPD	#N/A	15	#bd2c9b	7F	#c753d8	2	0	2	<= 0.03	S	S	<= 0.03	S	<= 0.06	S	<= 0.06	S	S	<= 0.5	S	S	<= 0.5	S	> 32	R	> 2	R	<= 1	S	<= 2
13154_3#52	2245STDY5804500	2010200750	ERR586423	ERS437356	1	UNIQUE	YES	Y	156	7	11	10	1	6	8	1	USA	IPD	IPD	Y	6	#57a627	19A	#43bbff	29	12	26	4	R	I	2	S	0.5	I	8	R	R	4	R	R	> 2	R	8	R	0.06	S	<= 1	S	<= 2
13154_3#54	2245STDY5804502	2010200772	ERR586425	ERS437358	1	UNIQUE	YES	Y	199	8	13	14	4	17	4	14	USA	IPD	IPD	Y	4	#0094df	19A	#43bbff	0	29	11	0.12	R	S	0.12	S	<= 0.06	S	<= 0.06	S	S	<= 0.5	S	S	<= 0.5	S	0.06	S	0.06	S	<= 1	S	<= 2
13710_1#53	2245STDY5819454	2010200776	ERR662369	ERS455023	1	UNIQUE	YES	Y	473	7	25	4	4	15	20	28	USA	IPD	IPD	N	13	#bc5fd1	6C	#2651d6	1	4	21	0.06	S	S	<= 0.03	S	<= 0.06	S	<= 0.06	S	S	<= 0.5	S	S	<= 0.5	S	0.06	S	0.06	S	<= 1	S	<= 2
13710_1#54	2245STDY5819455	2010200780	ERR662370	ERS455024	1	UNIQUE	YES	Y	10765	8	9	430	1	6	1	17	USA	IPD	IPD	N	15	#bd2c9b	7F	#c753d8	2	0	2	<= 0.03	S	S	<= 0.03	S	<= 0.06	S	<= 0.06	S	S	<= 0.5	S	S	<= 0.5	S	0.06	S	0.06	S	<= 1	S	<= 2
13414_1#35	2245STDY5819456	2010200787	ERR600105	ERS455025	1	UNIQUE	YES	Y	568	1	2	29	18	6	4	18	USA	IPD	IPD	N	57	#ab5445	31	#55b5b0	12	71	0	<= 0.03	S	S	<= 0.03	S	<= 0.06	S	<= 0.06	S	S	<= 0.5	S	S	<= 0.5	S	0.06	S	0.06	S	<= 1	S	<= 2
13414_1#36	2245STDY5819457	2010200792	ERR600106	ERS455026	1	UNIQUE	YES	Y	320	4	16	19	15	6	20	1	USA	IPD	IPD	N	1	#4867aa	19A	#43bbff	13	11	16	4	R	I	8	R	1	R	2	R	I	2	R	I	> 2	R	> 32	R	> 2	R	<= 1	S	<= 2
13414_1#37	2245STDY5819458	2010200794	ERR600107	ERS455027	1	UNIQUE	YES	Y	338	7	13	8	6	1	6	8	USA	IPD	IPD	N	5	#9c34b3	23A	#ff81c6	0	1	1	0.25	R	S	0.06	S	<= 0.06	S	0.12	S	S	<= 0.5	S	S	<= 0.5	S	0.06	S	0.06	S	<= 1	S	<= 2
12291_5#69	2245STDY5699186	2010200803	ERR505871	ERS394285	1	UNIQUE	YES	Y	695	16	13	4	4	6	113	18	USA	IPD	IPD	N	27	#b88ae6	19A	#43bbff	8	0	11	0.12	R	S	0.06	S	<= 0.06	S	<= 0.06	S	S	<= 0.5	S	S	<= 0.5	S	0.06	S	0.06	S	<= 1	S	<= 2
13154_3#55	2245STDY5804503	2010200804	ERR586426	ERS437359	1	UNIQUE	YES	Y	3617	16	8	4	1	6	14	6	USA	IPD	IPD	Y	326	#59a9dc	10A	#ff3a65	23	4	0	<= 0.03	S	S	<= 0.03	S	<= 0.06	S	<= 0.06	S	S	<= 0.5	S	S	<= 0.5	S	0.06	S	0.06	S	<= 1	S	<= 2
17966_5#132	2245STDY6106481	GPS_US_2010200809_R1	ERR1202582	ERS740160	1	UNIQUE	NO	Y	2705	5	12	29	16	9	39	1	USA	IPD	IPD	Y	3	#8854d2	33F	#006933	2	0	6	<= 0.03	S	S	<= 0.03	S	<= 0.06	S	<= 0.06	S	S	<= 0.5	S	S	<= 0.5	S	8	R	0.06	S	<= 1	S	<= 2
13154_3#57	2245STDY5804505	2010200810	ERR586428	ERS437361	1	UNIQUE	YES	Y	230	12	19	2	17	6	22	14	USA	#N/A	IPD	#N/A	10	#dbb532	19A	#43bbff	17	7	8	2	R	S	1	S	0.5	I	0.5	S	S	<= 0.5	S	S	> 2	R	> 32	R	> 2	R	<= 1	S	<= 2
14673_4#69	2245STDY5982788	GPS_US_2010200816_R1	ERR742665	ERS558373	1	UNIQUE	YES	Y	62	2	5	29	12	16	3	14	USA	IPD	IPD	N	3	#8854d2	11A	#3647b2	2	6	0	<= 0.03	S	S	<= 0.03	S	<= 0.06	S	<= 0.06	S	S	<= 0.5	S	S	<= 0.5	S	0.06	S	0.06	S	<= 1	S	<= 2
13414_1#40	2245STDY5819461	2010200823	ERR600110	ERS455033	1	UNIQUE	YES	Y	433	1	1	4	1	18	58	17	USA	IPD	IPD	Y	19	#e52f66	22F	#72db93	1	2	2	<= 0.03	S	S	<= 0.03	S	<= 0.06	S	<= 0.06	S	S	<= 0.5	S	S	<= 0.5	S	0.06	S	0.06	S	<= 1	S	<= 2
17966_5#133	2245STDY6106482	GPS_US_2010200830_R1	ERR1202583	ERS740162	1	UNIQUE	YES	Y	393	10	43	41	18	13	49	6	USA	IPD	IPD	Y	38	#2c7040	38	#903049	2	4	0	<= 0.03	S	S	<= 0.03	S	<= 0.06	S	<= 0.06	S	S	<= 0.5	S	S	<= 0.5	S	0.06	S	0.06	S	<= 1	S	<= 2
12291_5#50	2245STDY5699167	2010200832	ERR505852	ERS394266	1	UNIQUE	NO	Y	199	8	13	14	4	17	4	14	USA	IPD	IPD	N	4	#0094df	19A	#43bbff	33	29	11	0.12	R	S	0.06	S	<= 0.06	S	<= 0.06	S	S	<= 0.5	S	S	<= 0.5	S	8	R	0.06	S	<= 1	S	<= 2
13154_3#60	2245STDY5804508	2010200835	ERR586431	ERS437364	1	UNIQUE	YES	Y	191	8	9	2	1	6	1	17	USA	#N/A	IPD	#N/A	15	#bd2c9b	7F	#c753d8	2	0	2	<= 0.03	S	S	<= 0.03	S	<= 0.06	S	<= 0.06	S	S	<= 0.5	S	S	<= 0.5	S	8	R	0.06	S	<= 1	S	<= 2
13154_3#46	2245STDY5804494	2010201630	ERR586417	ERS437350	1	UNIQUE	YES	Y	10159	6	11	1	276	5	72	14	USA	IPD	IPD	Y	97	#3fc6d2	19A	#43bbff	27	30	8	2	R	S	2	S	0.5	I	1	I	S	1	I	S	> 2	R	8	R	0.06	S	<= 1	S	<= 2
17966_5#131	2245STDY6106480	GPS_US_2010201632_R1	ERR1202581	ERS740158	1	UNIQUE	NO	Y	3426	8	13	14	4	17	243	14	USA	IPD	IPD	Y	4	#0094df	19A	#43bbff	8	29	11	0.12	R	S	0.12	S	<= 0.06	S	<= 0.06	S	S	<= 0.5	S	S	<= 0.5	S	8	R	0.06	S	<= 1	S	<= 2
13414_1#29	2245STDY5819450	2010201908	ERR600102	ERS455019	1	UNIQUE	NO	Y	574	2	1	1	1	6	31	14	USA	IPD	IPD	N	323	#dd512b	13	#ff9a17	11	0	0	<= 0.03	S	S	<= 0.03	S	<= 0.06	S	<= 0.06	S	S	<= 0.5	S	S	<= 0.5	S	0.06	S	0.06	S	<= 1	S	<= 2
13154_3#49	2245STDY5804497	2010201916	ERR586420	ERS437353	1	UNIQUE	YES	Y	12709	4	16	19	379	6	20	1	USA	IPD	IPD	Y	1	#4867aa	19A	#43bbff	13	11	16	4	R	I	8	R	1	R	2	R	I	2	R	I	> 2	R	> 32	R	> 2	R	<= 1	S	<= 2
17966_5#136	2245STDY6106485	GPS_US_2010202228_R1	ERR1202586	ERS740167	1	UNIQUE	YES	Y	1012	2	5	29	18	42	3	18	USA	IPD	IPD	Y	3	#8854d2	33F	#006933	2	0	2	<= 0.03	S	S	<= 0.03	S	<= 0.06	S	<= 0.06	S	S	<= 0.5	S	S	<= 0.5	S	0.06	S	0.06	S	<= 1	S	<= 2
14673_4#67	2245STDY5982786	GPS_US_2010202229_R1	ERR742663	ERS558371	1	UNIQUE	YES	Y	1012	2	5	29	18	42	3	18	USA	IPD	IPD	Y	3	#8854d2	33F	#006933	2	0	2	<= 0.03	S	S	<= 0.03	S	<= 0.06	S	<= 0.06	S	S	<= 0.5	S	S	<= 0.5	S	0.06	S	0.06	S	<= 1	S	<= 2
13154_3#70	2245STDY5804518	2010203149	ERR586440	ERS437374	1	UNIQUE	YES	Y	2270	6	11	1	67	5	72	14	USA	IPD	IPD	Y	97	#3fc6d2	19A	#43bbff	27	30	8	2	R	S	2	S	0.5	I	1	I	S	1	I	S	> 2	R	8	R	0.06	S	<= 1	S	<= 2
13154_3#71	2245STDY5804519	2010203153	ERR586441	ERS437375	1	UNIQUE	YES	Y	191	8	9	2	1	6	1	17	USA	#N/A	IPD	#N/A	15	#bd2c9b	7F	#c753d8	2	0	2	<= 0.03	S	S	<= 0.03	S	<= 0.06	S	<= 0.06	S	S	<= 0.5	S	S	<= 0.5	S	> 32	R	> 2	R	<= 1	S	<= 2
17794_7#85	2245STDY6106486	GPS_US_2010203157_R1	ERR1191907	ERS740169	1	UNIQUE	YES	Y	2705	5	12	29	16	9	39	1	USA	IPD	IPD	Y	3	#8854d2	33F	#006933	2	0	6	<= 0.03	S	S	<= 0.03	S	<= 0.06	S	<= 0.06	S	S	<= 0.5	S	S	<= 0.5	S	8	R	0.06	S	<= 1	S	<= 2
13154_3#73	2245STDY5804521	2010203159	ERR586443	ERS437377	1	UNIQUE	YES	Y	3822	7	25	4	2	15	20	28	USA	#N/A	IPD	#N/A	13	#bc5fd1	35B	#ff9267	23	4	21	<= 0.03	S	S	<= 0.03	S	<= 0.06	S	<= 0.06	S	S	<= 0.5	S	S	<= 0.5	S	0.06	S	0.06	S	<= 1	S	<= 2
13154_3#74	2245STDY5804522	2010203160	ERR586444	ERS437378	1	UNIQUE	YES	Y	1451	10	16	19	15	6	20	1	USA	IPD	IPD	Y	1	#4867aa	19A	#43bbff	13	11	16	4	R	I	8	R	1	R	2	R	I	2	R	I	> 2	R	> 32	R	> 2	R	<= 1	S	<= 2
14673_4#66	2245STDY5982785	GPS_US_2010203161_R1	ERR742662	ERS558370	1	UNIQUE	YES	Y	3822	7	25	4	2	15	20	28	USA	IPD	IPD	Y	13	#bc5fd1	35B	#ff9267	23	4	21	<= 0.03	S	S	<= 0.03	S	<= 0.06	S	<= 0.06	S	S	<= 0.5	S	S	<= 0.5	S	0.06	S	0.06	S	<= 1	S	<= 2
12290_2#16	2245STDY5699315	2010203350	ERR501475	ERS394412	1	UNIQUE	YES	Y	191	8	9	2	1	6	1	17	USA	IPD	IPD	N	15	#bd2c9b	7F	#c753d8	2	0	2	<= 0.03	S	S	<= 0.03	S	<= 0.06	S	<= 0.06	S	S	<= 0.5	S	S	<= 0.5	S	0.06	S	0.06	S	<= 1	S	<= 2
13154_3#79	2245STDY5804527	2010203356	ERR586449	ERS437383	1	UNIQUE	YES	Y	191	8	9	2	1	6	1	17	USA	#N/A	IPD	#N/A	15	#bd2c9b	7F	#c753d8	2	0	2	<= 0.03	S	S	<= 0.03	S	<= 0.06	S	<= 0.06	S	S	<= 0.5	S	S	<= 0.5	S	> 32	R	> 2	R	<= 1	S	<= 2
19084_8#172	2245STDY6179485	GPS_US2010203362_R1	ERR1422685	ERS1021658	1	UNIQUE	YES	Y	199	8	13	14	4	17	4	14	USA	IPD	IPD	Y	4	#0094df	19A	#43bbff	0	29	11	0.12	R	S	0.12	S	<= 0.06	S	<= 0.06	S	S	<= 0.5	S	S	<= 0.5	S	0.06	S	0.06	S	<= 1	S	<= 2
19084_8#177	2245STDY6179490	GPS_US2010203365_R1	ERR1422690	ERS1021663	1	UNIQUE	YES	Y	1390	10	13	1	43	98	1	20	USA	IPD	IPD	N	111	#226a4d	6C	#2651d6	2	16	40	0.25	R	S	0.25	S	0.12	S	0.25	S	S	<= 0.5	S	S	<= 0.5	S	0.06	S	0.06	S	<= 1	S	<= 2
13154_3#81	2245STDY5804529	2010203382	ERR586450	ERS437385	1	UNIQUE	YES	Y	191	8	9	2	1	6	1	17	USA	#N/A	IPD	#N/A	15	#bd2c9b	7F	#c753d8	2	0	2	<= 0.03	S	S	<= 0.03	S	<= 0.06	S	<= 0.06	S	S	<= 0.5	S	S	<= 0.5	S	> 32	R	> 2	R	<= 1	S	<= 2
12291_5#41	2245STDY5699157	2010203401	ERR505843	ERS394257	1	UNIQUE	YES	Y	191	8	9	2	1	6	1	17	USA	IPD	IPD	Y	15	#bd2c9b	7F	#c753d8	2	0	2	<= 0.03	S	S	<= 0.03	S	<= 0.06	S	<= 0.06	S	S	<= 0.5	S	S	<= 0.5	S	0.06	S	0.06	S	<= 1	S	<= 2
13154_3#90	2245STDY5804538	2010203406	ERR586458	ERS437394	1	UNIQUE	YES	Y	191	8	9	2	1	6	1	17	USA	IPD	IPD	Y	15	#bd2c9b	7F	#c753d8	2	0	2	<= 0.03	S	S	<= 0.03	S	<= 0.06	S	<= 0.06	S	S	<= 0.5	S	S	<= 0.5	S	0.06	S	0.06	S	<= 1	S	<= 2
13154_3#75	2245STDY5804523	2010203475	ERR586445	ERS437379	1	UNIQUE	YES	Y	320	4	16	19	15	6	20	1	USA	IPD	IPD	Y	1	#4867aa	19A	#43bbff	13	11	16	4	R	I	8	R	1	R	2	R	I	2	R	I	> 2	R	> 32	R	> 2	R	<= 1	S	<= 2
13154_3#77	2245STDY5804525	2010203932	ERR586447	ERS437381	1	UNIQUE	YES	Y	1339	6	11	1	67	15	72	14	USA	IPD	IPD	Y	97	#3fc6d2	19A	#43bbff	27	30	8	2	R	S	2	S	0.5	I	1	I	S	1	I	S	> 2	R	8	R	0.06	S	<= 1	S	<= 2
12299_1#41	2245STDY5699249	2010203946	ERR506022	ERS394347	1	UNIQUE	YES	Y	320	4	16	19	15	6	20	1	USA	IPD	IPD	N	1	#4867aa	19A	#43bbff	13	11	16	4	R	I	8	R	1	R	2	R	I	2	R	I	> 2	R	> 32	R	> 2	R	<= 1	S	<= 2
11679_1#14	2245STDY5608946	2010204328	ERR433978	ERS356311	1	UNIQUE	YES	Y	199	8	13	14	4	17	4	14	USA	IPD	IPD	Y	4	#0094df	19A	#43bbff	0	29	11	0.12	R	S	0.12	S	<= 0.06	S	<= 0.06	S	S	<= 0.5	S	S	<= 0.5	S	0.06	S	0.06	S	<= 1	S	<= 2
13154_3#78	2245STDY5804526	2010204335	ERR586448	ERS437382	1	UNIQUE	YES	Y	320	4	16	19	15	6	20	1	USA	IPD	IPD	Y	1	#4867aa	19A	#43bbff	13	11	16	4	R	I	8	R	1	R	2	R	I	2	R	I	> 2	R	> 32	R	> 2	R	<= 1	S	<= 2
17966_5#134	2245STDY6106483	GPS_US_2010205239_R1	ERR1202584	ERS740163	1	UNIQUE	YES	Y	63	2	5	36	12	17	21	14	USA	IPD	IPD	Y	9	#4c71e1	15A	#c5ac00	24	27	28	0.25	R	S	<= 0.03	S	<= 0.06	S	0.12	S	S	<= 0.5	S	S	<= 0.5	S	> 32	R	> 2	R	<= 1	S	<= 2
13414_1#42	2245STDY5819463	2010205244	ERR600111	ERS455035	1	UNIQUE	YES	Y	10724	7	13	4	10	3	6	8	USA	IPD	IPD	N	5	#9c34b3	23B	#01832a	7	1	1	0.25	R	S	0.06	S	<= 0.06	S	<= 0.06	S	S	<= 0.5	S	S	<= 0.5	S	0.06	S	0.06	S	<= 1	S	<= 2
19084_8#171	2245STDY6179484	GPS_US2010205259_R1	ERR1422684	ERS1021657	1	UNIQUE	YES	Y	1379	1	5	9	12	94	28	20	USA	IPD	IPD	Y	89	#e08d31	6C	#2651d6	2	0	6	<= 0.03	S	S	<= 0.03	S	<= 0.06	S	<= 0.06	S	S	<= 0.5	S	S	<= 0.5	S	0.06	S	0.06	S	<= 1	S	<= 2
17966_5#135	2245STDY6106484	GPS_US_2010205260_R1	ERR1202585	ERS740165	1	UNIQUE	YES	Y	695	16	13	4	4	6	113	18	USA	IPD	IPD	Y	27	#b88ae6	19A	#43bbff	8	0	11	0.12	R	S	0.06	S	<= 0.06	S	<= 0.06	S	S	<= 0.5	S	S	<= 0.5	S	0.06	S	0.06	S	<= 1	S	<= 2
13710_1#56	2245STDY5819464	2010205265	ERR662372	ERS455036	1	UNIQUE	YES	Y	199	8	13	14	4	17	4	14	USA	IPD	IPD	N	4	#0094df	19A	#43bbff	0	29	11	0.12	R	S	0.12	S	<= 0.06	S	<= 0.06	S	S	<= 0.5	S	S	<= 0.5	S	0.06	S	0.06	S	<= 1	S	<= 2
19084_8#179	2245STDY6179492	GPS_US2010205273_R1	ERR1422692	ERS1021665	1	UNIQUE	YES	Y	498	2	7	4	16	10	40	27	USA	IPD	IPD	N	36	#68c6a5	35F	#ffa955	0	0	3	<= 0.03	S	S	<= 0.03	S	<= 0.06	S	<= 0.06	S	S	<= 0.5	S	S	<= 0.5	S	0.06	S	0.06	S	<= 1	S	<= 2
19084_8#178	2245STDY6179491	GPS_US_2010205277_R2	ERR1422691	ERS1021664	1	UNIQUE	YES	Y	320	4	16	19	15	6	20	1	USA	IPD	IPD	N	1	#4867aa	19A	#43bbff	13	11	16	4	R	I	8	R	1	R	2	R	I	2	R	I	> 2	R	> 32	R	> 2	R	<= 1	S	<= 2
12299_1#42	2245STDY5699250	2010205280	ERR506023	ERS394348	1	UNIQUE	YES	Y	199	8	13	14	4	17	4	14	USA	IPD	IPD	N	4	#0094df	19A	#43bbff	0	29	11	0.12	R	S	0.12	S	<= 0.06	S	<= 0.06	S	S	<= 0.5	S	S	<= 0.5	S	0.06	S	0.06	S	<= 1	S	<= 2
12299_1#43	2245STDY5699251	2010205285	ERR506024	ERS394349	1	UNIQUE	YES	Y	320	4	16	19	15	6	20	1	USA	IPD	IPD	N	1	#4867aa	19A	#43bbff	13	14	26	8	R	R	8	R	1	R	8	R	R	4	R	R	> 2	R	> 32	R	> 2	R	<= 1	S	<= 2
12299_1#44	2245STDY5699252	2010205286	ERR506025	ERS394350	1	UNIQUE	YES	Y	433	1	1	4	1	18	58	17	USA	IPD	IPD	N	19	#e52f66	22F	#72db93	1	2	2	<= 0.03	S	S	<= 0.03	S	<= 0.06	S	<= 0.06	S	S	<= 0.5	S	S	<= 0.5	S	0.06	S	0.06	S	<= 1	S	<= 2
12291_4#18	2245STDY5699043	2010205298	ERR505735	ERS394144	1	UNIQUE	YES	Y	63	2	5	36	12	17	21	14	USA	IPD	IPD	Y	9	#4c71e1	15A	#c5ac00	24	27	35	0.5	R	S	0.25	S	<= 0.06	S	0.25	S	S	<= 0.5	S	S	<= 0.5	S	> 32	R	> 2	R	<= 1	S	<= 2
12299_1#45	2245STDY5699253	2010205303	ERR506026	ERS394351	1	UNIQUE	YES	Y	191	8	9	2	1	6	1	17	USA	IPD	IPD	N	15	#bd2c9b	7F	#c753d8	2	0	2	<= 0.03	S	S	<= 0.03	S	<= 0.06	S	<= 0.06	S	S	<= 0.5	S	S	<= 0.5	S	> 32	R	> 2	R	<= 1	S	<= 2
12299_1#46	2245STDY5699254	2010205309	ERR506027	ERS394352	1	UNIQUE	YES	Y	1257	15	13	8	18	15	1	31	USA	IPD	IPD	N	124	#df8ea5	20B	#cfc97e	1	4	2	<= 0.03	S	S	<= 0.03	S	<= 0.06	S	<= 0.06	S	S	<= 0.5	S	S	<= 0.5	S	0.06	S	0.06	S	<= 1	S	<= 2
11511_8#16	2245STDY5608953	2010205337	ERR425454	ERS356318	1	UNIQUE	YES	Y	439	1	8	9	2	6	4	6	USA	IPD	IPD	Y	7	#db75f1	23B	#01832a	0	0	0	<= 0.03	S	S	<= 0.03	S	<= 0.06	S	<= 0.06	S	S	<= 0.5	S	S	<= 0.5	S	8	R	0.06	S	<= 1	S	<= 2
12291_4#19	2245STDY5699044	2010205338	ERR505736	ERS394145	1	UNIQUE	YES	Y	395	1	5	7	12	17	1	14	USA	IPD	IPD	Y	29	#c39c37	6C	#2651d6	2	6	0	<= 0.03	S	S	<= 0.03	S	<= 0.06	S	<= 0.06	S	S	<= 0.5	S	S	<= 0.5	S	0.06	S	0.06	S	<= 1	S	<= 2
19084_8#175	2245STDY6179488	GPS_US2010205342_R1	ERR1422688	ERS1021661	1	UNIQUE	YES	Y	199	8	13	14	4	17	4	14	USA	IPD	IPD	Y	4	#0094df	15B/15C	#b98aff	2	0	2	<= 0.03	S	S	<= 0.03	S	<= 0.06	S	<= 0.06	S	S	<= 0.5	S	S	<= 0.5	S	0.06	S	0.06	S	<= 1	S	<= 2
12291_4#21	2245STDY5699046	2010205347	ERR505738	ERS394147	1	UNIQUE	YES	Y	695	16	13	4	4	6	113	18	USA	#N/A	IPD	#N/A	27	#b88ae6	19A	#43bbff	8	0	11	0.12	R	S	0.06	S	<= 0.06	S	<= 0.06	S	S	<= 0.5	S	S	<= 0.5	S	> 32	R	> 2	R	<= 1	S	<= 2
14673_4#20	2245STDY5982739	GPS_US_2010205351_R1	ERR742616	ERS558324	1	UNIQUE	YES	Y	320	4	16	19	15	6	20	1	USA	IPD	IPD	Y	1	#4867aa	19A	#43bbff	13	11	16	4	R	I	8	R	1	R	2	R	I	2	R	I	> 2	R	> 32	R	> 2	R	<= 1	S	<= 2
14673_4#54	2245STDY5982773	GPS_US_2010205368_R1	ERR742650	ERS558358	1	UNIQUE	YES	Y	2064	1	5	9	43	94	1	20	USA	IPD	IPD	N	89	#e08d31	6C	#2651d6	2	0	3	<= 0.03	S	S	<= 0.03	S	<= 0.06	S	<= 0.06	S	S	<= 0.5	S	S	<= 0.5	S	0.06	S	0.06	S	<= 1	S	<= 2
12299_1#48	2245STDY5699256	2010205384	ERR506028	ERS394354	1	UNIQUE	YES	Y	320	4	16	19	15	6	20	1	USA	IPD	IPD	N	1	#4867aa	19A	#43bbff	13	11	16	4	R	I	8	R	1	R	2	R	I	2	R	I	> 2	R	> 32	R	> 2	R	<= 1	S	<= 2
17966_5#137	2245STDY6106487	GPS_US_2010205386_R1	ERR1202587	ERS740520	1	UNIQUE	YES	Y	8197	7	13	8	10	25	6	8	USA	IPD	IPD	Y	5	#9c34b3	19A	#43bbff	17	1	22	1	R	S	0.06	S	<= 0.06	S	0.25	S	S	<= 0.5	S	S	<= 0.5	S	0.06	S	0.06	S	<= 1	S	<= 2
14673_4#55	2245STDY5982774	GPS_US_2010205394_R1	ERR742651	ERS558359	1	UNIQUE	YES	Y	180	7	15	2	10	6	1	22	USA	IPD	IPD	N	12	#8cc14b	3	#7bcd36	2	96	2	<= 0.03	S	S	<= 0.03	S	<= 0.06	S	<= 0.06	S	S	<= 0.5	S	S	<= 0.5	S	0.06	S	0.06	S	<= 1	S	<= 2
12291_4#23	2245STDY5699048	2010205398	ERR505740	ERS394149	1	UNIQUE	YES	Y	191	8	9	2	1	6	1	17	USA	IPD	IPD	Y	15	#bd2c9b	7F	#c753d8	2	0	2	<= 0.03	S	S	<= 0.03	S	<= 0.06	S	<= 0.06	S	S	<= 0.5	S	S	<= 0.5	S	0.06	S	0.06	S	<= 1	S	<= 2
14673_4#21	2245STDY5982740	GPS_US_2010205399_R1	ERR742617	ERS558325	1	UNIQUE	YES	Y	667	8	13	14	4	14	4	14	USA	IPD	IPD	Y	4	#0094df	19A	#43bbff	0	0	0	<= 0.03	S	S	<= 0.03	S	<= 0.06	S	<= 0.06	S	S	<= 0.5	S	S	<= 0.5	S	0.06	S	0.06	S	<= 1	S	<= 2
12291_4#24	2245STDY5699049	2010205404	ERR505741	ERS394150	1	UNIQUE	YES	Y	3280	7	13	23	6	25	6	14	USA	IPD	IPD	Y	132	#cf3f29	15B/15C	#b98aff	7	8	9	0.25	R	S	0.5	S	0.12	S	0.12	S	S	<= 0.5	S	S	<= 0.5	S	8	R	0.06	S	<= 1	S	<= 2
12838_1#88	2245STDY5699258	2010205406	ERR568776	ERS394356	1	UNIQUE	YES	Y	10717	10	5	4	43	15	20	28	USA	IPD	IPD	N	13	#bc5fd1	6C	#2651d6	2	4	2	<= 0.03	S	S	<= 0.03	S	<= 0.06	S	<= 0.06	S	S	<= 0.5	S	S	<= 0.5	S	0.06	S	0.06	S	<= 1	S	<= 2
12291_4#38	2245STDY5699063	2010205418	ERR505753	ERS394164	1	UNIQUE	YES	Y	320	4	16	19	15	6	20	1	USA	IPD	IPD	Y	1	#4867aa	19A	#43bbff	13	11	16	4	R	I	8	R	1	R	2	R	I	2	R	I	> 2	R	> 32	R	> 2	R	<= 1	S	<= 2
11657_8#9	2245STDY5608950	2010205421	ERR433702	ERS356315	1	UNIQUE	YES	Y	199	8	13	14	4	17	4	14	USA	IPD	IPD	Y	4	#0094df	19A	#43bbff	0	29	11	0.12	R	S	0.12	S	<= 0.06	S	<= 0.06	S	S	<= 0.5	S	S	<= 0.5	S	0.06	S	0.06	S	<= 1	S	<= 2
12291_4#30	2245STDY5699055	2010205423	ERR505746	ERS394156	1	UNIQUE	YES	Y	191	8	9	2	1	6	1	17	USA	IPD	IPD	Y	15	#bd2c9b	7F	#c753d8	2	0	2	<= 0.03	S	S	<= 0.03	S	<= 0.06	S	<= 0.06	S	S	<= 0.5	S	S	<= 0.5	S	0.06	S	0.06	S	<= 1	S	<= 2
12291_4#31	2245STDY5699056	2010206270	ERR505747	ERS394157	1	UNIQUE	YES	Y	695	16	13	4	4	6	113	18	USA	IPD	IPD	Y	27	#b88ae6	19A	#43bbff	8	0	11	0.12	R	S	0.06	S	<= 0.06	S	<= 0.06	S	S	<= 0.5	S	S	<= 0.5	S	8	R	0.06	S	<= 1	S	<= 2
12838_1#69	2245STDY5699057	2010206274	ERR568758	ERS394158	1	UNIQUE	YES	Y	97	5	7	4	2	10	1	27	USA	IPD	IPD	Y	35	#e64f49	10A	#ff3a65	0	40	2	<= 0.03	S	S	<= 0.03	S	<= 0.06	S	<= 0.06	S	S	<= 0.5	S	S	<= 0.5	S	0.06	S	0.06	S	<= 1	S	<= 2
12291_4#33	2245STDY5699058	2010206275	ERR505748	ERS394159	1	UNIQUE	YES	Y	320	4	16	19	15	6	20	1	USA	IPD	IPD	Y	1	#4867aa	19A	#43bbff	13	11	16	4	R	I	8	R	1	R	2	R	I	2	R	I	> 2	R	> 32	R	> 2	R	<= 1	S	<= 2
12291_4#34	2245STDY5699059	2010206276	ERR505749	ERS394160	1	UNIQUE	YES	Y	10224	1	5	4	4	6	607	8	USA	IPD	IPD	Y	135	#4ec957	16F	#8f93ff	9	4	3	<= 0.03	S	S	<= 0.03	S	<= 0.06	S	<= 0.06	S	S	<= 0.5	S	S	<= 0.5	S	0.06	S	0.06	S	<= 1	S	<= 2
11511_8#14	2245STDY5608951	2010206278	ERR425452	ERS356316	1	UNIQUE	YES	Y	4026	7	11	10	1	6	8	316	USA	IPD	IPD	Y	6	#57a627	19A	#43bbff	28	14	36	4	R	I	8	R	1	R	1	I	S	1	I	S	> 2	R	8	R	0.06	S	<= 1	S	<= 2
12299_1#37	2245STDY5699245	2010206279	ERR506018	ERS394343	1	UNIQUE	YES	Y	191	8	9	2	1	6	1	17	USA	IPD	IPD	N	15	#bd2c9b	7F	#c753d8	2	0	2	<= 0.03	S	S	<= 0.03	S	<= 0.06	S	<= 0.06	S	S	<= 0.5	S	S	<= 0.5	S	0.06	S	0.06	S	<= 1	S	<= 2
13154_3#82	2245STDY5804530	2010206293	ERR586451	ERS437386	1	UNIQUE	YES	Y	218	10	20	14	1	6	1	29	USA	#N/A	IPD	#N/A	32	#8490db	7F	#c753d8	2	0	2	<= 0.03	S	S	<= 0.03	S	<= 0.06	S	<= 0.06	S	S	<= 0.5	S	S	<= 0.5	S	8	R	0.06	S	<= 1	S	<= 2
11657_4#14	2245STDY5608948	2010206305	ERR433614	ERS356313	1	UNIQUE	YES	Y	227	12	5	13	5	17	4	20	USA	IPD	IPD	Y	31	#e18e31	1	#416800	23	0	2	<= 0.03	S	S	<= 0.03	S	<= 0.06	S	<= 0.06	S	S	<= 0.5	S	S	<= 0.5	S	0.06	S	0.06	S	<= 1	S	<= 2
19084_8#173	2245STDY6179486	GPS_US2010206317_R1	ERR1422686	ERS1021659	1	UNIQUE	YES	Y	498	2	7	4	16	10	40	27	USA	IPD	IPD	Y	36	#68c6a5	35F	#ffa955	0	0	3	<= 0.03	S	S	<= 0.03	S	<= 0.06	S	<= 0.06	S	S	<= 0.5	S	S	<= 0.5	S	0.06	S	0.06	S	<= 1	S	<= 2
11679_1#15	2245STDY5608949	2010206332	ERR433979	ERS356314	1	UNIQUE	YES	Y	191	8	9	2	1	6	1	17	USA	#N/A	IPD	#N/A	15	#bd2c9b	7F	#c753d8	2	0	2	<= 0.03	S	S	<= 0.03	S	<= 0.06	S	<= 0.06	S	S	<= 0.5	S	S	<= 0.5	S	0.06	S	0.06	S	<= 1	S	<= 2
13154_3#86	2245STDY5804534	2010206338	ERR586454	ERS437390	1	UNIQUE	YES	Y	199	8	13	14	4	17	4	14	USA	IPD	IPD	Y	4	#0094df	19A	#43bbff	0	29	11	0.12	R	S	0.12	S	<= 0.06	S	<= 0.06	S	S	<= 0.5	S	S	<= 0.5	S	8	R	0.06	S	<= 1	S	<= 2
13154_3#87	2245STDY5804535	2010206353	ERR586455	ERS437391	1	UNIQUE	YES	Y	639	7	5	8	6	6	6	14	USA	IPD	IPD	Y	24	#7e9637	19A	#43bbff	2	0	0	<= 0.03	S	S	<= 0.03	S	<= 0.06	S	<= 0.06	S	S	<= 0.5	S	S	<= 0.5	S	0.06	S	0.06	S	<= 1	S	<= 2
13154_3#88	2245STDY5804536	2010206361	ERR586456	ERS437392	1	UNIQUE	YES	Y	320	4	16	19	15	6	20	1	USA	#N/A	IPD	#N/A	1	#4867aa	19A	#43bbff	13	11	16	4	R	I	8	R	1	R	2	R	I	2	R	I	> 2	R	> 32	R	> 2	R	<= 1	S	<= 2
17966_5#139	2245STDY6106489	GPS_US_2010206387_R1	ERR1202589	ERS740524	1	UNIQUE	YES	Y	191	8	9	2	1	6	1	17	USA	IPD	IPD	Y	15	#bd2c9b	7F	#c753d8	2	0	2	<= 0.03	S	S	<= 0.03	S	<= 0.06	S	<= 0.06	S	S	<= 0.5	S	S	<= 0.5	S	0.06	S	0.06	S	<= 1	S	<= 2
12291_4#35	2245STDY5699060	2010206713	ERR505750	ERS394161	1	UNIQUE	YES	Y	695	16	13	4	4	6	113	18	USA	IPD	IPD	Y	27	#b88ae6	19A	#43bbff	8	0	11	0.12	R	S	0.06	S	<= 0.06	S	<= 0.06	S	S	<= 0.5	S	S	<= 0.5	S	0.06	S	0.06	S	<= 1	S	<= 2
12291_4#36	2245STDY5699061	2010206716	ERR505751	ERS394162	1	UNIQUE	YES	Y	1847	78	8	9	2	6	4	6	USA	IPD	IPD	Y	7	#db75f1	23B	#01832a	0	0	0	<= 0.03	S	S	<= 0.03	S	<= 0.06	S	<= 0.06	S	S	<= 0.5	S	S	<= 0.5	S	0.06	S	0.06	S	<= 1	S	<= 2
13154_3#91	2245STDY5804539	2010206717	ERR586459	ERS437395	1	UNIQUE	YES	Y	10178	6	11	1	67	15	72	642	USA	IPD	IPD	Y	97	#3fc6d2	19A	#43bbff	27	30	8	2	R	S	2	S	0.5	I	1	I	S	1	I	S	> 2	R	8	R	0.06	S	<= 1	S	<= 2
19084_8#174	2245STDY6179487	GPS_US2010206719_R1	ERR1422687	ERS1021660	1	UNIQUE	YES	Y	3689	8	10	2	16	1	26	14	USA	IPD	IPD	Y	11	#5d4dae	21	#00a69e	2	0	2	<= 0.03	S	S	<= 0.03	S	<= 0.06	S	<= 0.06	S	S	<= 0.5	S	S	<= 0.5	S	0.06	S	0.06	S	<= 1	S	<= 2
12291_4#13	2245STDY5699038	2010206720	ERR505730	ERS394139	1	UNIQUE	YES	Y	320	4	16	19	15	6	20	1	USA	IPD	IPD	Y	1	#4867aa	19A	#43bbff	13	11	16	4	R	I	8	R	1	R	2	R	I	2	R	I	> 2	R	> 32	R	> 2	R	<= 1	S	<= 2
12291_4#14	2245STDY5699039	2010206726	ERR505731	ERS394140	1	UNIQUE	YES	Y	3157	1	5	4	4	6	26	6	USA	IPD	IPD	Y	135	#4ec957	16F	#8f93ff	0	0	3	<= 0.03	S	S	<= 0.03	S	<= 0.06	S	<= 0.06	S	S	<= 0.5	S	S	<= 0.5	S	> 32	R	> 2	R	<= 1	S	<= 2
12291_4#15	2245STDY5699040	2010206729	ERR505732	ERS394141	1	UNIQUE	YES	Y	320	4	16	19	15	6	20	1	USA	#N/A	IPD	#N/A	1	#4867aa	19A	#43bbff	13	11	16	4	R	I	8	R	1	R	2	R	I	2	R	I	> 2	R	> 32	R	> 2	R	<= 1	S	<= 2
12299_1#38	2245STDY5699246	2010206730	ERR506019	ERS394344	1	UNIQUE	YES	Y	320	4	16	19	15	6	20	1	USA	IPD	IPD	Y	1	#4867aa	19A	#43bbff	13	11	16	4	R	I	8	R	1	R	2	R	I	2	R	I	> 2	R	> 32	R	> 2	R	<= 1	S	<= 2
12299_1#39	2245STDY5699247	2010207737	ERR506020	ERS394345	1	UNIQUE	YES	Y	199	8	13	14	4	17	4	14	USA	#N/A	IPD	#N/A	4	#0094df	19A	#43bbff	8	29	11	0.12	R	S	0.12	S	<= 0.06	S	<= 0.06	S	S	<= 0.5	S	S	<= 0.5	S	8	R	0.06	S	<= 1	S	<= 2
12291_4#16	2245STDY5699041	2010207743	ERR505733	ERS394142	1	UNIQUE	YES	Y	320	4	16	19	15	6	20	1	USA	IPD	IPD	Y	1	#4867aa	19A	#43bbff	13	11	16	4	R	I	8	R	1	R	2	R	I	2	R	I	> 2	R	> 32	R	> 2	R	<= 1	S	<= 2
11511_8#15	2245STDY5608952	2010207747	ERR425453	ERS356317	1	UNIQUE	YES	Y	191	8	9	2	1	6	1	17	USA	IPD	IPD	Y	15	#bd2c9b	7F	#c753d8	2	0	2	<= 0.03	S	S	<= 0.03	S	<= 0.06	S	<= 0.06	S	S	<= 0.5	S	S	<= 0.5	S	0.06	S	0.06	S	<= 1	S	<= 2
12299_1#40	2245STDY5699248	2010207959	ERR506021	ERS394346	1	UNIQUE	YES	Y	62	2	5	29	12	16	3	14	USA	IPD	IPD	N	3	#8854d2	11A	#3647b2	2	6	10	<= 0.03	S	S	<= 0.03	S	<= 0.06	S	<= 0.06	S	S	<= 0.5	S	S	<= 0.5	S	0.06	S	0.06	S	<= 1	S	<= 2
12291_4#25	2245STDY5699050	2010208283	ERR505742	ERS394151	1	UNIQUE	YES	Y	156	7	11	10	1	6	8	1	USA	IPD	IPD	Y	6	#57a627	19A	#43bbff	29	12	26	4	R	I	2	S	0.5	I	8	R	R	4	R	R	> 2	R	8	R	0.06	S	<= 1	S	<= 2
14673_4#22	2245STDY5982741	GPS_US_2010208284_R1	ERR742618	ERS558326	1	UNIQUE	YES	Y	10834	7	11	10	1	6	198	646	USA	IPD	IPD	Y	6	#57a627	19A	#43bbff	65	38	36	4	R	I	4	I	1	R	1	I	S	1	I	S	> 2	R	8	R	0.06	S	<= 1	S	<= 2
12291_4#26	2245STDY5699051	2010208292	ERR505743	ERS394152	1	UNIQUE	YES	Y	191	8	9	2	1	6	1	17	USA	IPD	IPD	Y	15	#bd2c9b	7F	#c753d8	2	0	2	<= 0.03	S	S	<= 0.03	S	<= 0.06	S	<= 0.06	S	S	<= 0.5	S	S	<= 0.5	S	0.06	S	0.06	S	<= 1	S	<= 2
12299_1#51	2245STDY5699259	2010208298	ERR506030	ERS394357	1	UNIQUE	YES	Y	227	12	5	13	5	17	4	20	USA	IPD	IPD	N	31	#e18e31	1	#416800	23	0	2	<= 0.03	S	S	<= 0.03	S	<= 0.06	S	<= 0.06	S	S	<= 0.5	S	S	<= 0.5	S	0.06	S	0.06	S	<= 1	S	<= 2
12291_4#27	2245STDY5699052	2010208307	ERR505744	ERS394153	1	UNIQUE	YES	Y	320	4	16	19	15	6	20	1	USA	#N/A	IPD	#N/A	1	#4867aa	19A	#43bbff	13	11	16	4	R	I	8	R	1	R	2	R	I	2	R	I	> 2	R	> 32	R	> 2	R	<= 1	S	<= 2
11658_2#93	2245STDY5608958	2010208312	ERR433938	ERS356323	1	UNIQUE	YES	Y	1373	7	43	8	6	25	6	8	USA	IPD	IPD	Y	5	#9c34b3	23B	#01832a	0	1	1	0.25	R	S	0.06	S	<= 0.06	S	0.12	S	S	<= 0.5	S	S	<= 0.5	S	0.06	S	0.06	S	<= 1	S	<= 2
12299_1#52	2245STDY5699260	2010208317	ERR506031	ERS394358	1	UNIQUE	YES	Y	304	13	8	13	5	17	4	8	USA	IPD	IPD	N	31	#e18e31	1	#416800	23	4	2	<= 0.03	S	S	<= 0.03	S	<= 0.06	S	<= 0.06	S	S	<= 0.5	S	S	<= 0.5	S	0.06	S	0.06	S	<= 1	S	<= 2
17966_5#138	2245STDY6106488	GPS_US_2010208324_R1	ERR1202588	ERS740522	1	UNIQUE	YES	Y	218	10	20	14	1	6	1	29	USA	IPD	IPD	Y	32	#8490db	12F	#0283f5	0	0	0	<= 0.03	S	S	<= 0.03	S	<= 0.06	S	<= 0.06	S	S	<= 0.5	S	S	<= 0.5	S	0.06	S	0.06	S	<= 1	S	<= 2
12291_4#29	2245STDY5699054	2010208327	ERR505745	ERS394155	1	UNIQUE	YES	Y	199	8	13	14	4	17	4	14	USA	IPD	IPD	Y	4	#0094df	19A	#43bbff	33	29	11	0.12	R	S	0.06	S	<= 0.06	S	<= 0.06	S	S	<= 0.5	S	S	<= 0.5	S	8	R	0.06	S	<= 1	S	<= 2
12291_4#39	2245STDY5699064	2010208330	ERR505754	ERS394165	1	UNIQUE	NO	N	2705	5	12	29	16	9	39	1	USA	IPD	#N/A	Y	3	#8854d2	33F	#006933	2	0	6	<= 0.03	S	S	<= 0.03	S	<= 0.06	S	<= 0.06	S	S	<= 0.5	S	S	<= 0.5	S	> 32	R	> 2	R	<= 1	S	<= 2
12299_1#53	2245STDY5699261	2010208336	ERR506032	ERS394359	1	UNIQUE	YES	Y	191	8	9	2	1	6	1	17	USA	#N/A	IPD	#N/A	15	#bd2c9b	7F	#c753d8	2	0	2	<= 0.03	S	S	<= 0.03	S	<= 0.06	S	<= 0.06	S	S	<= 0.5	S	S	<= 0.5	S	0.06	S	0.06	S	<= 1	S	<= 2
13154_4#41	2245STDY5699262	2010208337	ERR586470	ERS394360	1	UNIQUE	NO	Y	1390	10	13	1	43	98	1	20	USA	IPD	IPD	N	111	#226a4d	6C	#2651d6	2	0	2	<= 0.03	S	S	<= 0.03	S	<= 0.06	S	<= 0.06	S	S	<= 0.5	S	S	<= 0.5	S	0.06	S	0.06	S	<= 1	S	<= 2
12291_4#81	2245STDY5699106	2010208343	ERR505793	ERS394207	1	UNIQUE	YES	Y	199	8	13	14	4	17	4	14	USA	IPD	IPD	Y	4	#0094df	19A	#43bbff	0	29	11	0.12	R	S	0.12	S	<= 0.06	S	<= 0.06	S	S	<= 0.5	S	S	<= 0.5	S	8	R	0.06	S	<= 1	S	<= 2
11657_4#23	2245STDY5608985	2010208344	ERR433623	ERS356350	1	UNIQUE	YES	Y	2296	10	31	4	34	6	4	94	USA	#N/A	IPD	#N/A	2	#8da9ac	1	#416800	0	4	0	<= 0.03	S	S	<= 0.03	S	<= 0.06	S	<= 0.06	S	S	<= 0.5	S	S	<= 0.5	S	0.06	S	0.06	S	<= 1	S	<= 2
12291_4#82	2245STDY5699107	2010208351	ERR505794	ERS394208	1	UNIQUE	YES	Y	320	4	16	19	15	6	20	1	USA	IPD	IPD	Y	1	#4867aa	19A	#43bbff	13	11	16	4	R	I	8	R	1	R	2	R	I	2	R	I	> 2	R	> 32	R	> 2	R	<= 1	S	<= 2
12291_4#83	2245STDY5699108	2010208354	ERR505795	ERS394209	1	UNIQUE	YES	Y	393	10	43	41	18	13	49	6	USA	IPD	IPD	Y	38	#2c7040	38	#903049	2	4	4	<= 0.03	S	S	<= 0.03	S	<= 0.06	S	<= 0.06	S	S	<= 0.5	S	S	<= 0.5	S	0.06	S	0.06	S	<= 1	S	<= 2
12291_4#84	2245STDY5699109	2010208358	ERR505796	ERS394210	1	UNIQUE	YES	Y	191	8	9	2	1	6	1	17	USA	IPD	IPD	Y	15	#bd2c9b	7F	#c753d8	2	0	2	<= 0.03	S	S	<= 0.03	S	<= 0.06	S	<= 0.06	S	S	<= 0.5	S	S	<= 0.5	S	0.06	S	0.06	S	<= 1	S	<= 2
12290_2#3	2245STDY5699302	2010208367	ERR501462	ERS394399	1	UNIQUE	YES	Y	191	8	9	2	1	6	1	17	USA	#N/A	IPD	#N/A	15	#bd2c9b	7F	#c753d8	2	0	2	<= 0.03	S	S	<= 0.03	S	<= 0.06	S	<= 0.06	S	S	<= 0.5	S	S	<= 0.5	S	0.06	S	0.06	S	<= 1	S	<= 2
14673_4#62	2245STDY5982781	GPS_US_2010208368_R1	ERR742658	ERS558366	1	UNIQUE	YES	Y	180	7	15	2	10	6	1	22	USA	IPD	IPD	N	12	#8cc14b	3	#7bcd36	2	3	2	<= 0.03	S	S	<= 0.03	S	<= 0.06	S	<= 0.06	S	S	<= 0.5	S	S	<= 0.5	S	0.06	S	0.06	S	<= 1	S	<= 2
12291_4#85	2245STDY5699110	2010208374	ERR505797	ERS394211	1	UNIQUE	YES	Y	439	1	8	9	2	6	4	6	USA	IPD	IPD	Y	7	#db75f1	23B	#01832a	0	0	11	0.06	S	S	0.06	S	<= 0.06	S	<= 0.06	S	S	<= 0.5	S	S	<= 0.5	S	0.06	S	0.06	S	<= 1	S	<= 2
18623_5#49	2245STDY6106497	GPS_US_2010208389_R1	ERR1333964	ERS740540	1	UNIQUE	YES	Y	220	10	20	14	1	9	1	29	USA	IPD	IPD	Y	32	#8490db	12F	#0283f5	0	0	2	<= 0.03	S	S	<= 0.03	S	<= 0.06	S	<= 0.06	S	S	<= 0.5	S	S	<= 0.5	S	0.06	S	0.06	S	<= 1	S	<= 2
11658_2#88	2245STDY5608986	2010208390	ERR433933	ERS356351	1	UNIQUE	YES	Y	191	8	9	2	1	6	1	17	USA	IPD	IPD	Y	15	#bd2c9b	7F	#c753d8	2	0	2	<= 0.03	S	S	<= 0.03	S	<= 0.06	S	<= 0.06	S	S	<= 0.5	S	S	<= 0.5	S	0.06	S	0.06	S	<= 1	S	<= 2
11657_4#24	2245STDY5608987	2010208391	ERR433624	ERS356352	1	UNIQUE	YES	Y	695	16	13	4	4	6	113	18	USA	#N/A	IPD	#N/A	27	#b88ae6	19A	#43bbff	8	0	11	0.12	R	S	0.06	S	<= 0.06	S	<= 0.06	S	S	<= 0.5	S	S	<= 0.5	S	0.06	S	0.06	S	<= 1	S	<= 2
12290_2#5	2245STDY5699304	2010208397	ERR501464	ERS394401	1	UNIQUE	YES	Y	191	8	9	2	1	6	1	17	USA	#N/A	IPD	#N/A	15	#bd2c9b	7F	#c753d8	2	0	2	<= 0.03	S	S	<= 0.03	S	<= 0.06	S	<= 0.06	S	S	<= 0.5	S	S	<= 0.5	S	0.06	S	0.06	S	<= 1	S	<= 2
12290_2#6	2245STDY5699305	2010208407	ERR501465	ERS394402	1	UNIQUE	YES	Y	306	12	8	13	5	16	4	20	USA	IPD	IPD	N	31	#e18e31	1	#416800	23	6	5	<= 0.03	S	S	<= 0.03	S	<= 0.06	S	<= 0.06	S	S	<= 0.5	S	S	<= 0.5	S	> 32	R	> 2	R	<= 1	S	<= 2
12291_4#87	2245STDY5699112	2010208412	ERR505799	ERS394213	1	UNIQUE	YES	Y	191	8	9	2	1	6	1	17	USA	IPD	IPD	Y	15	#bd2c9b	7F	#c753d8	2	0	2	<= 0.03	S	S	<= 0.03	S	<= 0.06	S	<= 0.06	S	S	<= 0.5	S	S	<= 0.5	S	0.06	S	0.06	S	<= 1	S	<= 2
12291_4#88	2245STDY5699113	2010208429	ERR505800	ERS394214	1	UNIQUE	YES	Y	320	4	16	19	15	6	20	1	USA	IPD	IPD	Y	1	#4867aa	19A	#43bbff	13	11	16	4	R	I	8	R	1	R	2	R	I	2	R	I	> 2	R	> 32	R	> 2	R	<= 1	S	<= 2
14673_4#26	2245STDY5982745	GPS_US_2010208432_R1	ERR742622	ERS558330	1	UNIQUE	YES	Y	695	16	13	4	4	6	113	18	USA	IPD	IPD	Y	27	#b88ae6	19A	#43bbff	8	0	11	0.12	R	S	0.06	S	<= 0.06	S	<= 0.06	S	S	<= 0.5	S	S	<= 0.5	S	0.06	S	0.06	S	<= 1	S	<= 2
12290_2#8	2245STDY5699307	2010208436	ERR501467	ERS394404	1	UNIQUE	YES	Y	498	2	7	4	16	10	40	27	USA	IPD	IPD	N	36	#68c6a5	35F	#ffa955	0	0	3	<= 0.03	S	S	<= 0.03	S	<= 0.06	S	<= 0.06	S	S	<= 0.5	S	S	<= 0.5	S	0.06	S	0.06	S	<= 1	S	<= 2
12291_4#89	2245STDY5699114	2010208437	ERR505801	ERS394215	1	UNIQUE	YES	Y	320	4	16	19	15	6	20	1	USA	IPD	IPD	Y	1	#4867aa	19A	#43bbff	13	11	16	4	R	I	8	R	1	R	2	R	I	2	R	I	> 2	R	> 32	R	> 2	R	<= 1	S	<= 2
17966_5#145	2245STDY6106498	GPS_US_2010208439_R1	ERR1202595	ERS740542	1	UNIQUE	YES	Y	393	10	43	41	18	13	49	6	USA	IPD	IPD	Y	38	#2c7040	38	#903049	2	4	0	<= 0.03	S	S	<= 0.03	S	<= 0.06	S	<= 0.06	S	S	<= 0.5	S	S	<= 0.5	S	0.06	S	0.06	S	<= 1	S	<= 2
12290_2#9	2245STDY5699308	2010208441	ERR501468	ERS394405	1	UNIQUE	YES	Y	2733	100	11	10	1	6	76	14	USA	IPD	IPD	N	6	#57a627	19A	#43bbff	1	0	11	<= 0.03	S	S	<= 0.03	S	<= 0.06	S	<= 0.06	S	S	<= 0.5	S	S	<= 0.5	S	0.06	S	0.06	S	<= 1	S	<= 2
11511_8#21	2245STDY5608990	2010208449	ERR425459	ERS356354	1	UNIQUE	YES	Y	433	1	1	4	1	18	58	17	USA	IPD	IPD	Y	19	#e52f66	22F	#72db93	1	2	2	<= 0.03	S	S	<= 0.03	S	<= 0.06	S	<= 0.06	S	S	<= 0.5	S	S	<= 0.5	S	0.06	S	0.06	S	<= 1	S	<= 2
14673_4#63	2245STDY5982782	GPS_US_2010208461_R1	ERR742659	ERS558367	1	UNIQUE	YES	Y	2705	5	12	29	16	9	39	1	USA	IPD	IPD	N	3	#8854d2	33F	#006933	2	0	6	<= 0.03	S	S	<= 0.03	S	<= 0.06	S	<= 0.06	S	S	<= 0.5	S	S	<= 0.5	S	8	R	0.06	S	<= 1	S	<= 2
11511_8#22	2245STDY5608991	2010208464	ERR425460	ERS356355	1	UNIQUE	YES	Y	695	16	13	4	4	6	113	18	USA	IPD	IPD	Y	27	#b88ae6	19A	#43bbff	8	0	11	0.12	R	S	0.06	S	<= 0.06	S	<= 0.06	S	S	<= 0.5	S	S	<= 0.5	S	0.06	S	0.06	S	<= 1	S	<= 2
14673_2#59	2245STDY5982584	GPS_US_2010209061	ERR742473	ERS558173	1	UNIQUE	YES	Y	393	10	43	41	18	13	49	6	USA	IPD	IPD	Y	38	#2c7040	38	#903049	2	4	4	<= 0.03	S	S	<= 0.03	S	<= 0.06	S	<= 0.06	S	S	<= 0.5	S	S	<= 0.5	S	0.06	S	0.06	S	<= 1	S	<= 2
13414_1#2	2245STDY5819423	2010209939	ERR600079	ERS454992	1	UNIQUE	YES	Y	199	8	13	14	4	17	4	14	USA	IPD	IPD	N	4	#0094df	15B/15C	#b98aff	2	0	12	<= 0.03	S	S	<= 0.03	S	<= 0.06	S	<= 0.06	S	S	<= 0.5	S	S	<= 0.5	S	0.06	S	0.06	S	<= 1	S	<= 2
12299_1#84	2245STDY5699293	2010209941	ERR506061	ERS394390	1	UNIQUE	YES	Y	191	8	9	2	1	6	1	17	USA	IPD	IPD	N	15	#bd2c9b	7F	#c753d8	2	0	2	<= 0.03	S	S	<= 0.03	S	<= 0.06	S	<= 0.06	S	S	<= 0.5	S	S	<= 0.5	S	> 32	R	> 2	R	<= 1	S	<= 2
17966_5#142	2245STDY6106492	GPS_US_2010209943_R1	ERR1202592	ERS740530	1	UNIQUE	YES	Y	12358	7	5	19	6	6	6	14	USA	IPD	IPD	Y	24	#7e9637	19A	#43bbff	2	0	0	<= 0.03	S	S	<= 0.03	S	<= 0.06	S	<= 0.06	S	S	<= 0.5	S	S	<= 0.5	S	0.06	S	0.06	S	<= 1	S	<= 2
17966_5#143	2245STDY6106493	GPS_US_2010209945_R1	ERR1202593	ERS740532	1	UNIQUE	YES	Y	558	18	12	4	44	14	77	97	USA	IPD	IPD	Y	59	#008982	35B	#ff9267	4	7	7	2	R	S	4	I	0.5	I	1	I	S	1	I	S	> 2	R	8	R	0.06	S	<= 1	S	<= 2
12299_1#85	2245STDY5699294	2010209946	ERR506062	ERS394391	1	UNIQUE	YES	Y	191	8	9	2	1	6	1	17	USA	#N/A	IPD	#N/A	15	#bd2c9b	7F	#c753d8	2	0	2	<= 0.03	S	S	<= 0.03	S	<= 0.06	S	<= 0.06	S	S	<= 0.5	S	S	<= 0.5	S	0.06	S	0.06	S	<= 1	S	<= 2
11679_1#27	2245STDY5608982	2010209958	ERR433991	ERS356347	1	UNIQUE	YES	Y	1451	10	16	19	15	6	20	1	USA	IPD	IPD	Y	1	#4867aa	19A	#43bbff	13	11	16	4	R	I	8	R	1	R	2	R	I	2	R	I	> 2	R	> 32	R	> 2	R	<= 1	S	<= 2
18623_5#47	2245STDY6106494	GPS_US_2010209960_R1	ERR1333962	ERS740534	1	UNIQUE	YES	Y	180	7	15	2	10	6	1	22	USA	IPD	IPD	Y	12	#8cc14b	3	#7bcd36	2	3	2	<= 0.03	S	S	<= 0.03	S	<= 0.06	S	<= 0.06	S	S	<= 0.5	S	S	<= 0.5	S	0.06	S	0.06	S	<= 1	S	<= 2
18623_5#48	2245STDY6106495	GPS_US_2010209962_R1	ERR1333963	ERS740536	1	UNIQUE	YES	Y	218	10	20	14	1	6	1	29	USA	IPD	IPD	Y	32	#8490db	12F	#0283f5	0	0	0	<= 0.03	S	S	<= 0.03	S	<= 0.06	S	<= 0.06	S	S	<= 0.5	S	S	<= 0.5	S	8	R	0.06	S	<= 1	S	<= 2
12299_1#86	2245STDY5699295	2010209965	ERR506063	ERS394392	1	UNIQUE	YES	Y	1379	1	5	9	12	94	28	20	USA	IPD	IPD	N	89	#e08d31	6C	#2651d6	19	31	8	1	R	S	1	S	0.12	S	0.25	S	S	<= 0.5	S	S	2	R	8	R	0.06	S	<= 1	S	<= 2
12291_4#74	2245STDY5699099	2010209966	ERR505786	ERS394200	1	UNIQUE	YES	Y	320	4	16	19	15	6	20	1	USA	UKWN	UNKNOWN	Y	1	#4867aa	19A	#43bbff	13	11	16	4	R	I	8	R	1	R	2	R	I	2	R	I	> 2	R	> 32	R	> 2	R	<= 1	S	<= 2
17966_5#144	2245STDY6106496	GPS_US_2010209967_R1	ERR1202594	ERS740538	1	UNIQUE	YES	Y	12360	4	5	36	12	17	21	14	USA	IPD	IPD	Y	9	#4c71e1	19A	#43bbff	24	27	28	0.25	R	S	<= 0.03	S	<= 0.06	S	0.12	S	S	<= 0.5	S	S	<= 0.5	S	> 32	R	> 2	R	<= 1	S	<= 2
12291_4#76	2245STDY5699101	2010209973	ERR505788	ERS394202	1	UNIQUE	YES	Y	393	10	43	41	18	13	49	6	USA	#N/A	IPD	#N/A	38	#2c7040	38	#903049	2	4	4	<= 0.03	S	S	<= 0.03	S	<= 0.06	S	<= 0.06	S	S	<= 0.5	S	S	<= 0.5	S	> 32	R	> 2	R	<= 1	S	<= 2
12299_1#87	2245STDY5699296	2010209976	ERR506064	ERS394393	1	UNIQUE	YES	Y	393	10	43	41	18	13	49	6	USA	IPD	IPD	N	38	#2c7040	38	#903049	2	4	0	<= 0.03	S	S	<= 0.03	S	<= 0.06	S	<= 0.06	S	S	<= 0.5	S	S	<= 0.5	S	0.06	S	0.06	S	<= 1	S	<= 2
12299_1#88	2245STDY5699297	2010209982	ERR506065	ERS394394	1	UNIQUE	YES	Y	191	8	9	2	1	6	1	17	USA	IPD	IPD	N	15	#bd2c9b	7F	#c753d8	2	0	2	<= 0.03	S	S	<= 0.03	S	<= 0.06	S	<= 0.06	S	S	<= 0.5	S	S	<= 0.5	S	0.06	S	0.06	S	<= 1	S	<= 2
12291_4#77	2245STDY5699102	2010209984	ERR505789	ERS394203	1	UNIQUE	YES	Y	1756	8	20	14	4	17	4	14	USA	IPD	IPD	Y	4	#0094df	19A	#43bbff	0	29	11	0.12	R	S	0.12	S	<= 0.06	S	<= 0.06	S	S	<= 0.5	S	S	<= 0.5	S	0.06	S	0.06	S	<= 1	S	<= 2
12291_4#78	2245STDY5699103	2010209989	ERR505790	ERS394204	1	UNIQUE	YES	Y	695	16	13	4	4	6	113	18	USA	IPD	IPD	Y	27	#b88ae6	19A	#43bbff	8	0	11	0.12	R	S	0.06	S	<= 0.06	S	<= 0.06	S	S	<= 0.5	S	S	<= 0.5	S	0.06	S	0.06	S	<= 1	S	<= 2
12299_1#89	2245STDY5699298	2010209992	ERR506066	ERS394395	1	UNIQUE	YES	Y	1268	7	9	15	11	93	137	70	USA	IPD	IPD	N	98	#de443f	8	#00880d	3	5	5	<= 0.03	S	S	<= 0.03	S	<= 0.06	S	<= 0.06	S	S	<= 0.5	S	S	<= 0.5	S	0.06	S	0.06	S	<= 1	S	<= 2
12291_4#79	2245STDY5699104	2010209998	ERR505791	ERS394205	1	UNIQUE	YES	Y	9356	4	16	19	250	6	20	1	USA	IPD	IPD	Y	1	#4867aa	19A	#43bbff	13	11	16	4	R	I	8	R	1	R	2	R	I	2	R	I	> 2	R	> 32	R	> 2	R	<= 1	S	<= 2
12299_1#90	2245STDY5699299	2010210015	ERR506067	ERS394396	1	UNIQUE	YES	Y	191	8	9	2	1	6	1	17	USA	IPD	IPD	N	15	#bd2c9b	7F	#c753d8	2	0	2	<= 0.03	S	S	<= 0.03	S	<= 0.06	S	<= 0.06	S	S	<= 0.5	S	S	<= 0.5	S	0.06	S	0.06	S	<= 1	S	<= 2
12290_2#1	2245STDY5699300	2010210016	ERR501460	ERS394397	1	UNIQUE	YES	Y	66	2	8	2	4	6	1	1	USA	IPD	IPD	N	16	#3d9945	9N	#d1006a	1	0	66	<= 0.03	S	S	<= 0.03	S	<= 0.06	S	<= 0.06	S	S	<= 0.5	S	S	<= 0.5	S	> 32	R	1	R	<= 1	S	<= 2
12291_4#80	2245STDY5699105	2010210051	ERR505792	ERS394206	1	UNIQUE	YES	Y	10179	7	15	2	10	6	1	641	USA	IPD	IPD	Y	12	#8cc14b	3	#7bcd36	2	3	2	<= 0.03	S	S	<= 0.03	S	<= 0.06	S	<= 0.06	S	S	<= 0.5	S	S	<= 0.5	S	0.06	S	0.06	S	<= 1	S	<= 2
12291_5#1	2245STDY5699116	2010216075	ERR505803	ERS394217	1	UNIQUE	YES	Y	10143	4	16	19	277	6	20	1	USA	IPD	IPD	Y	1	#4867aa	19A	#43bbff	13	11	33	4	R	I	8	R	1	R	8	R	R	4	R	R	> 2	R	> 32	R	> 2	R	<= 1	S	<= 2
12291_5#2	2245STDY5699117	2010216081	ERR505804	ERS394218	1	UNIQUE	YES	Y	62	2	5	29	12	16	3	14	USA	IPD	IPD	Y	3	#8854d2	11A	#3647b2	2	6	0	<= 0.03	S	S	<= 0.03	S	<= 0.06	S	<= 0.06	S	S	<= 0.5	S	S	<= 0.5	S	0.06	S	0.06	S	<= 1	S	<= 2
12290_2#13	2245STDY5699312	2010216083	ERR501472	ERS394409	1	UNIQUE	YES	Y	498	2	7	4	16	10	40	27	USA	#N/A	IPD	#N/A	36	#68c6a5	35F	#ffa955	0	0	3	<= 0.03	S	S	<= 0.03	S	<= 0.06	S	<= 0.06	S	S	<= 0.5	S	S	<= 0.5	S	0.06	S	0.06	S	<= 1	S	<= 2
12291_5#3	2245STDY5699118	2010216092	ERR505805	ERS394219	1	UNIQUE	YES	Y	8197	7	13	8	10	25	6	8	USA	#N/A	IPD	#N/A	5	#9c34b3	19A	#43bbff	17	1	22	1	R	S	0.06	S	<= 0.06	S	0.25	S	S	<= 0.5	S	S	<= 0.5	S	8	R	0.06	S	<= 1	S	<= 2
14673_4#64	2245STDY5982783	GPS_US_2010216106_R1	ERR742660	ERS558368	1	UNIQUE	YES	Y	2927	16	10	2	16	1	26	1	USA	IPD	IPD	N	11	#5d4dae	19A	#43bbff	84	15	13	0.5	R	S	0.25	S	0.12	S	0.12	S	S	<= 0.5	S	S	<= 0.5	S	0.06	S	0.06	S	<= 1	S	<= 2
12299_1#7	2245STDY5699214	2010216124	ERR505993	ERS394313	1	UNIQUE	YES	Y	320	4	16	19	15	6	20	1	USA	IPD	IPD	N	1	#4867aa	19A	#43bbff	13	11	16	4	R	I	8	R	1	R	2	R	I	2	R	I	> 2	R	> 32	R	> 2	R	<= 1	S	<= 2
12291_5#5	2245STDY5699120	2010216128	ERR505807	ERS394221	1	UNIQUE	YES	Y	191	8	9	2	1	6	1	17	USA	#N/A	IPD	#N/A	15	#bd2c9b	7F	#c753d8	2	0	2	<= 0.03	S	S	<= 0.03	S	<= 0.06	S	<= 0.06	S	S	<= 0.5	S	S	<= 0.5	S	0.06	S	0.06	S	<= 1	S	<= 2
12291_5#6	2245STDY5699121	2010216137	ERR505808	ERS394222	1	UNIQUE	YES	Y	2705	5	12	29	16	9	39	1	USA	IPD	IPD	Y	3	#8854d2	33F	#006933	2	0	6	<= 0.03	S	S	<= 0.03	S	<= 0.06	S	<= 0.06	S	S	<= 0.5	S	S	<= 0.5	S	8	R	0.06	S	<= 1	S	<= 2
11679_1#20	2245STDY5608963	2010216155	ERR433984	ERS356328	1	UNIQUE	YES	Y	392	7	5	1	1	6	31	14	USA	IPD	IPD	Y	49	#958031	17F	#7b348b	11	0	0	<= 0.03	S	S	<= 0.03	S	<= 0.06	S	<= 0.06	S	S	<= 0.5	S	S	<= 0.5	S	0.06	S	0.06	S	<= 1	S	<= 2
12838_1#71	2245STDY5699074	2010216163	ERR568760	ERS394175	1	UNIQUE	YES	Y	3280	7	13	23	6	25	6	14	USA	IPD	IPD	Y	132	#cf3f29	15B/15C	#b98aff	7	8	9	0.25	R	S	0.5	S	0.12	S	0.12	S	S	<= 0.5	S	S	<= 0.5	S	8	R	0.06	S	<= 1	S	<= 2
12291_4#50	2245STDY5699075	2010216166	ERR505763	ERS394176	1	UNIQUE	YES	Y	191	8	9	2	1	6	1	17	USA	IPD	IPD	Y	15	#bd2c9b	7F	#c753d8	2	0	2	<= 0.03	S	S	<= 0.03	S	<= 0.06	S	<= 0.06	S	S	<= 0.5	S	S	<= 0.5	S	0.06	S	0.06	S	<= 1	S	<= 2
11658_2#92	2245STDY5608965	2010216179	ERR433937	ERS356330	1	UNIQUE	YES	Y	199	8	13	14	4	17	4	14	USA	#N/A	IPD	#N/A	4	#0094df	19A	#43bbff	0	29	11	0.12	R	S	0.12	S	<= 0.06	S	<= 0.06	S	S	<= 0.5	S	S	<= 0.5	S	8	R	0.06	S	<= 1	S	<= 2
14673_4#58	2245STDY5982777	GPS_US_2010216182_R1	ERR742654	ERS558362	1	UNIQUE	YES	Y	338	7	13	8	6	1	6	8	USA	IPD	IPD	N	5	#9c34b3	23A	#ff81c6	19	1	24	0.5	R	S	0.25	S	<= 0.06	S	0.25	S	S	<= 0.5	S	S	<= 0.5	S	> 32	R	> 2	R	<= 1	S	<= 2
12291_4#52	2245STDY5699077	2010216188	ERR505765	ERS394178	1	UNIQUE	YES	Y	191	8	9	2	1	6	1	17	USA	IPD	IPD	Y	15	#bd2c9b	7F	#c753d8	2	0	2	<= 0.03	S	S	<= 0.03	S	<= 0.06	S	<= 0.06	S	S	<= 0.5	S	S	<= 0.5	S	0.06	S	0.06	S	<= 1	S	<= 2
11657_8#12	2245STDY5608966	2010216214	ERR433705	ERS356331	1	UNIQUE	YES	Y	199	8	13	14	4	17	4	14	USA	IPD	IPD	Y	4	#0094df	19A	#43bbff	0	29	11	0.12	R	S	0.12	S	<= 0.06	S	<= 0.06	S	S	<= 0.5	S	S	<= 0.5	S	0.06	S	0.06	S	<= 1	S	<= 2
12291_4#53	2245STDY5699078	2010216219	ERR505766	ERS394179	1	UNIQUE	YES	Y	320	4	16	19	15	6	20	1	USA	IPD	IPD	Y	1	#4867aa	19A	#43bbff	13	11	16	4	R	I	8	R	1	R	2	R	I	2	R	I	> 2	R	> 32	R	> 2	R	<= 1	S	<= 2
12291_4#54	2245STDY5699079	2010216221	ERR505767	ERS394180	1	UNIQUE	YES	Y	100	5	12	29	12	9	39	18	USA	IPD	IPD	Y	3	#8854d2	33F	#006933	2	0	6	<= 0.03	S	S	<= 0.03	S	<= 0.06	S	<= 0.06	S	S	<= 0.5	S	S	<= 0.5	S	8	R	0.06	S	<= 1	S	<= 2
12291_4#55	2245STDY5699080	2010216229	ERR505768	ERS394181	1	UNIQUE	YES	Y	199	8	13	14	4	17	4	14	USA	IPD	IPD	Y	4	#0094df	19A	#43bbff	0	29	11	0.12	R	S	0.12	S	<= 0.06	S	<= 0.06	S	S	<= 0.5	S	S	<= 0.5	S	0.06	S	0.06	S	<= 1	S	<= 2
12291_4#56	2245STDY5699081	2010216231	ERR505769	ERS394182	1	UNIQUE	YES	Y	816	5	40	4	19	10	1	27	USA	IPD	IPD	Y	36	#68c6a5	10A	#ff3a65	0	0	2	<= 0.03	S	S	<= 0.03	S	<= 0.06	S	<= 0.06	S	S	<= 0.5	S	S	<= 0.5	S	0.06	S	0.06	S	<= 1	S	<= 2
12299_1#68	2245STDY5699277	2010216235	ERR506046	ERS394374	1	UNIQUE	YES	Y	191	8	9	2	1	6	1	17	USA	IPD	IPD	N	15	#bd2c9b	7F	#c753d8	2	0	2	<= 0.03	S	S	<= 0.03	S	<= 0.06	S	<= 0.06	S	S	<= 0.5	S	S	<= 0.5	S	0.06	S	0.06	S	<= 1	S	<= 2
12299_1#69	2245STDY5699278	2010216243	ERR506047	ERS394375	1	UNIQUE	YES	Y	433	1	1	4	1	18	58	17	USA	IPD	IPD	N	19	#e52f66	22F	#72db93	1	2	2	<= 0.03	S	S	<= 0.03	S	<= 0.06	S	<= 0.06	S	S	<= 0.5	S	S	<= 0.5	S	0.06	S	0.06	S	<= 1	S	<= 2
12291_4#57	2245STDY5699082	2010216248	ERR505770	ERS394183	1	UNIQUE	YES	Y	695	16	13	4	4	6	113	18	USA	IPD	IPD	Y	27	#b88ae6	19A	#43bbff	8	0	11	0.12	R	S	0.06	S	<= 0.06	S	<= 0.06	S	S	<= 0.5	S	S	<= 0.5	S	0.06	S	0.06	S	<= 1	S	<= 2
12291_4#58	2245STDY5699083	2010216251	ERR505771	ERS394184	1	UNIQUE	YES	Y	320	4	16	19	15	6	20	1	USA	IPD	IPD	Y	1	#4867aa	19A	#43bbff	13	11	16	4	R	I	8	R	1	R	2	R	I	2	R	I	> 2	R	> 32	R	> 2	R	<= 1	S	<= 2
11679_1#21	2245STDY5608968	2010216259	ERR433985	ERS356333	1	UNIQUE	YES	Y	191	8	9	2	1	6	1	17	USA	#N/A	IPD	#N/A	15	#bd2c9b	7F	#c753d8	2	0	42	<= 0.03	S	S	<= 0.03	S	<= 0.06	S	<= 0.06	S	S	<= 0.5	S	S	<= 0.5	S	0.06	S	0.06	S	<= 1	S	<= 2
21053_8#34	2245STDY6329056	GPS_US_2010216264	ERR1788046	ERS1299304	1	UNIQUE	NO	Y	3776	8	9	53	10	10	1	6	USA	IPD	IPD	N	55	#985f2b	12F	#0283f5	23	4	0	<= 0.03	S	S	<= 0.03	S	<= 0.06	S	<= 0.06	S	S	<= 0.5	S	S	<= 0.5	S	8	R	0.06	S	<= 1	S	<= 2
12299_1#70	2245STDY5699279	2010216266	ERR506048	ERS394376	1	UNIQUE	YES	Y	320	4	16	19	15	6	20	1	USA	IPD	IPD	N	1	#4867aa	19A	#43bbff	13	11	16	4	R	I	8	R	1	R	2	R	I	2	R	I	> 2	R	> 32	R	> 2	R	<= 1	S	<= 2
11679_1#22	2245STDY5608969	2010216272	ERR433986	ERS356334	1	UNIQUE	YES	Y	433	1	1	4	1	18	58	17	USA	#N/A	IPD	#N/A	19	#e52f66	22F	#72db93	1	2	2	<= 0.03	S	S	<= 0.03	S	<= 0.06	S	<= 0.06	S	S	<= 0.5	S	S	<= 0.5	S	0.06	S	0.06	S	<= 1	S	<= 2
12299_1#71	2245STDY5699280	2010216281	ERR506049	ERS394377	1	UNIQUE	YES	Y	191	8	9	2	1	6	1	17	USA	IPD	IPD	N	15	#bd2c9b	7F	#c753d8	2	0	2	<= 0.03	S	S	<= 0.03	S	<= 0.06	S	<= 0.06	S	S	<= 0.5	S	S	<= 0.5	S	0.06	S	0.06	S	<= 1	S	<= 2
11679_1#23	2245STDY5608970	2010216283	ERR433987	ERS356335	1	UNIQUE	YES	Y	1262	7	41	2	6	10	26	1	USA	IPD	IPD	Y	11	#5d4dae	15B/15C	#b98aff	2	0	2	<= 0.03	S	S	<= 0.03	S	<= 0.06	S	<= 0.06	S	S	<= 0.5	S	S	<= 0.5	S	0.06	S	0.06	S	<= 1	S	<= 2
12299_1#72	2245STDY5699281	2010216285	ERR506050	ERS394378	1	UNIQUE	YES	Y	180	7	15	2	10	6	1	22	USA	#N/A	IPD	#N/A	12	#8cc14b	3	#7bcd36	2	0	2	<= 0.03	S	S	<= 0.03	S	<= 0.06	S	<= 0.06	S	S	<= 0.5	S	S	<= 0.5	S	0.06	S	0.06	S	<= 1	S	<= 2
12838_1#90	2245STDY5699282	2010216293	ERR568777	ERS394379	1	UNIQUE	YES	Y	1292	1	13	9	12	94	28	20	USA	IPD	IPD	N	89	#e08d31	6C	#2651d6	19	31	8	1	R	S	1	S	0.12	S	0.25	S	S	<= 0.5	S	S	2	R	8	R	0.06	S	<= 1	S	<= 2
12291_5#62	2245STDY5699179	2010216299	ERR505864	ERS394278	1	UNIQUE	YES	Y	3157	1	5	4	4	6	26	6	USA	IPD	IPD	N	135	#4ec957	16F	#8f93ff	0	0	3	<= 0.03	S	S	<= 0.03	S	<= 0.06	S	<= 0.06	S	S	<= 0.5	S	S	<= 0.5	S	0.06	S	0.06	S	<= 1	S	<= 2
12291_4#59	2245STDY5699084	2010216304	ERR505772	ERS394185	1	UNIQUE	YES	Y	667	8	13	14	4	14	4	14	USA	#N/A	IPD	#N/A	4	#0094df	19A	#43bbff	0	0	0	<= 0.03	S	S	<= 0.03	S	<= 0.06	S	<= 0.06	S	S	<= 0.5	S	S	<= 0.5	S	> 32	R	> 2	R	<= 1	S	<= 2
12299_1#75	2245STDY5699284	2010216317	ERR506052	ERS394381	1	UNIQUE	YES	Y	433	1	1	4	1	18	58	17	USA	IPD	IPD	N	19	#e52f66	22F	#72db93	1	2	2	<= 0.03	S	S	<= 0.03	S	<= 0.06	S	<= 0.06	S	S	<= 0.5	S	S	<= 0.5	S	0.06	S	0.06	S	<= 1	S	<= 2
14673_4#59	2245STDY5982778	GPS_US_2010216324_R1	ERR742655	ERS558363	1	UNIQUE	YES	Y	3735	2	8	62	16	6	130	309	USA	IPD	IPD	N	30	#996aba	10F	#217dff	0	0	0	<= 0.03	S	S	<= 0.03	S	<= 0.06	S	<= 0.06	S	S	<= 0.5	S	S	<= 0.5	S	0.06	S	0.06	S	<= 1	S	<= 2
12291_4#60	2245STDY5699085	2010216334	ERR505773	ERS394186	1	UNIQUE	YES	Y	695	16	13	4	4	6	113	18	USA	#N/A	IPD	#N/A	27	#b88ae6	19A	#43bbff	8	0	11	0.12	R	S	0.06	S	<= 0.06	S	<= 0.06	S	S	<= 0.5	S	S	<= 0.5	S	0.06	S	0.06	S	<= 1	S	<= 2
19084_8#133	2245STDY6179446	GPS_US_2010216336_R1	ERR1422646	ERS1021619	1	UNIQUE	YES	Y	230	12	19	2	17	6	22	14	USA	IPD	IPD	Y	10	#dbb532	19A	#43bbff	17	15	22	0.5	R	S	0.12	S	0.12	S	0.12	S	S	<= 0.5	S	S	<= 0.5	S	0.06	S	0.06	S	<= 1	S	<= 2
11657_8#13	2245STDY5608993	2010216340	ERR433706	ERS356357	1	UNIQUE	YES	Y	1451	10	16	19	15	6	20	1	USA	IPD	IPD	Y	1	#4867aa	19A	#43bbff	13	14	16	4	R	I	8	R	1	R	2	R	I	1	I	S	> 2	R	> 32	R	> 2	R	<= 1	S	<= 2
11679_1#28	2245STDY5608994	2010220049	ERR433992	ERS356358	1	UNIQUE	YES	Y	320	4	16	19	15	6	20	1	USA	#N/A	IPD	#N/A	1	#4867aa	19A	#43bbff	13	11	33	4	R	I	8	R	1	R	8	R	R	4	R	R	> 2	R	> 32	R	> 2	R	<= 1	S	<= 2
12291_4#63	2245STDY5699088	2010220051	ERR505776	ERS394189	1	UNIQUE	YES	Y	10227	8	10	2	16	1	606	1	USA	IPD	IPD	Y	11	#5d4dae	15B/15C	#b98aff	0	0	0	<= 0.03	S	S	<= 0.03	S	<= 0.06	S	<= 0.06	S	S	<= 0.5	S	S	<= 0.5	S	8	R	0.06	S	<= 1	S	<= 2
14673_4#27	2245STDY5982746	GPS_US_2010220052_R1	ERR742623	ERS558331	1	UNIQUE	YES	Y	191	8	9	2	1	6	1	17	USA	IPD	IPD	Y	15	#bd2c9b	7F	#c753d8	2	0	2	<= 0.03	S	S	<= 0.03	S	<= 0.06	S	<= 0.06	S	S	<= 0.5	S	S	<= 0.5	S	0.06	S	0.06	S	<= 1	S	<= 2
12291_5#42	2245STDY5699158	2010220053	ERR505844	ERS394258	1	UNIQUE	YES	Y	2346	4	4	2	5	4	1	1	USA	#N/A	IPD	#N/A	16	#3d9945	19A	#43bbff	15	12	18	2	R	S	2	S	0.5	I	1	I	S	1	I	S	> 2	R	> 32	R	> 2	R	<= 1	S	<= 2
11658_2#86	2245STDY5608996	2010220061	ERR433931	ERS356360	1	UNIQUE	YES	Y	191	8	9	2	1	6	1	17	USA	#N/A	IPD	#N/A	15	#bd2c9b	7F	#c753d8	2	0	2	<= 0.03	S	S	<= 0.03	S	<= 0.06	S	<= 0.06	S	S	<= 0.5	S	S	<= 0.5	S	8	R	0.06	S	<= 1	S	<= 2
11511_8#23	2245STDY5608997	2010220066	ERR425461	ERS356361	1	UNIQUE	YES	Y	220	10	20	14	1	9	1	29	USA	IPD	IPD	Y	32	#8490db	12F	#0283f5	0	0	2	<= 0.03	S	S	<= 0.03	S	<= 0.06	S	<= 0.06	S	S	<= 0.5	S	S	<= 0.5	S	0.06	S	0.06	S	<= 1	S	<= 2
11679_1#29	2245STDY5608998	2010220067	ERR433993	ERS356362	1	UNIQUE	YES	Y	695	16	13	4	4	6	113	18	USA	#N/A	IPD	#N/A	27	#b88ae6	19A	#43bbff	8	0	11	0.12	R	S	0.06	S	<= 0.06	S	<= 0.06	S	S	<= 0.5	S	S	<= 0.5	S	8	R	0.06	S	<= 1	S	<= 2
11511_8#24	2245STDY5608999	2010220077	ERR425462	ERS356363	1	UNIQUE	YES	Y	191	8	9	2	1	6	1	17	USA	#N/A	IPD	#N/A	15	#bd2c9b	7F	#c753d8	2	0	2	<= 0.03	S	S	<= 0.03	S	<= 0.06	S	<= 0.06	S	S	<= 0.5	S	S	<= 0.5	S	8	R	0.06	S	<= 1	S	<= 2
11657_8#3	2245STDY5608898	2010220088	ERR433697	ERS356263	1	UNIQUE	YES	Y	191	8	9	2	1	6	1	17	USA	IPD	IPD	Y	15	#bd2c9b	7F	#c753d8	2	0	2	<= 0.03	S	S	<= 0.03	S	<= 0.06	S	<= 0.06	S	S	<= 0.5	S	S	<= 0.5	S	0.06	S	0.06	S	<= 1	S	<= 2
11511_8#25	2245STDY5609000	2010220093	ERR425463	ERS356364	1	UNIQUE	YES	Y	191	8	9	2	1	6	1	17	USA	IPD	IPD	Y	15	#bd2c9b	7F	#c753d8	2	0	2	<= 0.03	S	S	<= 0.03	S	<= 0.06	S	<= 0.06	S	S	<= 0.5	S	S	<= 0.5	S	0.06	S	0.06	S	<= 1	S	<= 2
11657_8#14	2245STDY5609001	2010220100	ERR433707	ERS356365	1	UNIQUE	YES	Y	320	4	16	19	15	6	20	1	USA	UKWN	UNKNOWN	Y	1	#4867aa	19A	#43bbff	13	11	16	4	R	I	8	R	1	R	2	R	I	2	R	I	> 2	R	> 32	R	> 2	R	<= 1	S	<= 2
11657_8#15	2245STDY5609002	2010220104	ERR433708	ERS356366	1	UNIQUE	YES	Y	100	5	12	29	12	9	39	18	USA	IPD	IPD	Y	3	#8854d2	33F	#006933	2	0	6	<= 0.03	S	S	<= 0.03	S	<= 0.06	S	<= 0.06	S	S	<= 0.5	S	S	<= 0.5	S	0.06	S	0.06	S	<= 1	S	<= 2
12291_5#44	2245STDY5699161	2010220110	ERR505846	ERS394260	1	UNIQUE	YES	Y	10145	5	12	440	12	9	39	1	USA	IPD	IPD	Y	3	#8854d2	33F	#006933	2	0	6	<= 0.03	S	S	<= 0.03	S	<= 0.06	S	<= 0.06	S	S	<= 0.5	S	S	<= 0.5	S	0.06	S	0.06	S	<= 1	S	<= 2
12291_5#45	2245STDY5699162	2010220116	ERR505847	ERS394261	1	UNIQUE	YES	Y	320	4	16	19	15	6	20	1	USA	IPD	IPD	Y	1	#4867aa	19A	#43bbff	13	11	16	4	R	I	8	R	1	R	2	R	I	2	R	I	> 2	R	> 32	R	> 2	R	<= 1	S	<= 2
12291_5#46	2245STDY5699163	2010220126	ERR505848	ERS394262	1	UNIQUE	YES	Y	8207	6	11	1	67	15	72	231	USA	#N/A	IPD	#N/A	97	#3fc6d2	19A	#43bbff	27	11	8	4	R	I	8	R	1	R	2	R	I	1	I	S	> 2	R	8	R	0.06	S	<= 1	S	<= 2
12291_5#47	2245STDY5699164	2010220131	ERR505849	ERS394263	1	UNIQUE	YES	Y	3936	12	19	2	17	6	286	14	USA	#N/A	IPD	#N/A	10	#dbb532	19A	#43bbff	17	15	22	0.5	R	S	0.12	S	0.12	S	0.12	S	S	<= 0.5	S	S	<= 0.5	S	0.06	S	0.06	S	<= 1	S	<= 2
13710_1#50	2245STDY5819439	2010220239	ERR662366	ERS455008	1	UNIQUE	NO	Y	63	2	5	36	12	17	21	14	USA	IPD	IPD	N	9	#4c71e1	15A	#c5ac00	24	27	28	0.25	R	S	<= 0.03	S	<= 0.06	S	0.12	S	S	<= 0.5	S	S	<= 0.5	S	> 32	R	> 2	R	<= 1	S	<= 2
12299_1#56	2245STDY5699264	2010220243	ERR506034	ERS394362	1	UNIQUE	YES	Y	1994	1	2	29	1	111	14	18	USA	IPD	IPD	N	57	#ab5445	31	#55b5b0	12	0	0	<= 0.03	S	S	<= 0.03	S	<= 0.06	S	<= 0.06	S	S	<= 0.5	S	S	<= 0.5	S	0.06	S	0.06	S	<= 1	S	<= 2
12299_1#57	2245STDY5699265	2010220245	ERR506035	ERS394363	1	UNIQUE	YES	Y	320	4	16	19	15	6	20	1	USA	IPD	IPD	Y	1	#4867aa	19A	#43bbff	13	11	16	4	R	I	8	R	1	R	2	R	I	2	R	I	> 2	R	> 32	R	> 2	R	<= 1	S	<= 2
12291_4#40	2245STDY5699065	2010220270	ERR505755	ERS394166	1	UNIQUE	YES	Y	199	8	13	14	4	17	4	14	USA	IPD	IPD	Y	4	#0094df	15B/15C	#b98aff	0	0	0	<= 0.03	S	S	<= 0.03	S	<= 0.06	S	<= 0.06	S	S	<= 0.5	S	S	<= 0.5	S	0.06	S	0.06	S	<= 1	S	<= 2
12291_4#41	2245STDY5699066	2010220276	ERR505756	ERS394167	1	UNIQUE	YES	Y	695	16	13	4	4	6	113	18	USA	IPD	IPD	Y	27	#b88ae6	19A	#43bbff	8	0	11	0.12	R	S	0.06	S	<= 0.06	S	<= 0.06	S	S	<= 0.5	S	S	<= 0.5	S	0.06	S	0.06	S	<= 1	S	<= 2
12299_1#58	2245STDY5699266	2010220284	ERR506036	ERS394364	1	UNIQUE	YES	Y	433	1	1	4	1	18	58	17	USA	IPD	IPD	N	19	#e52f66	22F	#72db93	1	2	2	<= 0.03	S	S	<= 0.03	S	<= 0.06	S	<= 0.06	S	S	<= 0.5	S	S	<= 0.5	S	0.06	S	0.06	S	<= 1	S	<= 2
11679_1#16	2245STDY5608959	2010220285	ERR433980	ERS356324	1	UNIQUE	YES	Y	191	8	9	2	1	6	1	17	USA	#N/A	IPD	#N/A	15	#bd2c9b	7F	#c753d8	2	0	2	<= 0.03	S	S	<= 0.03	S	<= 0.06	S	<= 0.06	S	S	<= 0.5	S	S	<= 0.5	S	0.06	S	0.06	S	<= 1	S	<= 2
14673_4#56	2245STDY5982775	GPS_US_2010220290_R1	ERR742652	ERS558360	1	UNIQUE	YES	Y	695	16	13	4	4	6	113	18	USA	UKWN	UNKNOWN	N	27	#b88ae6	19F	#a5b4ff	0	0	3	<= 0.03	S	S	<= 0.03	S	<= 0.06	S	<= 0.06	S	S	<= 0.5	S	S	<= 0.5	S	0.06	S	0.06	S	<= 1	S	<= 2
12299_1#60	2245STDY5699268	2010220292	ERR506038	ERS394366	1	UNIQUE	YES	Y	338	7	13	8	6	1	6	8	USA	IPD	IPD	N	5	#9c34b3	23A	#ff81c6	19	1	24	0.5	R	S	0.25	S	<= 0.06	S	0.25	S	S	<= 0.5	S	S	<= 0.5	S	> 32	R	> 2	R	<= 1	S	<= 2
12838_1#70	2245STDY5699067	2010220298	ERR568759	ERS394168	1	UNIQUE	YES	Y	585	10	7	4	2	10	1	27	USA	IPD	IPD	Y	35	#e64f49	10A	#ff3a65	0	0	2	<= 0.03	S	S	<= 0.03	S	<= 0.06	S	<= 0.06	S	S	<= 0.5	S	S	<= 0.5	S	0.06	S	0.06	S	<= 1	S	<= 2
12299_1#61	2245STDY5699269	2010220299	ERR506039	ERS394367	1	UNIQUE	YES	Y	320	4	16	19	15	6	20	1	USA	IPD	IPD	N	1	#4867aa	19A	#43bbff	13	11	16	4	R	I	8	R	1	R	2	R	I	2	R	I	> 2	R	> 32	R	> 2	R	<= 1	S	<= 2
19084_8#165	2245STDY6179478	GPS_US2010220311_R1	ERR1422678	ERS1021651	1	UNIQUE	YES	Y	10222	18	12	4	44	14	77	645	USA	IPD	IPD	Y	59	#008982	35B	#ff9267	4	7	7	2	R	S	4	I	0.5	I	1	I	S	1	I	S	> 2	R	8	R	0.06	S	<= 1	S	<= 2
14673_4#57	2245STDY5982776	GPS_US_2010220324_R1	ERR742653	ERS558361	1	UNIQUE	YES	Y	1876	7	25	4	12	15	20	28	USA	IPD	IPD	N	13	#bc5fd1	6A	#bd009a	36	34	44	0.5	R	S	0.25	S	<= 0.06	S	0.25	S	S	<= 0.5	S	S	1	I	8	R	0.06	S	<= 1	S	<= 2
17966_5#140	2245STDY6106490	GPS_US_2010220334_R1	ERR1202590	ERS740526	1	UNIQUE	YES	Y	695	16	13	4	4	6	113	18	USA	IPD	IPD	Y	27	#b88ae6	19A	#43bbff	8	0	11	0.12	R	S	0.06	S	<= 0.06	S	<= 0.06	S	S	<= 0.5	S	S	<= 0.5	S	0.06	S	0.06	S	<= 1	S	<= 2
12291_4#44	2245STDY5699069	2010220340	ERR505758	ERS394170	1	UNIQUE	YES	Y	2966	5	8	8	66	9	103	245	USA	IPD	IPD	Y	158	#7c9032	16F	#8f93ff	37	4	2	<= 0.03	S	S	<= 0.03	S	<= 0.06	S	<= 0.06	S	S	<= 0.5	S	S	<= 0.5	S	> 32	R	> 2	R	<= 1	S	<= 2
12299_1#63	2245STDY5699271	2010220350	ERR506041	ERS394369	1	UNIQUE	YES	Y	191	8	9	2	1	6	1	17	USA	#N/A	IPD	#N/A	15	#bd2c9b	7F	#c753d8	2	0	2	<= 0.03	S	S	<= 0.03	S	<= 0.06	S	<= 0.06	S	S	<= 0.5	S	S	<= 0.5	S	0.06	S	0.06	S	<= 1	S	<= 2
12291_4#46	2245STDY5699071	2010223233	ERR505760	ERS394172	1	UNIQUE	YES	Y	816	5	40	4	19	10	1	27	USA	IPD	IPD	Y	36	#68c6a5	10A	#ff3a65	0	0	2	<= 0.03	S	S	<= 0.03	S	<= 0.06	S	<= 0.06	S	S	<= 0.5	S	S	<= 0.5	S	0.06	S	0.06	S	<= 1	S	<= 2
12291_4#47	2245STDY5699072	2010223244	ERR505761	ERS394173	1	UNIQUE	YES	Y	659	1	5	4	4	6	58	19	USA	IPD	IPD	Y	135	#4ec957	16F	#8f93ff	9	0	3	<= 0.03	S	S	<= 0.03	S	<= 0.06	S	<= 0.06	S	S	<= 0.5	S	S	<= 0.5	S	0.06	S	0.06	S	<= 1	S	<= 2
12291_4#48	2245STDY5699073	2010223245	ERR505762	ERS394174	1	UNIQUE	YES	Y	8197	7	13	8	10	25	6	8	USA	IPD	IPD	Y	5	#9c34b3	19A	#43bbff	17	1	22	1	R	S	0.06	S	<= 0.06	S	0.25	S	S	<= 0.5	S	S	<= 0.5	S	0.06	S	0.06	S	<= 1	S	<= 2
14673_4#23	2245STDY5982742	GPS_US_2010223248_R1	ERR742619	ERS558327	1	UNIQUE	YES	Y	558	18	12	4	44	14	77	97	USA	IPD	IPD	Y	59	#008982	35B	#ff9267	4	7	7	2	R	S	4	I	0.5	I	1	I	S	1	I	S	> 2	R	8	R	0.06	S	<= 1	S	<= 2
12299_1#65	2245STDY5699273	2010223249	ERR506043	ERS394371	1	UNIQUE	YES	Y	433	1	1	4	1	18	58	17	USA	IPD	IPD	N	19	#e52f66	22F	#72db93	1	2	2	<= 0.03	S	S	<= 0.03	S	<= 0.06	S	<= 0.06	S	S	<= 0.5	S	S	<= 0.5	S	0.06	S	0.06	S	<= 1	S	<= 2
13414_2#80	2245STDY5819597	2010223273	ERR600213	ERS455171	1	UNIQUE	YES	Y	191	8	9	2	1	6	1	17	USA	#N/A	IPD	#N/A	15	#bd2c9b	7F	#c753d8	2	0	2	<= 0.03	S	S	<= 0.03	S	<= 0.06	S	<= 0.06	S	S	<= 0.5	S	S	<= 0.5	S	0.06	S	0.06	S	<= 1	S	<= 2
11679_1#19	2245STDY5608962	2010223357	ERR433983	ERS356327	1	UNIQUE	YES	Y	393	10	43	41	18	13	49	6	USA	IPD	IPD	Y	38	#2c7040	38	#903049	2	4	0	<= 0.03	S	S	<= 0.03	S	<= 0.06	S	<= 0.06	S	S	<= 0.5	S	S	<= 0.5	S	0.06	S	0.06	S	<= 1	S	<= 2
14673_4#60	2245STDY5982779	GPS_US_2010225221_R1	ERR742656	ERS558364	1	UNIQUE	YES	Y	338	7	13	8	6	1	6	8	USA	IPD	IPD	N	5	#9c34b3	23A	#ff81c6	0	1	1	0.25	R	S	0.06	S	<= 0.06	S	0.12	S	S	<= 0.5	S	S	<= 0.5	S	0.06	S	0.06	S	<= 1	S	<= 2
17966_5#141	2245STDY6106491	GPS_US_2010225287_R1	ERR1202591	ERS740528	1	UNIQUE	YES	Y	191	8	9	2	1	6	1	17	USA	IPD	IPD	Y	15	#bd2c9b	7F	#c753d8	2	0	2	<= 0.03	S	S	<= 0.03	S	<= 0.06	S	<= 0.06	S	S	<= 0.5	S	S	<= 0.5	S	0.06	S	0.06	S	<= 1	S	<= 2
12299_1#78	2245STDY5699287	2010225288	ERR506055	ERS394384	1	UNIQUE	YES	Y	338	7	13	8	6	1	6	8	USA	IPD	IPD	N	5	#9c34b3	23A	#ff81c6	0	1	1	0.25	R	S	0.06	S	<= 0.06	S	0.12	S	S	<= 0.5	S	S	<= 0.5	S	8	R	0.06	S	<= 1	S	<= 2
14673_1#40	2245STDY5982469	GPS_US_2011200206	ERR742367	ERS558059	1	UNIQUE	YES	Y	191	8	9	2	1	6	1	17	USA	IPD	IPD	Y	15	#bd2c9b	7F	#c753d8	2	0	2	<= 0.03	S	S	<= 0.03	S	<= 0.06	S	<= 0.06	S	S	<= 0.5	S	S	<= 0.5	S	0.06	S	0.06	S	<= 1	S	<= 2
13414_3#45	2245STDY5819658	2012209214	ERR600260	ERS455231	1	UNIQUE	NO	Y	433	1	1	4	1	18	58	17	USA	IPD	IPD	N	19	#e52f66	22F	#72db93	1	2	2	<= 0.03	S	S	<= 0.03	S	<= 0.06	S	<= 0.06	S	S	<= 0.5	S	S	<= 0.5	S	0.06	S	0.06	S	<= 1	S	<= 2
13710_2#1	2245STDY5819515	2012210256	ERR662389	ERS455090	1	UNIQUE	YES	Y	63	2	5	36	12	17	21	14	USA	IPD	IPD	Y	9	#4c71e1	15A	#c5ac00	24	27	8	0.5	R	S	0.25	S	0.12	S	0.5	S	S	1	I	S	> 2	R	> 32	R	> 2	R	<= 1	S	<= 2
13710_2#28	2245STDY5819659	2012210259	ERR662416	ERS455232	1	UNIQUE	YES	Y	180	7	15	2	10	6	1	22	USA	IPD	IPD	N	12	#8cc14b	3	#7bcd36	2	3	2	<= 0.03	S	S	<= 0.03	S	<= 0.06	S	<= 0.06	S	S	<= 0.5	S	S	<= 0.5	S	0.06	S	0.06	S	<= 1	S	<= 2
13710_2#29	2245STDY5819660	2012210263	ERR662417	ERS455233	1	UNIQUE	YES	Y	220	10	20	14	1	9	1	29	USA	IPD	IPD	N	32	#8490db	12F	#0283f5	0	0	17	<= 0.03	S	S	<= 0.03	S	<= 0.06	S	<= 0.06	S	S	<= 0.5	S	S	<= 0.5	S	0.06	S	0.06	S	<= 1	S	<= 2
13414_3#48	2245STDY5819661	2012211509	ERR600261	ERS455234	1	UNIQUE	YES	Y	433	1	1	4	1	18	58	17	USA	IPD	IPD	N	19	#e52f66	22F	#72db93	1	2	2	<= 0.03	S	S	<= 0.03	S	<= 0.06	S	<= 0.06	S	S	<= 0.5	S	S	<= 0.5	S	0.06	S	0.06	S	<= 1	S	<= 2
13710_2#2	2245STDY5819516	2012211516	ERR662390	ERS455091	1	UNIQUE	YES	Y	199	8	13	14	4	17	4	14	USA	IPD	IPD	Y	4	#0094df	15B/15C	#b98aff	2	0	0	<= 0.03	S	S	<= 0.03	S	<= 0.06	S	<= 0.06	S	S	<= 0.5	S	S	<= 0.5	S	0.06	S	0.06	S	<= 1	S	<= 2
13414_2#81	2245STDY5819598	2012211517	ERR600214	ERS455172	1	UNIQUE	YES	Y	433	1	1	4	1	18	58	17	USA	IPD	IPD	Y	19	#e52f66	22F	#72db93	1	2	2	<= 0.03	S	S	<= 0.03	S	<= 0.06	S	<= 0.06	S	S	<= 0.5	S	S	<= 0.5	S	0.06	S	0.06	S	<= 1	S	<= 2
13710_2#33	2245STDY5819667	2012211643	ERR662421	ERS455240	1	UNIQUE	YES	Y	1451	10	16	19	15	6	20	1	USA	IPD	IPD	N	1	#4867aa	19A	#43bbff	13	11	26	4	R	I	8	R	1	R	4	R	R	4	R	R	> 2	R	> 32	R	> 2	R	<= 1	S	<= 2
13414_3#55	2245STDY5819668	2012211697	ERR600264	ERS455241	1	UNIQUE	YES	Y	2705	5	12	29	16	9	39	1	USA	IPD	IPD	N	3	#8854d2	33F	#006933	2	0	6	<= 0.03	S	S	<= 0.03	S	<= 0.06	S	<= 0.06	S	S	<= 0.5	S	S	<= 0.5	S	8	R	0.06	S	<= 1	S	<= 2
13710_2#34	2245STDY5819669	2012211745	ERR662422	ERS455242	1	UNIQUE	YES	Y	320	4	16	19	15	6	20	1	USA	IPD	IPD	N	1	#4867aa	19A	#43bbff	13	11	16	4	R	I	8	R	1	R	2	R	I	2	R	I	> 2	R	> 32	R	> 2	R	<= 1	S	<= 2
13710_2#35	2245STDY5819670	2012211927	ERR662423	ERS455243	1	UNIQUE	YES	Y	8289	1	2	27	18	6	4	18	USA	IPD	IPD	N	57	#ab5445	31	#55b5b0	12	0	0	<= 0.03	S	S	<= 0.03	S	<= 0.06	S	<= 0.06	S	S	<= 0.5	S	S	<= 0.5	S	0.06	S	0.06	S	<= 1	S	<= 2
13414_2#1	2245STDY5819518	2012211937	ERR600146	ERS455092	1	UNIQUE	YES	Y	433	1	1	4	1	18	58	17	USA	IPD	IPD	Y	19	#e52f66	22F	#72db93	1	2	2	<= 0.03	S	S	<= 0.03	S	<= 0.06	S	<= 0.06	S	S	<= 0.5	S	S	<= 0.5	S	0.06	S	0.06	S	<= 1	S	<= 2
13414_2#83	2245STDY5819600	2012211938	ERR600215	ERS455174	1	UNIQUE	YES	Y	1451	10	16	19	15	6	20	1	USA	IPD	IPD	Y	1	#4867aa	19A	#43bbff	13	11	16	4	R	I	8	R	1	R	2	R	I	2	R	I	> 2	R	> 32	R	> 2	R	<= 1	S	<= 2
13710_2#55	2245STDY5819706	2012212039	ERR662443	ERS455279	1	UNIQUE	YES	Y	568	1	2	29	18	6	4	18	USA	IPD	IPD	N	57	#ab5445	31	#55b5b0	12	0	0	<= 0.03	S	S	<= 0.03	S	<= 0.06	S	<= 0.06	S	S	<= 0.5	S	S	<= 0.5	S	8	R	0.06	S	<= 1	S	<= 2
13414_2#75	2245STDY5819592	2012212051	ERR600208	ERS455166	1	UNIQUE	YES	Y	10177	10	8	62	16	6	88	309	USA	IPD	IPD	Y	30	#996aba	10A	#ff3a65	2	0	0	<= 0.03	S	S	<= 0.03	S	<= 0.06	S	<= 0.06	S	S	<= 0.5	S	S	<= 0.5	S	0.06	S	0.06	S	<= 1	S	<= 2
13414_3#94	2245STDY5819707	2012212058	ERR600281	ERS455280	1	UNIQUE	YES	Y	1480	7	9	15	11	93	1	70	USA	IPD	IPD	N	98	#de443f	8	#00880d	3	5	5	<= 0.03	S	S	<= 0.03	S	<= 0.06	S	<= 0.06	S	S	<= 0.5	S	S	<= 0.5	S	0.06	S	0.06	S	<= 1	S	<= 2
13414_3#49	2245STDY5819662	2012212202	ERR600262	ERS455235	1	UNIQUE	YES	Y	191	8	9	2	1	6	1	17	USA	IPD	IPD	N	15	#bd2c9b	7F	#c753d8	2	0	2	<= 0.03	S	S	<= 0.03	S	<= 0.06	S	<= 0.06	S	S	<= 0.5	S	S	<= 0.5	S	0.06	S	0.06	S	<= 1	S	<= 2
13414_3#50	2245STDY5819663	2012212203	ERR600263	ERS455236	1	UNIQUE	NO	N	62	2	5	29	12	16	3	14	USA	IPD	#N/A	N	3	#8854d2	11A	#3647b2	2	6	0	<= 0.03	S	S	<= 0.03	S	<= 0.06	S	<= 0.06	S	S	<= 0.5	S	S	<= 0.5	S	0.06	S	0.06	S	<= 1	S	<= 2
17966_5#146	2245STDY6106499	GPS_US_2012212203_R1	ERR1202596	ERS740544	1	UNIQUE	YES	Y	62	2	5	29	12	16	3	14	USA	IPD	IPD	N	3	#8854d2	11A	#3647b2	2	6	0	<= 0.03	S	S	<= 0.03	S	<= 0.06	S	<= 0.06	S	S	<= 0.5	S	S	<= 0.5	S	0.06	S	0.06	S	<= 1	S	<= 2
13710_2#30	2245STDY5819664	2012212204	ERR662418	ERS455237	1	UNIQUE	YES	Y	42	1	8	9	9	6	4	6	USA	IPD	IPD	N	7	#db75f1	23A	#ff81c6	2	0	6	<= 0.03	S	S	<= 0.03	S	<= 0.06	S	<= 0.06	S	S	<= 0.5	S	S	<= 0.5	S	0.06	S	0.06	S	<= 1	S	<= 2
13710_2#15	2245STDY5819599	2012212205	ERR662403	ERS455173	1	UNIQUE	YES	Y	2154	8	13	4	4	17	4	14	USA	IPD	IPD	Y	4	#0094df	15B/15C	#b98aff	2	6	2	<= 0.03	S	S	<= 0.03	S	<= 0.06	S	<= 0.06	S	S	<= 0.5	S	S	<= 0.5	S	8	R	0.06	S	<= 1	S	<= 2
13710_2#31	2245STDY5819665	2012212206	ERR662419	ERS455238	1	UNIQUE	YES	Y	220	10	20	14	1	9	1	29	USA	IPD	IPD	N	32	#8490db	12F	#0283f5	0	0	17	<= 0.03	S	S	<= 0.03	S	<= 0.06	S	<= 0.06	S	S	<= 0.5	S	S	<= 0.5	S	0.06	S	0.06	S	<= 1	S	<= 2
13710_2#32	2245STDY5819666	2012212207	ERR662420	ERS455239	1	UNIQUE	YES	Y	220	10	20	14	1	9	1	29	USA	IPD	IPD	N	32	#8490db	12F	#0283f5	0	0	17	<= 0.03	S	S	<= 0.03	S	<= 0.06	S	<= 0.06	S	S	<= 0.5	S	S	<= 0.5	S	0.06	S	0.06	S	<= 1	S	<= 2
13414_3#59	2245STDY5819672	2012212521	ERR600265	ERS455245	1	UNIQUE	YES	Y	1379	1	5	9	12	94	28	20	USA	IPD	IPD	N	89	#e08d31	6C	#2651d6	19	31	8	1	R	S	1	S	0.12	S	0.25	S	S	<= 0.5	S	S	2	R	8	R	0.06	S	<= 1	S	<= 2
13414_2#85	2245STDY5819602	2012212529	ERR600217	ERS455176	1	UNIQUE	YES	Y	191	8	9	2	1	6	1	17	USA	UKWN	UNKNOWN	N	15	#bd2c9b	7F	#c753d8	2	0	2	<= 0.03	S	S	<= 0.03	S	<= 0.06	S	<= 0.06	S	S	<= 0.5	S	S	<= 0.5	S	0.06	S	0.06	S	<= 1	S	<= 2
13414_2#84	2245STDY5819601	2012212660	ERR600216	ERS455175	1	UNIQUE	YES	Y	191	8	9	2	1	6	1	17	USA	IPD	IPD	Y	15	#bd2c9b	7F	#c753d8	2	0	2	<= 0.03	S	S	<= 0.03	S	<= 0.06	S	<= 0.06	S	S	<= 0.5	S	S	<= 0.5	S	0.06	S	0.06	S	<= 1	S	<= 2
13414_2#2	2245STDY5819519	2012212663	ERR600147	ERS455093	1	UNIQUE	YES	Y	100	5	12	29	12	9	39	18	USA	IPD	IPD	Y	3	#8854d2	33F	#006933	2	0	6	<= 0.03	S	S	<= 0.03	S	<= 0.06	S	<= 0.06	S	S	<= 0.5	S	S	<= 0.5	S	8	R	0.06	S	<= 1	S	<= 2
13710_2#36	2245STDY5819671	2012212666	ERR662424	ERS455244	1	UNIQUE	YES	Y	460	5	7	4	10	10	1	27	USA	IPD	IPD	N	64	#2b6bf4	6A	#bd009a	23	0	11	0.06	S	S	<= 0.03	S	<= 0.06	S	<= 0.06	S	S	<= 0.5	S	S	<= 0.5	S	0.06	S	0.06	S	<= 1	S	<= 2
13710_2#37	2245STDY5819673	2012213280	ERR662425	ERS455246	1	UNIQUE	YES	Y	220	10	20	14	1	9	1	29	USA	IPD	IPD	N	32	#8490db	12F	#0283f5	0	0	2	<= 0.03	S	S	<= 0.03	S	<= 0.06	S	<= 0.06	S	S	<= 0.5	S	S	<= 0.5	S	0.06	S	0.06	S	<= 1	S	<= 2
13414_2#3	2245STDY5819520	2012213285	ERR600148	ERS455094	1	UNIQUE	YES	Y	433	1	1	4	1	18	58	17	USA	IPD	IPD	Y	19	#e52f66	22F	#72db93	1	2	2	<= 0.03	S	S	<= 0.03	S	<= 0.06	S	<= 0.06	S	S	<= 0.5	S	S	<= 0.5	S	0.06	S	0.06	S	<= 1	S	<= 2
13710_2#38	2245STDY5819675	2012213944	ERR662426	ERS455248	1	UNIQUE	YES	Y	12714	16	565	4	5	6	197	14	USA	IPD	IPD	N	27	#b88ae6	19A	#43bbff	0	29	11	0.12	R	S	0.12	S	<= 0.06	S	<= 0.06	S	S	<= 0.5	S	S	<= 0.5	S	0.06	S	0.06	S	<= 1	S	<= 2
13414_2#4	2245STDY5819521	2012213946	ERR600149	ERS455095	1	UNIQUE	YES	Y	100	5	12	29	12	9	39	18	USA	IPD	IPD	Y	3	#8854d2	33F	#006933	2	0	6	<= 0.03	S	S	<= 0.03	S	<= 0.06	S	<= 0.06	S	S	<= 0.5	S	S	<= 0.5	S	8	R	0.06	S	<= 1	S	<= 2
13710_2#39	2245STDY5819676	2012213962	ERR662427	ERS455249	1	UNIQUE	YES	Y	10769	1	2	40	1	14	3	18	USA	IPD	IPD	N	431	#8851a2	19F	#a5b4ff	1	0	2	<= 0.03	S	S	<= 0.03	S	<= 0.06	S	<= 0.06	S	S	<= 0.5	S	S	<= 0.5	S	0.06	S	0.06	S	<= 1	S	<= 2
13710_2#3	2245STDY5819522	2012213977	ERR662391	ERS455096	1	UNIQUE	YES	Y	338	7	13	8	6	1	6	8	USA	IPD	IPD	Y	5	#9c34b3	19A	#43bbff	0	1	1	0.25	R	S	0.06	S	<= 0.06	S	0.12	S	S	<= 0.5	S	S	<= 0.5	S	8	R	0.06	S	<= 1	S	<= 2
13414_3#64	2245STDY5819677	2012213979	ERR600267	ERS455250	1	UNIQUE	YES	Y	1373	7	43	8	6	25	6	8	USA	UKWN	UNKNOWN	N	5	#9c34b3	23B	#01832a	0	1	1	0.25	R	S	0.06	S	<= 0.06	S	0.12	S	S	<= 0.5	S	S	<= 0.5	S	0.06	S	0.06	S	<= 1	S	<= 2
13414_2#6	2245STDY5819523	2012213994	ERR600150	ERS455097	1	UNIQUE	YES	Y	439	1	8	9	2	6	4	6	USA	IPD	IPD	Y	7	#db75f1	23B	#01832a	0	0	0	<= 0.03	S	S	<= 0.03	S	<= 0.06	S	<= 0.06	S	S	<= 0.5	S	S	<= 0.5	S	0.06	S	0.06	S	<= 1	S	<= 2
13710_2#40	2245STDY5819678	2012213996	ERR662428	ERS455251	1	UNIQUE	YES	Y	199	8	13	14	4	17	4	14	USA	IPD	IPD	N	4	#0094df	15B/15C	#b98aff	2	0	12	<= 0.03	S	S	<= 0.03	S	<= 0.06	S	<= 0.06	S	S	<= 0.5	S	S	<= 0.5	S	0.06	S	0.06	S	<= 1	S	<= 2
13414_3#66	2245STDY5819679	2012214024	ERR600268	ERS455252	1	UNIQUE	YES	Y	199	8	13	14	4	17	4	14	USA	IPD	IPD	N	4	#0094df	19A	#43bbff	0	29	11	0.12	R	S	0.12	S	<= 0.06	S	<= 0.06	S	S	<= 0.5	S	S	<= 0.5	S	8	R	0.06	S	<= 1	S	<= 2
13414_2#7	2245STDY5819524	2012214035	ERR600151	ERS455098	1	UNIQUE	YES	Y	2344	8	13	14	4	17	4	1	USA	IPD	IPD	Y	4	#0094df	19A	#43bbff	18	12	8	2	R	S	2	S	0.5	I	1	I	S	1	I	S	> 2	R	8	R	0.06	S	<= 1	S	<= 2
13414_3#61	2245STDY5819674	2012214276	ERR600266	ERS455247	1	UNIQUE	YES	Y	433	1	1	4	1	18	58	17	USA	IPD	IPD	N	19	#e52f66	22F	#72db93	1	2	2	<= 0.03	S	S	<= 0.03	S	<= 0.06	S	<= 0.06	S	S	<= 0.5	S	S	<= 0.5	S	0.06	S	0.06	S	<= 1	S	<= 2
13710_2#4	2245STDY5819525	2012214376	ERR662392	ERS455099	1	UNIQUE	YES	Y	568	1	2	29	18	6	4	18	USA	IPD	IPD	Y	57	#ab5445	31	#55b5b0	82	0	0	<= 0.03	S	S	<= 0.03	S	<= 0.06	S	<= 0.06	S	S	<= 0.5	S	S	<= 0.5	S	0.06	S	0.06	S	<= 1	S	<= 2
13414_3#68	2245STDY5819681	2012214377	ERR600269	ERS455254	1	UNIQUE	YES	Y	306	12	8	13	5	16	4	20	USA	IPD	IPD	N	31	#e18e31	1	#416800	23	6	5	<= 0.03	S	S	<= 0.03	S	<= 0.06	S	<= 0.06	S	S	<= 0.5	S	S	<= 0.5	S	0.06	S	0.06	S	<= 1	S	<= 2
13710_2#41	2245STDY5819680	2012214401	ERR662429	ERS455253	1	UNIQUE	YES	Y	7314	1	1	4	1	18	20	17	USA	IPD	IPD	N	19	#e52f66	22F	#72db93	1	2	2	<= 0.03	S	S	<= 0.03	S	<= 0.06	S	<= 0.06	S	S	<= 0.5	S	S	<= 0.5	S	8	R	0.06	S	<= 1	S	<= 2
13414_2#9	2245STDY5819526	2012214417	ERR600152	ERS455100	1	UNIQUE	YES	Y	338	7	13	8	6	1	6	8	USA	IPD	IPD	Y	5	#9c34b3	23A	#ff81c6	0	1	1	0.25	R	S	0.06	S	<= 0.06	S	0.12	S	S	<= 0.5	S	S	<= 0.5	S	0.06	S	0.06	S	<= 1	S	<= 2
13710_2#42	2245STDY5819682	2012214420	ERR662430	ERS455255	1	UNIQUE	YES	Y	392	7	5	1	1	6	31	14	USA	IPD	IPD	N	49	#958031	17F	#7b348b	11	0	0	<= 0.03	S	S	<= 0.03	S	<= 0.06	S	<= 0.06	S	S	<= 0.5	S	S	<= 0.5	S	0.06	S	0.06	S	<= 1	S	<= 2
13710_2#7	2245STDY5819534	2012214433	ERR662395	ERS455108	1	UNIQUE	YES	Y	62	2	5	29	12	16	3	14	USA	IPD	IPD	Y	3	#8854d2	11A	#3647b2	2	6	153	<= 0.03	S	S	<= 0.03	S	<= 0.06	S	<= 0.06	S	S	<= 0.5	S	S	<= 0.5	S	0.06	S	0.06	S	<= 1	S	<= 2
13710_2#5	2245STDY5819527	2012214434	ERR662393	ERS455101	1	UNIQUE	YES	Y	199	8	13	14	4	17	4	14	USA	IPD	IPD	Y	4	#0094df	15B/15C	#b98aff	2	0	2	<= 0.03	S	S	<= 0.03	S	<= 0.06	S	<= 0.06	S	S	<= 0.5	S	S	<= 0.5	S	0.06	S	0.06	S	<= 1	S	<= 2
13414_2#11	2245STDY5819528	2012214435	ERR600153	ERS455102	1	UNIQUE	YES	Y	393	10	43	41	18	13	49	6	USA	IPD	IPD	Y	38	#2c7040	38	#903049	2	4	0	<= 0.03	S	S	<= 0.03	S	<= 0.06	S	<= 0.06	S	S	<= 0.5	S	S	<= 0.5	S	0.06	S	0.06	S	<= 1	S	<= 2
13414_2#18	2245STDY5819535	2012214442	ERR600158	ERS455109	1	UNIQUE	YES	Y	220	10	20	14	1	9	1	29	USA	IPD	IPD	Y	32	#8490db	12F	#0283f5	0	0	2	<= 0.03	S	S	<= 0.03	S	<= 0.06	S	<= 0.06	S	S	<= 0.5	S	S	<= 0.5	S	0.06	S	0.06	S	<= 1	S	<= 2
13414_3#73	2245STDY5819686	2012214443	ERR600272	ERS455259	1	UNIQUE	YES	Y	1269	7	11	10	1	6	76	14	USA	IPD	IPD	N	6	#57a627	9V	#01d7a7	1	0	0	<= 0.03	S	S	<= 0.03	S	<= 0.06	S	<= 0.06	S	S	<= 0.5	S	S	<= 0.5	S	0.06	S	0.06	S	<= 1	S	<= 2
13710_2#8	2245STDY5819536	2012214448	ERR662396	ERS455110	1	UNIQUE	YES	Y	10493	8	12	4	44	14	77	97	USA	IPD	IPD	Y	59	#008982	35B	#ff9267	4	7	7	2	R	S	4	I	0.5	I	1	I	S	1	I	S	> 2	R	8	R	0.06	S	<= 1	S	<= 2
13414_2#86	2245STDY5819603	2012214450	ERR600218	ERS455177	1	UNIQUE	YES	Y	199	8	13	14	4	17	4	14	USA	IPD	IPD	Y	4	#0094df	15B/15C	#b98aff	2	0	2	<= 0.03	S	S	<= 0.03	S	<= 0.06	S	<= 0.06	S	S	<= 0.5	S	S	<= 0.5	S	0.06	S	0.06	S	<= 1	S	<= 2
13710_2#44	2245STDY5819687	2012214461	ERR662432	ERS455260	1	UNIQUE	YES	Y	191	8	9	2	1	6	1	17	USA	IPD	IPD	N	15	#bd2c9b	7F	#c753d8	2	0	2	<= 0.03	S	S	<= 0.03	S	<= 0.06	S	<= 0.06	S	S	<= 0.5	S	S	<= 0.5	S	0.06	S	0.06	S	<= 1	S	<= 2
13414_2#20	2245STDY5819537	2012214475	ERR600159	ERS455111	1	UNIQUE	YES	Y	320	4	16	19	15	6	20	1	USA	IPD	IPD	Y	1	#4867aa	19A	#43bbff	13	11	16	4	R	I	8	R	1	R	2	R	I	2	R	I	> 2	R	> 32	R	> 2	R	<= 1	S	<= 2
13710_2#45	2245STDY5819688	2012214479	ERR662433	ERS455261	1	UNIQUE	YES	Y	558	18	12	4	44	14	77	97	USA	IPD	IPD	N	59	#008982	35B	#ff9267	4	7	7	2	R	S	4	I	0.5	I	1	I	S	1	I	S	> 2	R	8	R	0.06	S	<= 1	S	<= 2
13414_2#87	2245STDY5819604	2012214484	ERR600219	ERS455178	1	UNIQUE	YES	Y	12711	8	555	14	4	17	4	14	USA	IPD	IPD	N	4	#0094df	15B/15C	#b98aff	15	0	2	0.25	R	S	0.25	S	0.12	S	0.25	S	S	<= 0.5	S	S	2	R	8	R	0.06	S	<= 1	S	<= 2
13414_2#90	2245STDY5819607	2012214490	ERR600221	ERS455181	1	UNIQUE	YES	Y	191	8	9	2	1	6	1	17	USA	IPD	IPD	Y	15	#bd2c9b	7F	#c753d8	2	0	2	<= 0.03	S	S	<= 0.03	S	<= 0.06	S	<= 0.06	S	S	<= 0.5	S	S	<= 0.5	S	0.06	S	0.06	S	<= 1	S	<= 2
13414_2#88	2245STDY5819605	2012214497	ERR600220	ERS455179	1	UNIQUE	YES	Y	3280	7	13	23	6	25	6	14	USA	IPD	IPD	Y	132	#cf3f29	15B/15C	#b98aff	7	8	9	0.25	R	S	0.5	S	0.12	S	0.12	S	S	<= 0.5	S	S	<= 0.5	S	8	R	0.06	S	<= 1	S	<= 2
13414_3#76	2245STDY5819689	2012214499	ERR600273	ERS455262	1	UNIQUE	YES	Y	433	1	1	4	1	18	58	17	USA	IPD	IPD	N	19	#e52f66	22F	#72db93	1	2	2	<= 0.03	S	S	<= 0.03	S	<= 0.06	S	<= 0.06	S	S	<= 0.5	S	S	<= 0.5	S	0.06	S	0.06	S	<= 1	S	<= 2
13710_2#16	2245STDY5819606	2012214505	ERR662404	ERS455180	1	UNIQUE	YES	Y	63	2	5	36	12	17	21	14	USA	IPD	IPD	Y	9	#4c71e1	15A	#c5ac00	24	27	28	0.25	R	S	<= 0.03	S	<= 0.06	S	0.12	S	S	<= 0.5	S	S	<= 0.5	S	> 32	R	> 2	R	<= 1	S	<= 2
13414_3#77	2245STDY5819690	2012214908	ERR600274	ERS455263	1	UNIQUE	YES	Y	1848	10	8	30	35	6	1	9	USA	IPD	IPD	N	99	#4aa5d4	19A	#43bbff	2	44	2	<= 0.03	S	S	<= 0.03	S	<= 0.06	S	<= 0.06	S	S	<= 0.5	S	S	<= 0.5	S	> 32	R	> 2	R	<= 1	S	<= 2
13414_2#21	2245STDY5819538	2012214919	ERR600160	ERS455112	1	UNIQUE	YES	Y	717	5	35	29	1	45	39	18	USA	IPD	IPD	Y	3	#8854d2	33F	#006933	2	72	6	<= 0.03	S	S	<= 0.03	S	<= 0.06	S	<= 0.06	S	S	<= 0.5	S	S	<= 0.5	S	> 32	R	> 2	R	<= 1	S	<= 2
13414_2#92	2245STDY5819609	2012214921	ERR600223	ERS455183	1	UNIQUE	YES	Y	338	7	13	8	6	1	6	8	USA	IPD	IPD	Y	5	#9c34b3	23A	#ff81c6	0	1	1	0.25	R	S	0.06	S	<= 0.06	S	0.12	S	S	<= 0.5	S	S	<= 0.5	S	0.06	S	0.06	S	<= 1	S	<= 2
13414_2#22	2245STDY5819539	2012214924	ERR600161	ERS455113	1	UNIQUE	YES	Y	271	4	16	19	15	6	20	26	USA	IPD	IPD	Y	1	#4867aa	19F	#a5b4ff	13	16	47	2	R	S	2	S	0.5	I	1	I	S	1	I	S	> 2	R	> 32	R	> 2	R	<= 1	S	<= 2
13414_2#91	2245STDY5819608	2012214930	ERR600222	ERS455182	1	UNIQUE	YES	Y	10223	10	16	19	15	429	20	1	USA	IPD	IPD	Y	1	#4867aa	19A	#43bbff	13	11	16	4	R	I	8	R	1	R	2	R	I	2	R	I	> 2	R	8	R	0.06	S	<= 1	S	<= 2
13710_2#46	2245STDY5819691	2012214931	ERR662434	ERS455264	1	UNIQUE	YES	Y	5258	2	5	4	10	13	1	18	USA	IPD	IPD	N	217	#3d7f43	34	#ff897c	0	0	0	<= 0.03	S	S	<= 0.03	S	<= 0.06	S	<= 0.06	S	S	<= 0.5	S	S	<= 0.5	S	0.06	S	0.06	S	<= 1	S	<= 2
13414_2#23	2245STDY5819540	2012214932	ERR600162	ERS455114	1	UNIQUE	YES	Y	162	7	11	10	1	6	8	14	USA	IPD	IPD	Y	6	#57a627	15B/15C	#b98aff	1	0	0	<= 0.03	S	S	<= 0.03	S	<= 0.06	S	<= 0.06	S	S	<= 0.5	S	S	<= 0.5	S	0.06	S	0.06	S	<= 1	S	<= 2
13710_2#17	2245STDY5819610	2012214951	ERR662405	ERS455184	1	UNIQUE	YES	Y	393	10	43	41	18	13	49	6	USA	IPD	IPD	Y	38	#2c7040	38	#903049	2	4	0	<= 0.03	S	S	<= 0.03	S	<= 0.06	S	<= 0.06	S	S	<= 0.5	S	S	<= 0.5	S	0.06	S	0.06	S	<= 1	S	<= 2
13414_3#79	2245STDY5819692	2012214952	ERR600275	ERS455265	1	UNIQUE	YES	Y	191	8	9	2	1	6	1	17	USA	IPD	IPD	N	15	#bd2c9b	7F	#c753d8	2	0	2	<= 0.03	S	S	<= 0.03	S	<= 0.06	S	<= 0.06	S	S	<= 0.5	S	S	<= 0.5	S	0.06	S	0.06	S	<= 1	S	<= 2
14673_1#2	2245STDY5982431	GPS_US_2012215002	ERR742335	ERS558021	1	UNIQUE	YES	Y	320	4	16	19	15	6	20	1	USA	IPD	IPD	N	1	#4867aa	19A	#43bbff	13	11	16	4	R	I	8	R	1	R	2	R	I	2	R	I	> 2	R	> 32	R	> 2	R	<= 1	S	<= 2
13414_2#94	2245STDY5819611	2012215019	ERR600224	ERS455185	1	UNIQUE	YES	Y	695	16	13	4	4	6	113	18	USA	IPD	IPD	Y	27	#b88ae6	19A	#43bbff	8	0	11	0.12	R	S	0.06	S	<= 0.06	S	<= 0.06	S	S	<= 0.5	S	S	<= 0.5	S	0.06	S	0.06	S	<= 1	S	<= 2
13710_2#48	2245STDY5819694	2012215020	ERR662436	ERS455267	1	UNIQUE	YES	Y	816	5	40	4	19	10	1	27	USA	IPD	IPD	N	36	#68c6a5	10A	#ff3a65	0	0	2	<= 0.03	S	S	<= 0.03	S	<= 0.06	S	<= 0.06	S	S	<= 0.5	S	S	<= 0.5	S	8	R	0.06	S	<= 1	S	<= 2
13414_3#70	2245STDY5819683	2012215453	ERR600270	ERS455256	1	UNIQUE	YES	Y	180	7	15	2	10	6	1	22	USA	IPD	IPD	N	12	#8cc14b	3	#7bcd36	2	3	2	<= 0.03	S	S	<= 0.03	S	<= 0.06	S	<= 0.06	S	S	<= 0.5	S	S	<= 0.5	S	0.06	S	0.06	S	<= 1	S	<= 2
13710_2#47	2245STDY5819693	2012215474	ERR662435	ERS455266	1	UNIQUE	YES	Y	1840	1	10	1	10	15	17	6	USA	IPD	IPD	N	156	#9cbc63	16F	#8f93ff	0	10	14	0.06	S	S	<= 0.03	S	<= 0.06	S	0.12	S	S	<= 0.5	S	S	<= 0.5	S	8	R	0.06	S	<= 1	S	<= 2
13710_1#59	2245STDY5819470	2012215593	ERR662375	ERS455042	1	UNIQUE	YES	Y	558	18	12	4	44	14	77	97	USA	IPD	IPD	Y	59	#008982	35D	#72a555	4	7	7	2	R	S	4	I	0.5	I	1	I	S	1	I	S	> 2	R	8	R	0.06	S	<= 1	S	<= 2
13353_7#63	2245STDY5819772	2012215605	ERR596410	ERS455344	1	UNIQUE	YES	Y	558	18	12	4	44	14	77	97	USA	IPD	IPD	N	59	#008982	35B	#ff9267	4	7	7	2	R	S	4	I	0.5	I	1	I	S	1	I	S	> 2	R	8	R	0.06	S	<= 1	S	<= 2
13710_1#60	2245STDY5819471	2012215608	ERR662376	ERS455043	1	UNIQUE	YES	Y	10766	18	12	4	6	14	77	97	USA	IPD	IPD	Y	59	#008982	35D	#72a555	4	7	7	2	R	S	4	I	0.5	I	1	I	S	1	I	S	> 2	R	0.06	S	0.06	S	<= 1	S	<= 2
13353_7#64	2245STDY5819773	2012215622	ERR596411	ERS455345	1	UNIQUE	YES	Y	2705	5	12	29	16	9	39	1	USA	IPD	IPD	N	3	#8854d2	33F	#006933	2	0	6	<= 0.03	S	S	<= 0.03	S	<= 0.06	S	<= 0.06	S	S	<= 0.5	S	S	<= 0.5	S	8	R	0.06	S	<= 1	S	<= 2
13710_1#61	2245STDY5819472	2012215624	ERR662377	ERS455044	1	UNIQUE	YES	Y	180	7	15	2	10	6	1	22	USA	IPD	IPD	Y	12	#8cc14b	3	#7bcd36	2	3	2	<= 0.03	S	S	<= 0.03	S	<= 0.06	S	<= 0.06	S	S	<= 0.5	S	S	<= 0.5	S	0.06	S	0.06	S	<= 1	S	<= 2
13353_7#65	2245STDY5819774	2012215639	ERR596412	ERS455346	1	UNIQUE	YES	Y	62	2	5	29	12	16	3	14	USA	IPD	IPD	N	3	#8854d2	11A	#3647b2	2	6	0	<= 0.03	S	S	<= 0.03	S	<= 0.06	S	<= 0.06	S	S	<= 0.5	S	S	<= 0.5	S	8	R	0.06	S	<= 1	S	<= 2
13710_1#62	2245STDY5819473	2012215640	ERR662378	ERS455045	1	UNIQUE	YES	Y	12713	18	12	4	44	14	737	813	USA	IPD	IPD	Y	59	#008982	35B	#ff9267	81	91	7	2	R	S	8	R	1	R	1	I	S	1	I	S	> 2	R	8	R	0.06	S	<= 1	S	<= 2
13710_1#30	2245STDY5819775	2012215656	ERR662346	ERS455347	1	UNIQUE	YES	Y	568	1	2	29	18	6	4	18	USA	IPD	IPD	N	57	#ab5445	31	#55b5b0	12	0	0	<= 0.03	S	S	<= 0.03	S	<= 0.06	S	<= 0.06	S	S	<= 0.5	S	S	<= 0.5	S	0.06	S	0.06	S	<= 1	S	<= 2
13710_2#49	2245STDY5819695	2012215769	ERR662437	ERS455268	1	UNIQUE	YES	Y	11728	8	9	2	1	6	1	673	USA	IPD	IPD	N	15	#bd2c9b	7F	#c753d8	2	0	2	<= 0.03	S	S	<= 0.03	S	<= 0.06	S	<= 0.06	S	S	<= 0.5	S	S	<= 0.5	S	0.06	S	0.06	S	<= 1	S	<= 2
13414_3#83	2245STDY5819696	2012215786	ERR600276	ERS455269	1	UNIQUE	YES	Y	1390	10	13	1	43	98	1	20	USA	IPD	IPD	N	111	#226a4d	6C	#2651d6	15	16	8	1	R	S	1	S	0.5	I	0.5	S	S	<= 0.5	S	S	> 2	R	8	R	0.06	S	<= 1	S	<= 2
13414_2#95	2245STDY5819612	2012215791	ERR600225	ERS455186	1	UNIQUE	YES	Y	7314	1	1	4	1	18	20	17	USA	IPD	IPD	Y	19	#e52f66	22F	#72db93	1	2	2	<= 0.03	S	S	<= 0.03	S	<= 0.06	S	<= 0.06	S	S	<= 0.5	S	S	<= 0.5	S	8	R	0.06	S	<= 1	S	<= 2
13414_2#24	2245STDY5819541	2012215792	ERR600163	ERS455115	1	UNIQUE	YES	Y	2269	8	13	14	4	4	4	14	USA	IPD	IPD	Y	4	#0094df	19A	#43bbff	33	29	11	0.12	R	S	0.06	S	<= 0.06	S	<= 0.06	S	S	<= 0.5	S	S	<= 0.5	S	8	R	0.06	S	<= 1	S	<= 2
13414_3#84	2245STDY5819697	2012215804	ERR600277	ERS455270	1	UNIQUE	YES	Y	1373	7	43	8	6	25	6	8	USA	IPD	IPD	N	5	#9c34b3	23B	#01832a	0	1	1	0.25	R	S	0.06	S	<= 0.06	S	0.12	S	S	<= 0.5	S	S	<= 0.5	S	0.06	S	0.06	S	<= 1	S	<= 2
13414_3#85	2245STDY5819698	2012215821	ERR600278	ERS455271	1	UNIQUE	YES	Y	180	7	15	2	10	6	1	22	USA	IPD	IPD	N	12	#8cc14b	3	#7bcd36	2	0	111	0.06	S	S	0.06	S	<= 0.06	S	0.25	S	S	<= 0.5	S	S	1	I	> 32	R	> 2	R	<= 1	S	<= 2
13414_2#25	2245STDY5819542	2012215830	ERR600164	ERS455116	1	UNIQUE	YES	Y	1635	10	7	4	19	10	40	27	USA	IPD	IPD	Y	36	#68c6a5	35F	#ffa955	0	0	3	<= 0.03	S	S	<= 0.03	S	<= 0.06	S	<= 0.06	S	S	<= 0.5	S	S	<= 0.5	S	FLAG FLAG	FLAG	FLAG FLAG	FLAG	FLAG FLAG	FLAG	FLAG FLAG
13414_3#71	2245STDY5819684	2012215847	ERR600271	ERS455257	1	UNIQUE	YES	Y	3157	1	5	4	4	6	26	6	USA	IPD	IPD	N	135	#4ec957	16F	#8f93ff	0	0	116	0.06	S	S	0.06	S	<= 0.06	S	<= 0.06	S	S	<= 0.5	S	S	<= 0.5	S	0.06	S	0.06	S	<= 1	S	<= 2
13414_2#12	2245STDY5819529	2012215849	ERR600154	ERS455103	1	UNIQUE	YES	Y	2705	5	12	29	16	9	39	1	USA	IPD	IPD	Y	3	#8854d2	33F	#006933	2	0	6	<= 0.03	S	S	<= 0.03	S	<= 0.06	S	<= 0.06	S	S	<= 0.5	S	S	<= 0.5	S	8	R	0.06	S	<= 1	S	<= 2
13414_3#1	2245STDY5819614	2012216037	ERR600226	ERS455187	1	UNIQUE	YES	Y	433	1	1	4	1	18	58	17	USA	IPD	IPD	N	19	#e52f66	22F	#72db93	1	2	2	<= 0.03	S	S	<= 0.03	S	<= 0.06	S	<= 0.06	S	S	<= 0.5	S	S	<= 0.5	S	0.06	S	0.06	S	<= 1	S	<= 2
13710_2#50	2245STDY5819700	2012216057	ERR662438	ERS455273	1	UNIQUE	YES	Y	180	7	15	2	10	6	1	22	USA	IPD	IPD	N	12	#8cc14b	3	#7bcd36	2	3	2	<= 0.03	S	S	<= 0.03	S	<= 0.06	S	<= 0.06	S	S	<= 0.5	S	S	<= 0.5	S	0.06	S	0.06	S	<= 1	S	<= 2
13710_2#6	2245STDY5819530	2012217273	ERR662394	ERS455104	1	UNIQUE	YES	Y	220	10	20	14	1	9	1	29	USA	IPD	IPD	Y	32	#8490db	12F	#0283f5	0	0	17	<= 0.03	S	S	<= 0.03	S	<= 0.06	S	<= 0.06	S	S	<= 0.5	S	S	<= 0.5	S	0.06	S	0.06	S	<= 1	S	<= 2
13414_2#14	2245STDY5819531	2012217274	ERR600155	ERS455105	1	UNIQUE	YES	Y	2705	5	12	29	16	9	39	1	USA	IPD	IPD	Y	3	#8854d2	33F	#006933	2	0	6	<= 0.03	S	S	<= 0.03	S	<= 0.06	S	<= 0.06	S	S	<= 0.5	S	S	<= 0.5	S	8	R	0.06	S	<= 1	S	<= 2
13414_2#15	2245STDY5819532	2012217544	ERR600156	ERS455106	1	UNIQUE	YES	Y	320	4	16	19	15	6	20	1	USA	IPD	IPD	Y	1	#4867aa	19A	#43bbff	13	11	16	4	R	I	8	R	1	R	2	R	I	2	R	I	> 2	R	> 32	R	> 2	R	<= 1	S	<= 2
13414_2#16	2245STDY5819533	2012217851	ERR600157	ERS455107	1	UNIQUE	YES	Y	199	8	13	14	4	17	4	14	USA	IPD	IPD	Y	4	#0094df	15B/15C	#b98aff	2	0	2	<= 0.03	S	S	<= 0.03	S	<= 0.06	S	<= 0.06	S	S	<= 0.5	S	S	<= 0.5	S	0.06	S	0.06	S	<= 1	S	<= 2
13414_1#64	2245STDY5819485	2012217854	ERR600121	ERS455060	1	UNIQUE	NO	Y	180	7	15	2	10	6	1	22	USA	IPD	IPD	Y	12	#8cc14b	3	#7bcd36	2	3	2	<= 0.03	S	S	<= 0.03	S	<= 0.06	S	<= 0.06	S	S	<= 0.5	S	S	<= 0.5	S	0.06	S	0.06	S	<= 1	S	<= 2
13414_2#28	2245STDY5819545	2012217982	ERR600166	ERS455119	1	UNIQUE	YES	Y	218	10	20	14	1	6	1	29	USA	IPD	IPD	Y	32	#8490db	12F	#0283f5	0	0	0	<= 0.03	S	S	<= 0.03	S	<= 0.06	S	<= 0.06	S	S	<= 0.5	S	S	<= 0.5	S	8	R	0.06	S	<= 1	S	<= 2
13710_2#18	2245STDY5819615	2012217987	ERR662406	ERS455188	1	UNIQUE	YES	Y	180	7	15	2	10	6	1	22	USA	IPD	IPD	Y	12	#8cc14b	3	#7bcd36	2	3	2	<= 0.03	S	S	<= 0.03	S	<= 0.06	S	<= 0.06	S	S	<= 0.5	S	S	<= 0.5	S	0.06	S	0.06	S	<= 1	S	<= 2
13710_2#51	2245STDY5819701	2012217990	ERR662439	ERS455274	1	UNIQUE	YES	Y	1480	7	9	15	11	93	1	70	USA	IPD	IPD	N	98	#de443f	8	#00880d	3	2	5	<= 0.03	S	S	<= 0.03	S	<= 0.06	S	<= 0.06	S	S	<= 0.5	S	S	<= 0.5	S	0.06	S	0.06	S	<= 1	S	<= 2
13710_2#10	2245STDY5819546	2012218005	ERR662398	ERS455120	1	UNIQUE	YES	Y	568	1	2	29	18	6	4	18	USA	IPD	IPD	Y	57	#ab5445	31	#55b5b0	12	0	0	<= 0.03	S	S	<= 0.03	S	<= 0.06	S	<= 0.06	S	S	<= 0.5	S	S	<= 0.5	S	0.06	S	0.06	S	<= 1	S	<= 2
13414_3#3	2245STDY5819616	2012218011	ERR600227	ERS455189	1	UNIQUE	YES	Y	433	1	1	4	1	18	58	17	USA	IPD	IPD	N	19	#e52f66	22F	#72db93	1	2	2	<= 0.03	S	S	<= 0.03	S	<= 0.06	S	<= 0.06	S	S	<= 0.5	S	S	<= 0.5	S	0.06	S	0.06	S	<= 1	S	<= 2
13710_2#52	2245STDY5819702	2012218014	ERR662440	ERS455275	1	UNIQUE	YES	Y	659	1	5	4	4	6	58	19	USA	IPD	IPD	N	135	#4ec957	16F	#8f93ff	9	0	3	<= 0.03	S	S	<= 0.03	S	<= 0.06	S	<= 0.06	S	S	<= 0.5	S	S	<= 0.5	S	0.06	S	0.06	S	<= 1	S	<= 2
13414_3#95	2245STDY5819708	2012218031	ERR600282	ERS455281	1	UNIQUE	YES	Y	320	4	16	19	15	6	20	1	USA	IPD	IPD	N	1	#4867aa	19A	#43bbff	13	11	118	4	R	I	8	R	1	R	2	R	I	1	I	S	> 2	R	> 32	R	> 2	R	<= 1	S	<= 2
13414_2#74	2245STDY5819591	2012218036	ERR600207	ERS455165	1	UNIQUE	YES	Y	7507	5	347	29	12	9	39	18	USA	IPD	IPD	Y	3	#8854d2	33F	#006933	2	0	6	<= 0.03	S	S	<= 0.03	S	<= 0.06	S	<= 0.06	S	S	<= 0.5	S	S	<= 0.5	S	8	R	0.06	S	<= 1	S	<= 2
13414_2#73	2245STDY5819590	2012218039	ERR600206	ERS455164	1	UNIQUE	YES	Y	632	2	8	2	4	6	75	1	USA	IPD	IPD	Y	16	#3d9945	9N	#d1006a	1	0	0	<= 0.03	S	S	<= 0.03	S	<= 0.06	S	<= 0.06	S	S	<= 0.5	S	S	<= 0.5	S	0.06	S	0.06	S	<= 1	S	<= 2
13710_1#1	2245STDY5819710	2012218049	ERR662317	ERS455282	1	UNIQUE	YES	Y	191	8	9	2	1	6	1	17	USA	IPD	IPD	N	15	#bd2c9b	7F	#c753d8	2	0	2	<= 0.03	S	S	<= 0.03	S	<= 0.06	S	<= 0.06	S	S	<= 0.5	S	S	<= 0.5	S	0.06	S	0.06	S	<= 1	S	<= 2
13414_3#6	2245STDY5819619	2012218050	ERR600230	ERS455192	1	UNIQUE	YES	Y	191	8	9	2	1	6	1	17	USA	IPD	IPD	N	15	#bd2c9b	7F	#c753d8	2	0	2	<= 0.03	S	S	<= 0.03	S	<= 0.06	S	<= 0.06	S	S	<= 0.5	S	S	<= 0.5	S	0.06	S	0.06	S	<= 1	S	<= 2
13710_1#2	2245STDY5819711	2012218067	ERR662318	ERS455283	1	UNIQUE	YES	Y	191	8	9	2	1	6	1	17	USA	IPD	IPD	N	15	#bd2c9b	7F	#c753d8	2	0	2	<= 0.03	S	S	<= 0.03	S	<= 0.06	S	<= 0.06	S	S	<= 0.5	S	S	<= 0.5	S	0.06	S	0.06	S	<= 1	S	<= 2
13414_2#72	2245STDY5819589	2012218130	ERR600205	ERS455163	1	UNIQUE	YES	Y	433	1	1	4	1	18	58	17	USA	IPD	IPD	Y	19	#e52f66	22F	#72db93	1	2	2	<= 0.03	S	S	<= 0.03	S	<= 0.06	S	<= 0.06	S	S	<= 0.5	S	S	<= 0.5	S	0.06	S	0.06	S	<= 1	S	<= 2
13353_7#3	2245STDY5819712	2012218141	ERR596377	ERS455284	1	UNIQUE	YES	Y	338	7	13	8	6	1	6	8	USA	IPD	IPD	N	5	#9c34b3	23A	#ff81c6	0	1	1	0.25	R	S	0.06	S	<= 0.06	S	0.12	S	S	<= 0.5	S	S	<= 0.5	S	> 32	R	> 2	R	<= 1	S	<= 2
13710_2#19	2245STDY5819620	2012218149	ERR662407	ERS455193	1	UNIQUE	YES	Y	7479	7	13	4	6	25	6	14	USA	IPD	IPD	Y	132	#cf3f29	15B/15C	#b98aff	7	8	9	0.25	R	S	0.5	S	0.12	S	0.12	S	S	<= 0.5	S	S	<= 0.5	S	8	R	0.06	S	<= 1	S	<= 2
13353_7#4	2245STDY5819713	2012218158	ERR596378	ERS455285	1	UNIQUE	YES	Y	10161	7	13	23	6	25	128	14	USA	IPD	IPD	N	132	#cf3f29	15B/15C	#b98aff	7	8	9	0.25	R	S	0.5	S	0.12	S	0.12	S	S	<= 0.5	S	S	<= 0.5	S	8	R	0.06	S	<= 1	S	<= 2
13353_7#8	2245STDY5819717	2012218174	ERR596381	ERS455289	1	UNIQUE	YES	Y	1257	15	13	8	18	15	1	31	USA	IPD	IPD	N	124	#df8ea5	9N	#d1006a	1	4	2	<= 0.03	S	S	<= 0.03	S	<= 0.06	S	<= 0.06	S	S	<= 0.5	S	S	<= 0.5	S	8	R	0.06	S	<= 1	S	<= 2
13353_7#6	2245STDY5819715	2012218190	ERR596379	ERS455287	1	UNIQUE	YES	Y	433	1	1	4	1	18	58	17	USA	IPD	IPD	N	19	#e52f66	22F	#72db93	1	2	2	<= 0.03	S	S	<= 0.03	S	<= 0.06	S	<= 0.06	S	S	<= 0.5	S	S	<= 0.5	S	0.06	S	0.06	S	<= 1	S	<= 2
13710_1#3	2245STDY5819714	2012218206	ERR662319	ERS455286	1	UNIQUE	YES	Y	558	18	12	4	44	14	77	97	USA	IPD	IPD	N	59	#008982	35B	#ff9267	4	7	7	2	R	S	4	I	0.5	I	1	I	S	1	I	S	> 2	R	8	R	0.06	S	<= 1	S	<= 2
13353_7#7	2245STDY5819716	2012218222	ERR596380	ERS455288	1	UNIQUE	YES	Y	433	1	1	4	1	18	58	17	USA	IPD	IPD	N	19	#e52f66	22F	#72db93	1	2	2	<= 0.03	S	S	<= 0.03	S	<= 0.06	S	<= 0.06	S	S	<= 0.5	S	S	<= 0.5	S	8	R	0.06	S	<= 1	S	<= 2
13414_3#8	2245STDY5819621	2012218235	ERR600231	ERS455194	1	UNIQUE	YES	Y	433	1	1	4	1	18	58	17	USA	IPD	IPD	Y	19	#e52f66	22F	#72db93	1	2	59	<= 0.03	S	S	<= 0.03	S	<= 0.06	S	<= 0.06	S	S	<= 0.5	S	S	<= 0.5	S	8	R	0.06	S	<= 1	S	<= 2
13710_2#43	2245STDY5819685	2012218239	ERR662431	ERS455258	1	UNIQUE	YES	Y	1390	10	13	1	43	98	1	20	USA	IPD	IPD	N	111	#226a4d	6C	#2651d6	15	16	8	1	R	S	1	S	0.5	I	0.5	S	S	<= 0.5	S	S	> 2	R	8	R	0.06	S	<= 1	S	<= 2
13353_7#9	2245STDY5819718	2012218655	ERR596382	ERS455290	1	UNIQUE	YES	Y	135	7	5	4	12	6	20	46	USA	IPD	IPD	N	115	#8b7926	6B	#3c9f00	8	67	103	0.25	R	S	0.25	S	<= 0.06	S	0.25	S	S	<= 0.5	S	S	<= 0.5	S	> 32	R	> 2	R	<= 1	S	<= 2
13414_2#71	2245STDY5819588	2012218663	ERR600204	ERS455162	1	UNIQUE	YES	Y	1480	7	9	15	11	93	1	70	USA	IPD	IPD	Y	98	#de443f	8	#00880d	3	5	5	<= 0.03	S	S	<= 0.03	S	<= 0.06	S	<= 0.06	S	S	<= 0.5	S	S	<= 0.5	S	0.06	S	0.06	S	<= 1	S	<= 2
13353_7#10	2245STDY5819719	2012219006	ERR596383	ERS455291	1	UNIQUE	NO	N	1379	1	5	9	12	94	28	20	USA	IPD	#N/A	N	89	#e08d31	6C	#2651d6	19	31	8	1	R	S	1	S	0.12	S	0.25	S	S	<= 0.5	S	S	2	R	8	R	0.06	S	<= 1	S	<= 2
18623_5#50	2245STDY6106500	GPS_US_2012219006_R1	ERR1333965	ERS740546	1	UNIQUE	YES	Y	1379	1	5	9	12	94	28	20	USA	IPD	IPD	N	89	#e08d31	6C	#2651d6	19	31	8	1	R	S	1	S	0.12	S	0.25	S	S	<= 0.5	S	S	2	R	8	R	0.06	S	<= 1	S	<= 2
13414_2#70	2245STDY5819587	2012219021	ERR600203	ERS455161	1	UNIQUE	YES	Y	10173	1	434	9	15	6	58	70	USA	IPD	IPD	Y	427	#e54181	4	#9020aa	3	0	0	<= 0.03	S	S	<= 0.03	S	<= 0.06	S	<= 0.06	S	S	<= 0.5	S	S	<= 0.5	S	0.06	S	0.06	S	<= 1	S	<= 2
13710_2#20	2245STDY5819622	2012219022	ERR662408	ERS455195	1	UNIQUE	YES	Y	97	5	7	4	2	10	1	27	USA	IPD	IPD	Y	35	#e64f49	10A	#ff3a65	0	0	2	<= 0.03	S	S	<= 0.03	S	<= 0.06	S	<= 0.06	S	S	<= 0.5	S	S	<= 0.5	S	0.06	S	0.06	S	<= 1	S	<= 2
13414_3#90	2245STDY5819703	2012219136	ERR600280	ERS455276	1	UNIQUE	YES	Y	1373	7	43	8	6	25	6	8	USA	IPD	IPD	N	5	#9c34b3	23B	#01832a	0	1	1	0.25	R	S	0.06	S	<= 0.06	S	0.12	S	S	<= 0.5	S	S	<= 0.5	S	0.06	S	0.06	S	<= 1	S	<= 2
13414_2#79	2245STDY5819596	2012219138	ERR600212	ERS455170	1	UNIQUE	YES	Y	220	10	20	14	1	9	1	29	USA	IPD	IPD	Y	32	#8490db	12F	#0283f5	0	0	2	<= 0.03	S	S	<= 0.03	S	<= 0.06	S	<= 0.06	S	S	<= 0.5	S	S	<= 0.5	S	0.06	S	0.06	S	<= 1	S	<= 2
13414_2#78	2245STDY5819595	2012219141	ERR600211	ERS455169	1	UNIQUE	YES	Y	558	18	12	4	44	14	77	97	USA	IPD	IPD	Y	59	#008982	35B	#ff9267	4	7	7	2	R	S	4	I	0.5	I	1	I	S	1	I	S	> 2	R	8	R	0.06	S	<= 1	S	<= 2
13353_7#67	2245STDY5819776	2012219771	ERR596413	ERS455348	1	UNIQUE	YES	Y	66	2	8	2	4	6	1	1	USA	IPD	IPD	N	16	#3d9945	9N	#d1006a	1	0	0	<= 0.03	S	S	<= 0.03	S	<= 0.06	S	<= 0.06	S	S	<= 0.5	S	S	<= 0.5	S	0.06	S	0.06	S	<= 1	S	<= 2
13710_1#31	2245STDY5819777	2012219787	ERR662347	ERS455349	1	UNIQUE	YES	Y	405	10	20	2	1	6	1	29	USA	IPD	IPD	N	32	#8490db	9N	#d1006a	23	0	0	<= 0.03	S	S	<= 0.03	S	<= 0.06	S	<= 0.06	S	S	<= 0.5	S	S	<= 0.5	S	0.06	S	0.06	S	<= 1	S	<= 2
13710_1#63	2245STDY5819474	2012219788	ERR662379	ERS455046	1	UNIQUE	YES	Y	10767	7	13	8	6	98	6	8	USA	IPD	IPD	Y	5	#9c34b3	6C	#2651d6	19	1	2	0.06	S	S	0.06	S	<= 0.06	S	<= 0.06	S	S	<= 0.5	S	S	<= 0.5	S	> 32	R	> 2	R	<= 1	S	<= 2
13710_1#64	2245STDY5819475	2012219790	ERR662380	ERS455047	1	UNIQUE	YES	Y	3280	7	13	23	6	25	6	14	USA	IPD	IPD	Y	132	#cf3f29	15B/15C	#b98aff	7	8	9	0.25	R	S	0.5	S	0.12	S	0.12	S	S	<= 0.5	S	S	<= 0.5	S	8	R	0.06	S	<= 1	S	<= 2
13353_7#69	2245STDY5819778	2012219806	ERR596414	ERS455350	1	UNIQUE	YES	Y	199	8	13	14	4	17	4	14	USA	IPD	IPD	N	4	#0094df	19A	#43bbff	0	29	11	0.12	R	S	0.12	S	<= 0.06	S	<= 0.06	S	S	<= 0.5	S	S	<= 0.5	S	8	R	0.06	S	<= 1	S	<= 2
13353_7#70	2245STDY5819779	2012219822	ERR596415	ERS455351	1	UNIQUE	YES	Y	235	15	8	8	18	15	1	31	USA	IPD	IPD	N	124	#df8ea5	20B	#cfc97e	1	4	2	<= 0.03	S	S	<= 0.03	S	<= 0.06	S	<= 0.06	S	S	<= 0.5	S	S	<= 0.5	S	0.06	S	0.06	S	<= 1	S	<= 2
13710_1#66	2245STDY5819477	2012219825	ERR662382	ERS455049	1	UNIQUE	YES	Y	816	5	40	4	19	10	1	27	USA	IPD	IPD	Y	36	#68c6a5	10A	#ff3a65	0	0	2	<= 0.03	S	S	<= 0.03	S	<= 0.06	S	<= 0.06	S	S	<= 0.5	S	S	<= 0.5	S	0.06	S	0.06	S	<= 1	S	<= 2
13710_2#25	2245STDY5819646	2012219828	ERR662413	ERS455219	1	UNIQUE	YES	Y	199	8	13	14	4	17	4	14	USA	IPD	IPD	Y	4	#0094df	19A	#43bbff	0	29	11	0.12	R	S	0.12	S	<= 0.06	S	<= 0.06	S	S	<= 0.5	S	S	<= 0.5	S	0.06	S	0.06	S	<= 1	S	<= 2
13710_1#32	2245STDY5819780	2012219840	ERR662348	ERS455352	1	UNIQUE	YES	Y	218	10	20	14	1	6	1	29	USA	IPD	IPD	N	32	#8490db	12F	#0283f5	0	0	0	<= 0.03	S	S	<= 0.03	S	<= 0.06	S	<= 0.06	S	S	<= 0.5	S	S	<= 0.5	S	8	R	0.06	S	<= 1	S	<= 2
13353_7#72	2245STDY5819781	2012219856	ERR596416	ERS455353	1	UNIQUE	YES	Y	62	2	5	29	12	16	3	14	USA	IPD	IPD	N	3	#8854d2	11A	#3647b2	2	6	10	<= 0.03	S	S	<= 0.03	S	<= 0.06	S	<= 0.06	S	S	<= 0.5	S	S	<= 0.5	S	0.06	S	0.06	S	<= 1	S	<= 2
13414_2#69	2245STDY5819586	2012219972	ERR600202	ERS455160	1	UNIQUE	YES	Y	2705	5	12	29	16	9	39	1	USA	IPD	IPD	Y	3	#8854d2	33F	#006933	2	0	6	<= 0.03	S	S	<= 0.03	S	<= 0.06	S	<= 0.06	S	S	<= 0.5	S	S	<= 0.5	S	8	R	0.06	S	<= 1	S	<= 2
13414_3#10	2245STDY5819623	2012219977	ERR600232	ERS455196	1	UNIQUE	YES	Y	10149	313	13	8	6	3	6	8	USA	IPD	IPD	Y	5	#9c34b3	23B	#01832a	7	1	1	0.25	R	S	0.06	S	<= 0.06	S	<= 0.06	S	S	<= 0.5	S	S	<= 0.5	S	0.06	S	0.06	S	<= 1	S	<= 2
13414_2#68	2245STDY5819585	2012219980	ERR600201	ERS455159	1	UNIQUE	YES	Y	100	5	12	29	12	9	39	18	USA	IPD	IPD	Y	3	#8854d2	33F	#006933	64	0	6	<= 0.03	S	S	<= 0.03	S	<= 0.06	S	<= 0.06	S	S	<= 0.5	S	S	<= 0.5	S	0.06	S	0.06	S	<= 1	S	<= 2
13710_2#53	2245STDY5819704	2012220096	ERR662441	ERS455277	1	UNIQUE	YES	Y	191	8	9	2	1	6	1	17	USA	IPD	IPD	N	15	#bd2c9b	7F	#c753d8	2	0	2	<= 0.03	S	S	<= 0.03	S	<= 0.06	S	<= 0.06	S	S	<= 0.5	S	S	<= 0.5	S	0.06	S	0.06	S	<= 1	S	<= 2
13414_2#77	2245STDY5819594	2012220097	ERR600210	ERS455168	1	UNIQUE	YES	Y	220	10	20	14	1	9	1	29	USA	IPD	IPD	Y	32	#8490db	12F	#0283f5	0	0	17	<= 0.03	S	S	<= 0.03	S	<= 0.06	S	<= 0.06	S	S	<= 0.5	S	S	<= 0.5	S	0.06	S	0.06	S	<= 1	S	<= 2
13414_2#76	2245STDY5819593	2012220098	ERR600209	ERS455167	1	UNIQUE	YES	Y	220	10	20	14	1	9	1	29	USA	IPD	IPD	Y	32	#8490db	12F	#0283f5	0	0	17	<= 0.03	S	S	<= 0.03	S	<= 0.06	S	<= 0.06	S	S	<= 0.5	S	S	<= 0.5	S	0.06	S	0.06	S	<= 1	S	<= 2
13353_7#12	2245STDY5819721	2012220326	ERR596384	ERS455293	1	UNIQUE	YES	Y	1257	15	13	8	18	15	1	31	USA	IPD	IPD	N	124	#df8ea5	20B	#cfc97e	1	4	2	<= 0.03	S	S	<= 0.03	S	<= 0.06	S	<= 0.06	S	S	<= 0.5	S	S	<= 0.5	S	0.06	S	0.06	S	<= 1	S	<= 2
13710_1#5	2245STDY5819722	2012220343	ERR662321	ERS455294	1	UNIQUE	YES	Y	7479	7	13	4	6	25	6	14	USA	IPD	IPD	N	132	#cf3f29	15B/15C	#b98aff	7	8	9	0.25	R	S	0.5	S	0.12	S	0.12	S	S	<= 0.5	S	S	<= 0.5	S	8	R	0.06	S	<= 1	S	<= 2
13414_3#11	2245STDY5819624	2012220352	ERR600233	ERS455197	1	UNIQUE	YES	Y	2705	5	12	29	16	9	39	1	USA	IPD	IPD	N	3	#8854d2	33F	#006933	2	0	6	<= 0.03	S	S	<= 0.03	S	<= 0.06	S	<= 0.06	S	S	<= 0.5	S	S	<= 0.5	S	8	R	0.06	S	<= 1	S	<= 2
13414_2#67	2245STDY5819584	2012220353	ERR600200	ERS455158	1	UNIQUE	YES	Y	320	4	16	19	15	6	20	1	USA	IPD	IPD	Y	1	#4867aa	19A	#43bbff	13	11	33	4	R	I	8	R	1	R	8	R	R	4	R	R	> 2	R	> 32	R	> 2	R	<= 1	S	<= 2
13414_2#66	2245STDY5819583	2012220354	ERR600199	ERS455157	1	UNIQUE	YES	Y	816	5	40	4	19	10	1	27	USA	IPD	IPD	Y	36	#68c6a5	10A	#ff3a65	0	0	2	<= 0.03	S	S	<= 0.03	S	<= 0.06	S	<= 0.06	S	S	<= 0.5	S	S	<= 0.5	S	8	R	0.06	S	<= 1	S	<= 2
13414_2#65	2245STDY5819582	2012220414	ERR600198	ERS455156	1	UNIQUE	YES	Y	4334	1	1	4	1	6	58	17	USA	IPD	IPD	Y	19	#e52f66	23B	#01832a	0	2	0	<= 0.03	S	S	<= 0.03	S	<= 0.06	S	<= 0.06	S	S	<= 0.5	S	S	<= 0.5	S	0.06	S	0.06	S	<= 1	S	<= 2
14673_1#3	2245STDY5982432	GPS_US_2012220420	ERR742336	ERS558022	1	UNIQUE	YES	Y	2705	5	12	29	16	9	39	1	USA	IPD	IPD	N	3	#8854d2	33F	#006933	2	0	6	<= 0.03	S	S	<= 0.03	S	<= 0.06	S	<= 0.06	S	S	<= 0.5	S	S	<= 0.5	S	8	R	0.06	S	<= 1	S	<= 2
13414_3#12	2245STDY5819625	2012220428	ERR600234	ERS455198	1	UNIQUE	YES	Y	3811	7	11	10	1	6	8	315	USA	IPD	IPD	N	6	#57a627	15A	#c5ac00	1	0	0	<= 0.03	S	S	<= 0.03	S	<= 0.06	S	<= 0.06	S	S	<= 0.5	S	S	<= 0.5	S	0.06	S	0.06	S	<= 1	S	<= 2
13414_2#63	2245STDY5819580	2012220439	ERR600196	ERS455154	1	UNIQUE	YES	Y	320	4	16	19	15	6	20	1	USA	IPD	IPD	Y	1	#4867aa	19A	#43bbff	13	11	16	4	R	I	8	R	1	R	2	R	I	2	R	I	> 2	R	> 32	R	> 2	R	<= 1	S	<= 2
13414_2#64	2245STDY5819581	2012220440	ERR600197	ERS455155	1	UNIQUE	YES	Y	1451	10	16	19	15	6	20	1	USA	IPD	IPD	Y	1	#4867aa	19A	#43bbff	13	11	113	4	R	I	8	R	1	R	8	R	R	4	R	R	> 2	R	> 32	R	> 2	R	<= 1	S	<= 2
13710_2#54	2245STDY5819705	2012220500	ERR662442	ERS455278	1	UNIQUE	YES	Y	62	2	5	29	12	16	3	14	USA	IPD	IPD	N	3	#8854d2	11A	#3647b2	2	6	0	<= 0.03	S	S	<= 0.03	S	<= 0.06	S	<= 0.06	S	S	<= 0.5	S	S	<= 0.5	S	8	R	0.06	S	<= 1	S	<= 2
13414_2#62	2245STDY5819579	2012220570	ERR600195	ERS455153	1	UNIQUE	YES	Y	433	1	1	4	1	18	58	17	USA	IPD	IPD	Y	19	#e52f66	22F	#72db93	1	2	2	<= 0.03	S	S	<= 0.03	S	<= 0.06	S	<= 0.06	S	S	<= 0.5	S	S	<= 0.5	S	0.06	S	0.06	S	<= 1	S	<= 2
13414_2#61	2245STDY5819578	2012220587	ERR600194	ERS455152	1	UNIQUE	YES	Y	10157	89	5	6	1	9	10	14	USA	IPD	IPD	Y	45	#52a2d8	34	#ff897c	0	0	2	<= 0.03	S	S	<= 0.03	S	<= 0.06	S	<= 0.06	S	S	<= 0.5	S	S	<= 0.5	S	0.06	S	0.06	S	<= 1	S	<= 2
13353_7#14	2245STDY5819723	2012220590	ERR596385	ERS455295	1	UNIQUE	YES	Y	7485	12	12	8	1	9	452	8	USA	IPD	IPD	N	18	#4cc48c	7C	#a6d649	2	4	6	<= 0.03	S	S	<= 0.03	S	<= 0.06	S	<= 0.06	S	S	<= 0.5	S	S	<= 0.5	S	> 32	R	1	R	<= 1	S	<= 2
13353_7#15	2245STDY5819724	2012220607	ERR596386	ERS455296	1	UNIQUE	YES	Y	320	4	16	19	15	6	20	1	USA	IPD	IPD	N	1	#4867aa	19A	#43bbff	13	11	16	4	R	I	8	R	1	R	2	R	I	2	R	I	> 2	R	> 32	R	> 2	R	<= 1	S	<= 2
13414_2#60	2245STDY5819577	2012220613	ERR600193	ERS455151	1	UNIQUE	YES	Y	10175	18	12	4	44	14	77	205	USA	IPD	IPD	Y	59	#008982	35D	#72a555	4	14	7	2	R	S	8	R	1	R	1	I	S	1	I	S	> 2	R	8	R	0.06	S	<= 1	S	<= 2
13353_7#16	2245STDY5819725	2012220624	ERR596387	ERS455297	1	UNIQUE	YES	Y	433	1	1	4	1	18	58	17	USA	UKWN	UNKNOWN	N	19	#e52f66	22F	#72db93	1	2	59	<= 0.03	S	S	<= 0.03	S	<= 0.06	S	<= 0.06	S	S	<= 0.5	S	S	<= 0.5	S	0.06	S	0.06	S	<= 1	S	<= 2
13710_1#6	2245STDY5819726	2012220641	ERR662322	ERS455298	1	UNIQUE	YES	Y	63	2	5	36	12	17	21	14	USA	IPD	IPD	N	9	#4c71e1	15A	#c5ac00	24	27	28	0.25	R	S	<= 0.03	S	<= 0.06	S	0.12	S	S	<= 0.5	S	S	<= 0.5	S	> 32	R	> 2	R	<= 1	S	<= 2
13414_2#57	2245STDY5819574	2012220659	ERR600190	ERS455148	1	UNIQUE	YES	Y	100	5	12	29	12	9	39	18	USA	IPD	IPD	Y	3	#8854d2	33F	#006933	2	0	6	<= 0.03	S	S	<= 0.03	S	<= 0.06	S	<= 0.06	S	S	<= 0.5	S	S	<= 0.5	S	0.06	S	0.06	S	<= 1	S	<= 2
[truncated: 25,523 more rows]
[truncated: 127 more columns]
